# Supplementary material for: Widespread global peatland establishment and persistence over the last 130,000 y
Source: Proc Natl Acad Sci U S A. 2019 Feb 25;116(11):4822–7. doi: 10.1073/pnas.1813305116 (PMC6421451; doi:10.1073/pnas.1813305116)
Supplement: Supplementary File [file pnas.1813305116.sd01.xlsx]

## Sheet: Readme
21 February 2017
Claire Treat
cctreat@gmail.com
This dataset describes locations, ages, and other descriptions of buried peat sediments found globally.
Buried peat was defined as organic-rich sediments overlain by mineral sediments with some indication of deposition in a wet environment.
Buried peat includes histic paleosols and peaty horizons. Delineation of whether deposits met the criteria of peat was impossible due to lack of geochemical measurements of carbon or organic matter content, as well as compression by overlying sediments
Radiocarbon ages were calibrated using Calib 7.0/IntCal13
Dataset is the supplement to the manuscript "Widespread peatland establishment and persistence for the past 130,000 years" by Treat et al., in prep for Nature Geosciences.
Please do not distribute dataset prior to publication. Please discuss other analysis with me prior to publication.

## Sheet: CPeat Buried Peat Database_2016
			Data Table 1. Site list and references for buried peats
DisplayOrder	Continent/Region	SortNo	Author	Year	Title	Journal	Site Name	Profile/ CoreName	Surface Description	Location	Latitude (°N)	Longitude (°E)	Method	Basal Depth (cm)	Basal age (14C years)	Basal age (error)	Basal date, Lab ID	Top Depth (cm)	Thickness (cm)	Youngest age (14C years)	Youngest age (error)	Youngest age, Lab ID	Other chronologic info	Lithological Description	Notes	Bury Type: coastal, fluvial/hydrologic change, colluvium (not permafrost)/landslide/tectonic, igneous, glacial related, human disturbance, aeolian, permafrost thaw/slope movement/TK LAKE	Deposit enviro: fluvial, coastal, limnic, upland O soil, thermokarst lake, primary	Contributor	Geochemical info available (%C, %OM, C/N)	Bulk density available	Plant macrofossils available	BASAL: 2sigma lower cal range BP	BASAL: 2sigma upper cal range BP	BASAL: median probability	TOP: 2sigma lower	TOP: 2sigma upper	TOP: median	Range: oldest 2sigma	Range: youngest 2sigma	DateType
			North America
1.1	N.America/Western	54	Anderson	1993	A 35,000 Year vegetation and climate history from Potato Lake, Mogollon Rim, Arizon	Quat. Res. 40, 351-359	Potato Lake	1	pond	Arizona, USA	34.5	-111.5	Core	97	3300	90	BETA-33179	16	81					peat overlain by limnic sediments		fluvial/hydro change	limnic	Treat	FALSE	FALSE	TRUE	3352	3728	3535				3728	3352	14C
1.1	N.America/Western	86	Bigelow et al.	2014	Tundra and boreal forest of interior Alaska during terminal MIS 6 and MIS 5e	Veget Hist Archaeobot	KY-11	2001 section	silt	Interior Alaska, AK	66.58	-152.23	Exposure sampling	~710 above old crow tephra				~790 above old crow tephra	80				MIS 5	Bryophytic peat with common wood fragments. Gray silt below and unweathered silt above.	Fig 3			Talbot										130000	77000	Tephra
1.1	N.America/Western	87	Bigelow et al.	2014	Tundra and boreal forest of interior Alaska during terminal MIS 6 and MIS 5e	Veget Hist Archaeobot	KY-11	2001 section	silt	Interior Alaska, AK	66.58	-152.23	Exposure sampling	~980 above old crow tephra				~1040 above old crow tephra	60				MIS 5	Bryophytic peat with common wood fragments that became sparser upward and transitioning onto graminoid peat. Unweathered silt below and light gray silt above.	Fig 4			Talbot										130000	77000	Tephra
1.1	N.America/Western	85	Bigelow et al.	2014	Tundra and boreal forest of interior Alaska during terminal MIS 6 and MIS 5e	Veget Hist Archaeobot	Birch Creek	BC-1	Loess	Interior Alaska, AK	65.92	-144.45	Exposure sampling	~3600 above 1990 river level				~4000 above 1990 river level	400				MIS 5	Peat and silty peat	Fi.2 unit 6-10: see supplementary material			Talbot										130000	77000	Tephra
1.1	N.America/Western	118	Brown and Sellman	1966	Radiocarbon Dating of Coastal Peat, Barrow, Alaska	Science	Barrow spit	PEAT	bench gravel	AK, USA	71.349	-156.57	Pit core	150	4570	130	I-1869	0	150	2650	160	I-1868		Frozen peat	composed of freshwater vegetation. Storm waves washed away surface deposits exposing buried peats. 1.5m was dug and C-14 material dated	fluvial/hydro change	limnic	Stelling			TRUE	4877	5580	5227	2349	3083	2753	5580	2349	14C
1.1	N.America/Western	124	Clague et al.	1983	Sedimentary environments and postglacial history of the Fraser Delta and lower Fraser Valley, British Columbia	Can J. Earth Sci. 20: 1314-1326	Pitt Meadows Airport			British Columbia, Canada	49	-123	Core	1000	8360	140	GSC-225		NA	7300	120	S-99		terrestrial peat covered by marine sediments		marine		Treat				9001	9558	9330	7932	8372	8122	9558	7932	14C
1.1	N.America/Western	125	Clarke and Carver	1992	Late Holocene Tectonics and Paleoseismicity, Southern Cascadia Subduction Zone	Science	Humbolt Bay	Clam Beach Profile	Modern Soil	CA, USA	40.9942	-124.115	Exposure-beach cliffs	90	"0-268"		B25442	75	15					Peat between dune sands 3m above sea level.	vertical deposition of dunes & back dune peat	coastal		Stelling				0	268					268	0	14C
1.1	N.America/Western	977	Darienzo et al.	1994	Stratigraphic Evidence for Great Subduction-Zone Earthquakes at Four Estuaries inNorthern Oregon, U.S.A.	Journal of Coastal Research	Northern coastal Oregon, USA	Necarium, Nestucca, Siletz, and Yaquina estuaries.	buried peat	Oregon, USA	45.15	-123.967	gouge corer, plastic and pipe corer, hollow stem auger	300	6 major seismic events over past 2000 years., many cores and ages, exact depths and ages difficult to discern.									peat deposits (>50% organic matter) buried by muddy and sandy deposits in Cascadia subduction zone	Main data in Table 2 and Figure 17	coastal	tidal marsh	Drexler												none
1.1	N.America/Western	150	Delorme et al.	1977	Freshwater shelled invertebrate indicators of paleoclimate in Northwestern Canada during late glacial times	Can. J. Earth Sci. 14: 2029-2046		1	alpine tundra	Mackenzie river delta, Canada	67.2667	-135.233	exposure sampling	191	9960	80	BGS-139	130	61	8190	60	BGS-159	none	peat covered by permafrost thaw slump material, covered by peat	peat overlying clay loam till, with intermittent marl, silt, and peat, overlain by clay loam	permafrost	limnic	Treat				11229	11725	11442	9007	9307	9151	11725	9007	14C
1.1	N.America/Western	151	Delorme et al.	1977	Freshwater shelled invertebrate indicators of paleoclimate in Northwestern Canada during late glacial times	Can. J. Earth Sci. 14: 2029-2046		2	alpine tundra	Mackenzie river delta, Canada	66.0333	-135.1	exposure sampling	454	14410	110	BGS-143	274	180	10470	80	BGS-144	none	peat covered by bouldery mineral material, representing mudflow from erodingy permafrost	peat layer includes some lacustrine material and marl; date from 370 cm depth	permafrost	limnic	Treat				17233	17882	17563	12080	12616	12389	17882	12080	14C
1.1	N.America/Western	153	Doerner and Carrara	2001	Late Quaternary Vegetation and Climatic History of the Long Valley Area, West-Central Idaho, U.S.A.	Quaternary Research 56, 103–111 (2001)	McCall Fen		Fen	Idaho, USA	44.9333	-116.333	Core	360	12080	70	WW-965	200	160	10305	40	USGS-3550	tephra; Glacier peak at 11510±60	gravel at base, silt, peat, silt, peat at surface				Treat	TRUE	FALSE	pollen	13760	14111	13929	11854	12382	12096	14111	11854	14C, tephra
1.1	N.America/Western	967	Dorn et al.	1962		Radiocarbon	Port Orchard			Washington, USA	47.5367	-122.663	exposure sampling		31400	1600	UW-13		10.16					peat from below sand unit				Treat	FALSE	FALSE	FALSE	31929	39014	35541				39014	31929	14C
1.1	N.America/Western	968	Dorn et al.	1962		Radiocarbon	Tahlequah			Washington, USA	47.3467	-122.528	exposure sampling		27900	1200	UW-12		12.7					Undiff peat	interbedded with glacial till			Treat	FALSE	FALSE	FALSE	29570	34276	32031				34276	29570	14C
1.1	N.America/Western	154	Dorn et al.	1962	Radiocarbon dating the the University of Washington I	Radiocarbon 4, 1	Johnson Point			WA, USA	47.1767	-122.818	Exposure sampling		27900	800	UW-7							peat overlain by Vashon till		glacial		Treat				30681	33709	32008				33709	30681	14C
1.1	N.America/Western	155	Dorn et al.	1962	Radiocarbon dating the the University of Washington I	Radiocarbon 4, 1	Powder Wharf			WA, USA	47.115	-122.755	Exposure sampling					1981.2		34700	1100	UW-10		peat at base of kitasap clay formation				Treat							36489	41398	39136	41398	36489	14C
1.1	N.America/Western	166	Dyck et al.	1965	GEOLOGICAL SURVEY OF CANADA RADIOCARBON DATES IV	Radiocarbon 7, 24-46	Duck Hawk Bluff			Canada	71.9667	-125.75	cliffs	304.8	>40600		GSC-238		NA					peat in organic silt beneath colluvium or till and overlying till over Beaufort Formation				Treat										40600	40600	14C
1.1	N.America/Western	169	Dyck et al.	1965	GEOLOGICAL SURVEY OF CANADA RADIOCARBON DATES IV	Radiocarbon 7, 24-46	Icarus Point			Canada	49.2417	-124.008	exposure sampling		>36650		GSC-196		NA					sample is from peat in sand, silt, clay				Treat										36650	36650	14C
1.1	N.America/Western	951	Dyck et al.	1965	GEOLOGICAL SURVEY OF CANADA RADIOCARBON DATES IV	Radiocarbon 7, 24-46	Piper Ave Burnaby			British Columbia, Canada	49.25	-122.933	Core		12230	200	GSC-74		30.48	9420	180	GSC-228		limnic peat overlain by 6 feet of sand and gravel on top of marine clay			limnic	Treat	FALSE	FALSE	FALSE	13716	15064	14252	10225	11169	10697	15064	10225	14C
1.1	N.America/Western	952	Dyck et al.	1965	GEOLOGICAL SURVEY OF CANADA RADIOCARBON DATES IV	Radiocarbon 7, 24-46	Pitt Meadows			British Columbia, Canada	49.2167	-122.7	Core	34.5 feet	8290	140	GSC-229	33.5 feet	30.48								fluvial	Treat	FALSE	FALSE	FALSE	8976	9543	9262				9543	8976	14C
1.1	N.America/Western	167	Dyck et al.	1965	GEOLOGICAL SURVEY OF CANADA RADIOCARBON DATES IV	Radiocarbon 7, 24-46	Duncan Lake Damsite			Canada	50.2333	-116.967	borehole	1219.2	>39700		GSC-219		NA				pollen	peat from interglacial or interstadial silt and beneath bolders and till	authors say date is older that similar seds	glacial		Treat										39700	39700	14C, pollen
1.1	N.America/Western	170	Dyck et al.	1965	GEOLOGICAL SURVEY OF CANADA RADIOCARBON DATES IV	Radiocarbon 7, 24-46	Medicine Hat, AB			Canada	50.1	-110.633	exposure sampling		22490	200	GSC-205		NA					peat overlying preglacial sand and overlain by 80 ft drift of 3 tills		glacial		Treat				26262	27275	26795				27275	26262	14C
1.1	N.America/Western	168	Dyck et al.	1966	GEOLOGICAL SURVEY OF CANADA RADIOCARBON DATES V	Radiocarbon	Eskimo Lakes			Northwest Territories, Canada	68.75	-133.267		60	>50900		GSC-329		NA						Referenced in Valentine 1987 Paleosols of CA			Treat										50900	50900	14C
1.1	N.America/Western	176	Dyck et al.	1966	GEOLOGICAL SURVEY OF CANADA RADIOCARBON DATES V	Radiocarbon	Vancouver			British Columbia, Canada	48.3583	-123.75			>40300		GSC-358								Referenced in Valentine 1987 Paleosols of CA			Treat										40300	40300	14C
1.1	N.America/Western	179	Edwards and McDowell	1989	Quaternary Deposits at Birch Creek, Northeastern Interior Alaska: The Possibility of Climatic Reconstruction	Carter, l. David, Hamilton, Thomas D., and Galloway, john P., eds., 1989, Late Cenozoic History of the Interior Basins of Alaska and the Yukon: U.S. Geological Survey Circular 1026.		BC1	Loess	Interior Alaska, USA	66	-144	Exposure	400	>55,400			100	300					3m of peat overlying limnic sediments, overlain by Loess		aeolian	limnic	Treat										55400	55400	14C
1.1	N.America/Western	1022	Elias et al.	1992	Paleoecology of late-glacial peats from the Bering Land Bridge Chukchi Sea Shelf region, northwestern Alaska	Quaternary Research	Chukchi Sea	NY-13		Alaska, USA	59.9	-158	exposure		>42000		GX-13773		33				pollen	diamicton overlan by detrital and sand peat autochthonous sedge peat; overlain by sand and fluvial gravel and glacial outwash gravel		glacial	fluvial	Treat	FALSE	FALSE	FALSE	MIS 5						130000	77000	NA-14C
1.1	N.America/Western	180	Elias et al.	1992	Paleoecology of late-glacial peats from the Bering Land Bridge Chukchi Sea Shelf region, northwestern Alaska	Quaternary Research	Chukchi Sea	core 69	marine	Chukchi Sea	70.5	-165	core	50 m below sl	11000	60	Beta-43953							Peat laminae, overlain by marine sediments		marine		Jones				12728	13016	12867				13016	12728	14C
1.1	N.America/Western	181	Elias et al.	1992	Paleoecology of late-glacial peats from the Bering Land Bridge Chukchi Sea Shelf region, northwestern Alaska	Quaternary Research	Chukchi Sea	core 54	marine	Chukchi Sea	70.5	-165	core		11300	70	Beta-43952							Peat laminae, overlain by marine sediments		marine		Jones				13055	13289	13159				13289	13055	14C
1.1	N.America/Western	190	Elias et al.	1996	Late Quaternary environments, Denali National Park and Preserve, Alaska	Arctic 49(3), 292-305	Toklat High Bluffs		peat	Alaska, USA	63.6167	-150.117	Exposure sampling	455	35300	2900	GX-16166	380	75	40400	4200	GX-16165		peat sandwiched between silt and fine sands	lots of infinite dates in here, likely reworking of sediments by cryoturbation			Treat				33727	44599	39331	36918	50000	43861	50000	33727	14C
1.1	N.America/Western	189	Elias et al.	1996	Life and times of the Bering land bridge	Nature	Port Clarence	76-71A	marine sediment	Bering Strait	65.083	-167.73	core	102-125	14035	105	AA-14671	0						screened peat	For the followed few entries, make sure no overlap with others (Elias et al. 1992 above), and only part of these dates should be used in synthesis analysis to avoid bias and over-weight. Some decisions need to be made. Elias et al. 1996's Table 1 contains more dates than listed here.	marine		Yu				16668	17411	17052				17411	16668	14C
1.1	N.America/Western	183	Elias et al.	1996	Life and times of the Bering land bridge	Nature	Chukchi Sea	85-58	marine sediment	Chukchi Sea	71.1	-167.6	core	185-190	12215	150	AA-14679							screened peat		marine		Yu				13744	14849	14177				14849	13744	14C
1.1	N.America/Western	188	Elias et al.	1996	Life and times of the Bering land bridge	Nature	Port Clarence	76-101	marine sediment	Bering Strait	65.12	-167.52	core	80-120	12350	85	AA-14672							screened peat		marine		Yu				14061	14856	14401				14856	14061	14C
1.1	N.America/Western	187	Elias et al.	1996	Life and times of the Bering land bridge	Nature	Port Clarence	78-15	marine sediment	Bering Strait	65.23	-167.42	core	415-420	20725	165	AA-14675			11030	85	AA-14676		screened peat		marine		Yu				24464	25422	24963	12734	13060	12898	25422	12734	14C
1.1	N.America/Western	182	Elias et al.	1996	Life and times of the Bering land bridge	Nature	Chukchi Sea	85-54	marine sediment	Chukchi Sea	71.05	-166.25	core	450-460	11330	70	Beta-43952							screened peat		marine		Yu				13066	13303	13182				13303	13066	14C
1.1	N.America/Western	185	Elias et al.	1996	Life and times of the Bering land bridge	Nature	Nome	78-4	marine sediment	Bering Strait	64.18	-165.55	core	112	12580	90	USGS-857							peat		marine		Yu				14351	15215	14880				15215	14351	14C
1.1	N.America/Western	186	Elias et al.	1996	Life and times of the Bering land bridge	Nature	Nome	77-15	marine sediment	Bering Strait	64.17	-165.47	core	134-140	13770	210	USGS-352							peat		marine		Yu				16056	17293	16657				17293	16056	14C
1.1	N.America/Western	184	Elias et al.	1996	Life and times of the Bering land bridge	Nature	Chukchi Sea	85-70	marine sediment	Chukchi Sea	69.95	-165.35	core	220-230	13195	90	AA-14680							screened peat		marine		Yu				15542	16153	15855				16153	15542	14C
1.1	N.America/Western	756	Elias et al.	1997	Late Wisconsin environments of the Bering Land Bridge	Palaeogeography Palaeoclimatology Palaeoecology 136, 293-308 (1997).	Mid-Chirikov Basin	77-37		Mid-Chirikov Basin	64.5667	-169.383			40350	1300	AA-14673							plant macrofossils	terrestrial peat overlain by marine sediments	coastal		Treat Shelf P2C2	FALSE	FALSE	FALSE	42054	46133	44009	NA	NA	NA	46133	42054	14C
1.1	N.America/Western	751	Elias et al.	1997	Late Wisconsin environments of the Bering Land Bridge	Palaeogeography Palaeoclimatology Palaeoecology 136, 293-308 (1997).	Port Clarence	76-71A		Port Clarence	65.0833	-167.733			13200	110	USGS-155			13200	110	USGS-155		PEAT	terrestrial peat overlain by marine sediments	coastal		Treat Shelf P2C2	FALSE	FALSE	FALSE	15467	16198	15857	16668	17411	17052	17411	15467	14C
1.1	N.America/Western	752	Elias et al.	1997	Late Wisconsin environments of the Bering Land Bridge	Palaeogeography Palaeoclimatology Palaeoecology 136, 293-308 (1997).	Port Clarence	76-72		Port Clarence	65.1333	-167.6			15450	250	USGS-537							PEAT	terrestrial peat overlain by marine sediments	coastal		Treat Shelf P2C2	FALSE	FALSE	FALSE	18104	19273	18705	NA	NA	NA	19273	18104	14C
1.1	N.America/Western	766	Elias et al.	1997	Late Wisconsin environments of the Bering Land Bridge	Palaeogeography Palaeoclimatology Palaeoecology 136, 293-308 (1997).	Chukchi Sea	85-58		Chukchi Sea	71.1	-167.6			12215	150	AA-14679							plant macrofossils	terrestrial peat overlain by marine sediments	coastal		Treat Shelf P2C2	FALSE	FALSE	FALSE	13744	14849	14177	NA	NA	NA	14849	13744	14C
1.1	N.America/Western	753	Elias et al.	1997	Late Wisconsin environments of the Bering Land Bridge	Palaeogeography Palaeoclimatology Palaeoecology 136, 293-308 (1997).	Port Clarence	76-101		Port Clarence	65.1167	-167.517			12350	85	AA-14672							plant macrofossils	terrestrial peat overlain by marine sediments	coastal		Treat Shelf P2C2	FALSE	FALSE	FALSE	14061	14856	14401	NA	NA	NA	14856	14061	14C
1.1	N.America/Western	755	Elias et al.	1997	Late Wisconsin environments of the Bering Land Bridge	Palaeogeography Palaeoclimatology Palaeoecology 136, 293-308 (1997).	Port Clarence	78-17		Port Clarence	65.2167	-167.467			46100	1800	USGS-762							PEAT	terrestrial peat overlain by marine sediments	coastal		Treat Shelf P2C2	FALSE	FALSE	FALSE	46017	50000	48482	NA	NA	NA	50000	46017	14C
1.1	N.America/Western	754	Elias et al.	1997	Late Wisconsin environments of the Bering Land Bridge	Palaeogeography Palaeoclimatology Palaeoecology 136, 293-308 (1997).	Port Clarence	78-15		Port Clarence	65.2333	-167.417			11030	85	AA-14676			11030	85	AA-14676		plant macrofossils	terrestrial peat overlain by marine sediments	coastal		Treat Shelf P2C2	FALSE	FALSE	FALSE	12734	13060	12898	24464	25422	24963	25422	12734	14C
1.1	N.America/Western	763	Elias et al.	1997	Late Wisconsin environments of the Bering Land Bridge	Palaeogeography Palaeoclimatology Palaeoecology 136, 293-308 (1997).	Yukon Delta	78-22		Yukon Delta, AK, USA	63.35	-165.833			13870	85	USGS-728							peaty sediment	terrestrial peat overlain by marine sediments	coastal		Treat Shelf P2C2	FALSE	FALSE	FALSE	16469	17090	16798	NA	NA	NA	17090	16469	14C
1.1	N.America/Western	761	Elias et al.	1997	Late Wisconsin environments of the Bering Land Bridge	Palaeogeography Palaeoclimatology Palaeoecology 136, 293-308 (1997).	Nome	78-4		Nome, AK, USA	64.1833	-165.55			12580	90	USGS-857							peat	terrestrial peat overlain by marine sediments	coastal		Treat Shelf P2C2	FALSE	FALSE	FALSE	14351	15215	14880	NA	NA	NA	15215	14351	14C
1.1	N.America/Western	760	Elias et al.	1997	Late Wisconsin environments of the Bering Land Bridge	Palaeogeography Palaeoclimatology Palaeoecology 136, 293-308 (1997).	Nome	78-3		Nome, AK, USA	64.1	-165.5			11080	60	NSRL-2398							plant macrofossils	terrestrial peat overlain by marine sediments	coastal		Treat Shelf P2C2	FALSE	FALSE	FALSE	12793	13077	12942	NA	NA	NA	13077	12793	14C
1.1	N.America/Western	759	Elias et al.	1997	Late Wisconsin environments of the Bering Land Bridge	Palaeogeography Palaeoclimatology Palaeoecology 136, 293-308 (1997).	Nome	77-15		Nome, AK, USA	64.1667	-165.467			13770	210	USGS-352							PEAT	terrestrial peat overlain by marine sediments	coastal		Treat Shelf P2C2	FALSE	FALSE	FALSE	16056	17293	16657	NA	NA	NA	17293	16056	14C
1.1	N.America/Western	767	Elias et al.	1997	Late Wisconsin environments of the Bering Land Bridge	Palaeogeography Palaeoclimatology Palaeoecology 136, 293-308 (1997).	Chukchi Sea	85-70		Chukchi Sea	69.95	-165.35			13195	90	AA-14680							plant macrofossils	terrestrial peat overlain by marine sediments	coastal		Treat Shelf P2C2	FALSE	FALSE	FALSE	15542	16153	15855	NA	NA	NA	16153	15542	14C
1.1	N.America/Western	764	Elias et al.	1997	Late Wisconsin environments of the Bering Land Bridge	Palaeogeography Palaeoclimatology Palaeoecology 136, 293-308 (1997).	Yukon Delta	78-23		Yukon Delta, AK, USA	63.2167	-165.2			4700	30	USGS-729							peaty sediment	terrestrial peat overlain by marine sediments	coastal		Treat Shelf P2C2	FALSE	FALSE	FALSE	5321	5578	5399	NA	NA	NA	5578	5321	14C
1.1	N.America/Western	765	Elias et al.	1997	Late Wisconsin environments of the Bering Land Bridge	Palaeogeography Palaeoclimatology Palaeoecology 136, 293-308 (1997).	Yukon Delta	80-4		Yukon Delta, AK, USA	63.5167	-164.933			3455	55	AA-14677							plant macrofossils	terrestrial peat overlain by marine sediments	coastal		Treat Shelf P2C2	FALSE	FALSE	FALSE	3580	3851	3724	NA	NA	NA	3851	3580	14C
1.1	N.America/Western	762	Elias et al.	1997	Late Wisconsin environments of the Bering Land Bridge	Palaeogeography Palaeoclimatology Palaeoecology 136, 293-308 (1997).	Nome	78-6		Nome, AK, USA	64.1167	-164.333			49200	NA	AA-14674							plant macrofossils	terrestrial peat overlain by marine sediments	coastal		Treat Shelf P2C2	FALSE	FALSE	FALSE	NA	NA	NA	NA	NA	NA	NA	NA	NA
1.1	N.America/Western	757	Elias et al.	1997	Late Wisconsin environments of the Bering Land Bridge	Palaeogeography Palaeoclimatology Palaeoecology 136, 293-308 (1997).	Nome	76-121		Nome, AK, USA	63.8833	-163.033			29500	340	USGS-158			11570	130	USGS-358		peaty sediment	terrestrial peat overlain by marine sediments	coastal		Treat Shelf P2C2	FALSE	FALSE	FALSE	32881	34257	33656	NA	NA	NA	34257	32881	14C
1.1	N.America/Western	758	Elias et al.	1997	Late Wisconsin environments of the Bering Land Bridge	Palaeogeography Palaeoclimatology Palaeoecology 136, 293-308 (1997).	Nome	76-121		Nome, AK, USA	63.8833	-163.033			11570	130	USGS-358			11570	130	USGS-358		peaty sediment	terrestrial peat overlain by marine sediments	coastal		Treat Shelf P2C2	FALSE	FALSE	FALSE	13135	13635	13400	13236	14118	13647	14118	13135	14C
1.1	N.America/Western	202	Froese et al.	2002	Age significane of the late Pleistocene Dawson tephra in eastern Beringia	Quaternary Science Reviews	Klondike area, along Quartz Creek	Site 3	Ice rich loess above tephra in an outcrop exposure	Yukon, Canada	63.8	-139	Exposure sampling		25240	140	Beta-133410			21880	180	TO-8304	two ages on a split sample from two different labs, not top or bottom. Younger age not considered consistent	Compressed peat 30 cm below tephra layer	Not a basal age but sampled from a thin layer of buried peat			Williams				28902	29652	29284	25796	26529	26113	29652	25796	14C
1.1	N.America/Western	217	Guilbault et al.	1996	Foraminiferal evidence for the amount of coseismic subsidence during a late Holocene earthquake on Vancouver Island, west coast of Canada	Quaternary Science Reviews	Vancouver Island	Meares Island	Dark brown, rooty, muddy peat of the present marsh	British Columbia	49.15	-125.86	dugged pit	39				34	5	440	60	TO-3519		brown, rooty, muddy peat, overlaid by sands	Fig. 4, related to marsh environment/sea level	coastal		Xia							315	551	483	551	315	14C
1.1	N.America/Western	218	Guilbault et al.	1996	Foraminiferal evidence for the amount of coseismic subsidence during a late Holocene earthquake on Vancouver Island, west coast of Canada	Quaternary Science Reviews	Vancouver Island	Cemetery	Dark brown, rooty, muddy peat of the modem tidal marsh	British Columbia	49.1	-125.86	exposure	53	480	50	TO-4054	27	26					dusky brown, rooty, muddy peat (Unit 3), overlaid by low marsh poor OM% sediments	Fig. 3, related to marsh environment/sea level	coastal		Xia				451	634	520				634	451	14C
1.1	N.America/Western	962	Hamilton	2009	Guide to Surficial Geology and River-Bluff Exposures, Noatak National Preserve, Northwestern Alaska. U.S. Geological Survey Scientific Investigations Report 2008-5125, 116 p.	Scientific Investigations Report 2008–5125	Noatak	NK-28		North Slope, AK, USA	68	-158.5	exposure						28					Gray silt and black organic silt, which form the top and base of the unit, are separated by 20-35 cm of black to dark reddish brown peat.				Grosse/Treat	FALSE	FALSE	FALSE									NA
1.1	N.America/Western	959	Hamilton	2009	Guide to Surficial Geology and River-Bluff Exposures, Noatak National Preserve, Northwestern Alaska. U.S. Geological Survey Scientific Investigations Report 2008-5125, 116 p.	Scientific Investigations Report 2008–5125	Noatak	NK-19		North Slope, AK, USA	67.95	-157.65	exposure	400	6050	120	I-13522	280	120					Peat. Massive peat bed. Bog or marsh deposit overlain by sand and peat from floodplain		fluvial/hydro change	lowland	Grosse/Treat	FALSE	FALSE	FALSE	6653	7183	6917				7183	6653	14C
1.1	N.America/Western	960	Hamilton	2009	Guide to Surficial Geology and River-Bluff Exposures, Noatak National Preserve, Northwestern Alaska. U.S. Geological Survey Scientific Investigations Report 2008-5125, 116 p.	Scientific Investigations Report 2008–5125	Noatak	An-1		North Slope, AK, USA	68.1	-157.5	exposure	2500					2				Date 40m higher in the profile of >39.5 ka	Discussion states interglacial peat	also contains other undated peat layers, up to 10 cm thickness			Grosse/Treat	FALSE	FALSE	FALSE									NA-14C
1.1	N.America/Western	961	Hamilton	2009	Guide to Surficial Geology and River-Bluff Exposures, Noatak National Preserve, Northwestern Alaska. U.S. Geological Survey Scientific Investigations Report 2008-5125, 116 p.	Scientific Investigations Report 2008–5125	Noatak	An-5		North Slope, AK, USA	68.2	-157.2	exposure	250	8530	140	I-13231	50	200					Gravel overlain by 2-3 m of peat that grades upward into silty to sandy peat and fine gravel. Fragments of willow (Salix) wood from the base of the peat unit are dated at 8,530 ± 140 yr B.P				Grosse/Treat	FALSE	FALSE	FALSE	9129	9917	9526				9917	9129	14C
1.1	N.America/Western	958	Hamilton	2009	Guide to Surficial Geology and River-Bluff Exposures, Noatak National Preserve, Northwestern Alaska. U.S. Geological Survey Scientific Investigations Report 2008-5125, 116 p.	Scientific Investigations Report 2008–5125	Noatak	NK-8		North Slope, AK, USA	67.85	-156.5	exposure						5	9280	150	I-13396		black autochthanous peat		fluvial/hydro change	delta / lacustrine	Grosse/Treat	FALSE	FALSE	FALSE				10178	10875	10489	10875	10178	14C
1.1	N.America/Western	957	Hamilton	2009	Guide to Surficial Geology and River-Bluff Exposures, Noatak National Preserve, Northwestern Alaska. U.S. Geological Survey Scientific Investigations Report 2008-5125, 116 p.	Scientific Investigations Report 2008–5125	Noatak	NK-3		North Slope, AK, USA	67.7	-156.05	exposure	320	10000	145	I-11,423	110	210					Dark reddish brown (5YR 2.5/2) woody peat. Contains scattered pebbles, granules, and sand grains; horizons of calcareous algae; beds of silty peat; and lens of fine gravel. Floodplain deposit.		fluvial/hydro change	fluvial	Grosse/Treat	FALSE	FALSE	FALSE	11182	12056	11554				12056	11182	14C
1.1	N.America/Western	219	Hamilton and Ashley	1993	Epiguruk: A late Quaternary environmental record from northwestern Alaska	Geological Society of America Bulletin, v. 105, p. 583-602	Epigurak	Upper Paleosol/Unit 4/725 m	Bluff with tundra	Kobuk Valley NP, AK, USA	67.0833	-158.167	Exposure	1200	41500	1400	USGS-1654	1300	100	33690	960	USGS-1659	lots of 14C dates from similar profiles	black sandy peat overlying fine sands	peats buried by Wisconsonian loess and alluviation at 24ka synchronous with the Itkillit II glaciation	aeolian		Treat				42626	47599	44959	31136	43775	37783	47599	31136	14C
1.1	N.America/Western	220	Hamilton and Ashley	1993	Epiguruk: A late Quaternary environmental record from northwestern Alaska	Geological Society of America Bulletin, v. 105, p. 583-602	Epigurak	Lower Paleosol/Unit 2	Bluff with tundra	Kobuk Valley NP, AK, USA	67.0833	-158.167	Exposure						150	43900	1600	USGS-1730		compact muck and peat (massive resistant Histosol); overlain by loesses, paleosol, and Holocene deposits	peats buried by Wisconsonian loess and alluviation at 24ka synchronous with the Itkillit II glaciation	aeolian		Treat							44756	50000	47199	50000	44756	14C
1.1	N.America/Western	955	Hamilton and Brigham-Grette	1991	The last interglaciation in Alaska: Stratigraphy and paleoecology of potential sites	Quat. Int. 10-12, 49-71	Hogatza Mine			North Slope, AK, USA	66	-155	exposure						19	54900	4800	USGS-2455	Old Crow Tephra overlying peat layer	peat overlying loess, overlain by aeolian loess				Grosse/Treat	FALSE	FALSE	FALSE	114000	134000	124000	59700	50100	54900	134000	50100	Tephra
1.1	N.America/Western	954	Hamilton and Brigham-Grette	1991	The last interglaciation in Alaska: Stratigraphy and paleoecology of potential sites	Quat. Int. 10-12, 49-71	Koyukuk Bluff	KY-11		Bettles, North Slope, AK, USA	66.58	-152.23	exposure	4800	28500	775	Si-1890	4850	50					peat with spruce stumps		aeolian		Grosse/Treat	FALSE	FALSE	FALSE	31112	33952	32508				33952	31112	14C
1.1	N.America/Western	956	Hamilton and Brigham-Grette	1991	The last interglaciation in Alaska: Stratigraphy and paleoecology of potential sites	Quat. Int. 10-12, 49-71	Kantishna River			Interior AK, USA	64.5	-150.33	exposure						NA				none	peat containing abundant spruce wood and cones beneath aeolian sediments of the last glaciation		aeolian		Grosse/Treat	FALSE	FALSE	FALSE									NA
1.1	N.America/Western	953	Hamilton and Brigham-Grette	1991	The last interglaciation in Alaska: Stratigraphy and paleoecology of potential sites	Quat. Int. 10-12, 49-71	Knik Arm	Goose Bay		Anchorage, Alaska, USA	61.33	-149.833	exposure	1000	175000			1125	125	> 40 ka			> 40 ka, (W-644) and other unpublished ones, tephra in silt ~175 ka	Peat and organic silt with tephra topped by outwash from coastal bluff site	MIS 5e, compatible with Sangamonian age assignment			Grosse/Treat	FALSE	FALSE	FALSE	175000						120000	122000	14C, Tephra
1.1	N.America/Western	221	Hamilton et al.	1987	Late Wisconsin Eolian Activity and Related Alluviation, Central Kobuk River Valley	in: Geologic Studies in Alaska by the U.S. Geological Survey during 1987: J.P. Galloway and T.D. Hamilton (eds), U.S. Geological Circular 1016, p. 39-43	Little Kobuk dunes			Alaska, USA	67	-158.4	Exposure sampling	1500				1495	5	24930	200	GrN-11111		Scorpidium peat above oxidized sand buried by Eolian sand		aeolian		Treat							28561	29457	28975	29457	28561	14C
1.1	N.America/Western	727	Héquette et al.	1995	The Effects of the Holocene Sea Level Rise on the Evolution of the Southeastern Coast of the Canadian Beaufort Sea.	Journal of Coastal Research 11 494-507.	Canada	NA		Beaufort Sea	NA	NA			NA	NA	NA									coastal		Treat Shelf P2C2	FALSE	FALSE	FALSE	NA	NA	NA	NA	NA	NA	NA	NA	NA
1.1	N.America/Western	227	Herring and Gavin	2015	Climate and vegetation since the Last Interglacial (MIS 5e) in a putative glacial refugium, northern Idaho, USA	Quaternary Science Reviews	Star Meadows		sedge peat	northern Idaho, USA	46.5158	-114.682	piston corer	809	125,000 cal BP			751	58	116,000 cal BP			peat corresponds with MIS Stage 5e; six AMS ages and one tephra put age at 250cm as 49,500 cal yr BP; remainder of sequence is dated through wiggle-matching/correlation with SPECMAP d18O, that puts the base of the sequence at 125,000 cal yr BP	From paper: "fragmental granular peat composed of herbaceous and woody plant parts", peat is 50-60% C; peat alternates with layers of silt/clay; sedge peat present at surface (0-20cm)	modern environment is "Carex-dominated wetland", presumably the authors mean a fen	glacial		Lacourse										125000	116000	14C, Tephra
1.1	N.America/Western	228	Herring and Gavin	2015	Climate and vegetation since the Last Interglacial (MIS 5e) in a putative glacial refugium, northern Idaho, USA	Quaternary Science Reviews	Star Meadows		sedge peat	northern Idaho, USA	46.5158	-114.682	piston corer	553	84,000 cal BP			510	43	71,000 cal BP			peat corresponds with MIS Stage 5a; six AMS ages and one tephra put age at 250cm as 49,500 cal yr BP; remainder of sequence is dated through wiggle-matching/correlation with SPECMAP d18O, that puts the base of the sequence at 125,000 cal yr BP	From paper: "fragmental granular peat composed of herbaceous and woody plant parts", peat is ~50% C; peat alternates with layers of silt/clay; sedge peat present at surface (0-20cm)	modern environment is "Carex-dominated wetland", presumably the authors mean a fen	glacial		Lacourse										84000	71000	14C, tephra, wiggle-match
1.1	N.America/Western	237	Heusser, C.J.	1977	Quaternary palynology of the pacific slope of Washington	Quat. Res. 8, 282-306	Salmon Springs Section		unknown	Washington, USA	47.1667	-122.25	exposure sampling						110	>57,000			Stuiver, pers. com	peat overlain by salmon springs non-glacial section				Treat										57000	57000	Sediment
1.1	N.America/Western	239	Heusser, C.J.	1978	Palynology of Quaternary deposits of the lower Bogachiel River area, Olympic Peninsula, Washington	Canadian Journal of Earth Sciences	lower Bogachiel River drainage area,		silt (loess)	Washington, USA	47.88	-124.336	Exposure sampling	365	none	none	none	280	85	59600	700	QL-199		0-80cm: silt; 80-280cm: till; 280-340cm: humified peat; 340-365 cm: ligneous peat; 365-575cm: diamicton	Note that Heusser's age of 59,600 BP is plotted at the incorrect depth on the paper's Fig. 7	glacial	limnic	Lacourse										59600	59600	14C
1.1	N.America/Western	238	Heusser, C.J.	1978	Palynology of Quaternary deposits of the lower Bogachiel River area, Olympic Peninsula, Washington	Canadian Journal of Earth Sciences	lower Bogachiel River drainage area,		modern Sphagnum bog	Washington, USA	47.847	-124.289	Hiller corer	260	30000	800	Y-2453	200	60	20100	750	RL-578	250cm: 29,650+3100/-2250 (RL-579)	0-150cm: modern/Holocene Sphagnum and mixed moss-sedge peat; 150-190cm: silt; 200-260cm: humified peat; 260-275cm: sandy silt				Lacourse				32106	35609	34029	22525	25807	24204	35609	22525	14C
1.1	N.America/Western	731	Hill	1990	Coastal geology of the King Point area Yukon Territory Canada	Marine Geology 91 93-111.	Kings Point	KM-17		Canadian Beaufort Sea	69.1	-137.9			11850	150	RIDDL-768		1000					spruce and willow twigs	bottom of sequence	coastal		Treat Shelf P2C2	FALSE	FALSE	FALSE	13397	14062	13684	NA	NA	NA	14062	13397	14C
1.1	N.America/Western	732	Hill et al.	1985	A sea-level curve for the Canadian Beaufort Shelf.	Canadian Journal of Earth Sciences 22, 1383-1393	Canada	BH6		Canadian Beaufort Sea	70	-134.7			3740	70	B-3034		NA					coarse fibrous peat with rootlets and fine charcoal fragments		coastal		Treat Shelf P2C2	FALSE	FALSE	FALSE	3892	4297	4100	NA	NA	NA	4297	3892	14C
1.1	N.America/Western	735	Hill et al.	1985	A sea-level curve for the Canadian Beaufort Shelf.	Canadian Journal of Earth Sciences 22, 1383-1393	Canada	BH2		Canadian Beaufort Sea	70	-134.7			6590	100	B-3033		NA					silty gyttja with occasional wood and moss		coastal		Treat Shelf P2C2	FALSE	FALSE	FALSE	7311	7625	7488	NA	NA	NA	7625	7311	14C
1.1	N.America/Western	738	Hill et al.	1985	A sea-level curve for the Canadian Beaufort Shelf.	Canadian Journal of Earth Sciences 22, 1383-1393	Canada	BH4		Canadian Beaufort Sea	70.1	-134.7			8300	90	B-3032		NA					coarse moss and wood fragments		coastal		Treat Shelf P2C2	FALSE	FALSE	FALSE	9075	9478	9294	NA	NA	NA	9478	9075	14C
1.1	N.America/Western	739	Hill et al.	1985	A sea-level curve for the Canadian Beaufort Shelf.	Canadian Journal of Earth Sciences 22, 1383-1393	Canada	VC-07c		Canadian Beaufort Sea	70.1	-134		4192	8740	70	B-5068	4165	50	7740	90	B-4107		peat with sandy laminae		coastal		Treat Shelf P2C2	FALSE	FALSE	FALSE	9542	9940	9738	8369	8774	8527	9940	8369	14C
1.1	N.America/Western	733	Hill et al.	1985	A sea-level curve for the Canadian Beaufort Shelf.	Canadian Journal of Earth Sciences 22, 1383-1393	Canada	NT-82-S01		Canadian Beaufort Sea	70.5	-133		639	6000	70	B-6279	602	37					peaty clay with silt laminae		coastal		Treat Shelf P2C2	FALSE	FALSE	FALSE	6667	7008	6844	NA	NA	NA	7008	6667	14C
1.1	N.America/Western	734	Hill et al.	1985	A sea-level curve for the Canadian Beaufort Shelf.	Canadian Journal of Earth Sciences 22, 1383-1393	Canada	UB-82-S23b		Canadian Beaufort Sea	70.25	-132.5			6310	100	B-6278		NA					clayey peat		coastal		Treat Shelf P2C2	FALSE	FALSE	FALSE	6987	7427	7229	NA	NA	NA	7427	6987	14C
1.1	N.America/Western	736	Hill et al.	1985	A sea-level curve for the Canadian Beaufort Shelf.	Canadian Journal of Earth Sciences 22, 1383-1393	Canada	UB-82-S23a		Canadian Beaufort Sea	70.25	-132.5		757	6640	80	B-6277	701	56					peaty clay with silt laminae		coastal		Treat Shelf P2C2	FALSE	FALSE	FALSE	7424	7656	7523	NA	NA	NA	7656	7424	14C
1.1	N.America/Western	741	Hill et al.	1985	A sea-level curve for the Canadian Beaufort Shelf.	Canadian Journal of Earth Sciences 22, 1383-1393	Canada	FUVI-1b		Canadian Beaufort Sea	70.3	-132.5			21620	630	B-6276		4400					brown claeyey mud 3% TOC	44 m thick organic mud unit with sand over and under	coastal		Treat Shelf P2C2	FALSE	FALSE	FALSE	24468	27242	25889	NA	NA	NA	27242	24468	14C
1.1	N.America/Western	728	Hill et al.	1985	Holocene sea-level history of the Canadian Beaufort shelf.	Canadian Journal of Earth Sciences 30(1): 103-108.	NA	N44		Canadian Beaufort Sea	70	-136.5			27380	470	B-5069		NA					Thin, compressed peat layer imedded in black mud	replaced by delta	coastal	pond	Treat Shelf P2C2	FALSE	FALSE	FALSE	30664	32520	31335	NA	NA	NA	32520	30664	14C
1.1	N.America/Western	729	Hill et al.	1993	HOLOCENE SEA-LEVEL HISTORY OF THE CANADIAN BEAUFORT SHELF	Canadian Journal of Earth Sciences, 30(1), 103-108	Richards Island	13 BH34+00	marine	Canadian Beaufort Sea	69.75	-134.5			5580	80	B-9504		NA						lake basal sediments	coastal	Thermokarst	Treat Shelf P2C2	FALSE	FALSE	FALSE	6265	6552	6373	NA	NA	NA	6552	6265	14C
1.1	N.America/Western	730	Hill et al.	1993	HOLOCENE SEA-LEVEL HISTORY OF THE CANADIAN BEAUFORT SHELF	Canadian Journal of Earth Sciences, 30(1), 103-108	Richards Island	15 BH38+00	marine	Canadian Beaufort Sea	69.75	-134.5			9470	100	B-9508		NA						lake basal sediments	coastal	Thermokarst	Treat Shelf P2C2	FALSE	FALSE	FALSE	10495	11139	10762	NA	NA	NA	11139	10495	14C
1.1	N.America/Western	934	Hill et al.	1993	HOLOCENE SEA-LEVEL HISTORY OF THE CANADIAN BEAUFORT SHELF	Canadian Journal of Earth Sciences, 30(1), 103-108.	East Amauligak Drill Site	11/12	Marine	Beaufort Sea	70	-133	borehole	-4660	9910	150	Beta-12232	-4515	145	7840	130	B-12233		black fibrous peat with abundant, well-preserved herbaceous organic materia; basal has freshwater algae; bog		coastal		Treat	FALSE	FALSE	Pollen	11070	12008	11430	8410	9000	8685	12008	8410	14C
1.1	N.America/Western	935	Hill et al.	1993	HOLOCENE SEA-LEVEL HISTORY OF THE CANADIAN BEAUFORT SHELF	Canadian Journal of Earth Sciences, 30(1), 103-108.	Kaslutut	16	Marine	Beaufort Sea	70	-132.8	borehole	-53.6	7730	160	Beta-9506		NA					sandy fibrous peat above glaciofluvial sand unit		coastal		Treat	FALSE	FALSE	Pollen	8292	8995	8556				8995	8292	14C
1.1	N.America/Western	242	Jensen et al.	2013	The Palisades is a key reference site for the middle Pleistocene of eastern Beringia: new evidence from paleomagnetics and regional tephrostratigraphy	Quaternary Science Reviews	Palisades East	Site B2	Vegetated organic silt	Interior Alaska, AK, USA	65.1	-153.22	Exposure sampling	~0 above river level				~100 above river level	100				Interpret as Middle to Late Pleistocene	Peat	see Fig.2. Some peat observed in different site are likely from the same layer. Site B: see Matheus et al. 2003)			Talbot												NA
1.1	N.America/Western	243	Jensen et al.	2013	The Palisades is a key reference site for the middle Pleistocene of eastern Beringia: new evidence from paleomagnetics and regional tephrostratigraphy	Quaternary Science Reviews	Palisades East	Site F	Vegetated organic silt	Interior Alaska, AK, USA	65.1	-153.22	Exposure sampling	~0 above river level				~75 above river level	75				Interpret as Middle to Late Pleistocene	Peat	see Fig.2. Some peat observed in different site are likely from the same layer.			Talbot												NA
1.1	N.America/Western	244	Jensen et al.	2013	The Palisades is a key reference site for the middle Pleistocene of eastern Beringia: new evidence from paleomagnetics and regional tephrostratigraphy	Quaternary Science Reviews	Palisades East	Site B1	Vegetated organic silt	Interior Alaska, AK, USA	65.1	-153.22	Exposure sampling	~1000 above river level				~1300 above river level	300				Interpret as Middle to Late Pleistocene	Peat	see Fig.2. Some peat observed in different site are likely from the same layer. Site B: see Matheus et al. 2003)			Talbot												NA
1.1	N.America/Western	245	Jensen et al.	2013	The Palisades is a key reference site for the middle Pleistocene of eastern Beringia: new evidence from paleomagnetics and regional tephrostratigraphy	Quaternary Science Reviews	Palisades East	Site B2	Vegetated organic silt	Interior Alaska, AK, USA	65.1	-153.22	Exposure sampling	~1100 above river level				~1200 above river level	100				Interpret as Middle to Late Pleistocene	Peat	see Fig.2. Some peat observed in different site are likely from the same layer. Site B: see Matheus et al. 2003)			Talbot												NA
1.1	N.America/Western	246	Jensen et al.	2013	The Palisades is a key reference site for the middle Pleistocene of eastern Beringia: new evidence from paleomagnetics and regional tephrostratigraphy	Quaternary Science Reviews	Palisades East	Site B2	Vegetated organic silt	Interior Alaska, AK, USA	65.1	-153.22	Exposure sampling	~1500 above river level				~1600 above river level	100				Interpret as Middle to Late Pleistocene	Peat	see Fig.2. Some peat observed in different site are likely from the same layer. Site B: see Matheus et al. 2003)			Talbot												NA
1.1	N.America/Western	247	Jensen et al.	2013	The Palisades is a key reference site for the middle Pleistocene of eastern Beringia: new evidence from paleomagnetics and regional tephrostratigraphy	Quaternary Science Reviews	Palisades East	Site D1	Vegetated organic silt	Interior Alaska, AK, USA	65.1	-153.22	Exposure sampling	~1500 above river level				~1625 above river level	125				Interpret as Middle to Late Pleistocene	Peat	see Fig.2. Some peat observed in different site are likely from the same layer.			Talbot												NA
1.1	N.America/Western	248	Jensen et al.	2013	The Palisades is a key reference site for the middle Pleistocene of eastern Beringia: new evidence from paleomagnetics and regional tephrostratigraphy	Quaternary Science Reviews	Palisades East	Site B1	Vegetated organic silt	Interior Alaska, AK, USA	65.1	-153.22	Exposure sampling	~1800 above river level				~1900 above river level	100				Interpret as Middle to Late Pleistocene	Peat	see Fig.2. Some peat observed in different site are likely from the same layer. Site B: see Matheus et al. 2003)			Talbot												NA
1.1	N.America/Western	249	Jensen et al.	2013	The Palisades is a key reference site for the middle Pleistocene of eastern Beringia: new evidence from paleomagnetics and regional tephrostratigraphy	Quaternary Science Reviews	Palisades East	Site IB4	Vegetated organic silt	Interior Alaska, AK, USA	65.1	-153.22	Exposure sampling	~2400 above river level				~2750 above river level	350				Interpret as Middle to Late Pleistocene	Peat	see Fig.2. Some peat observed in different site are likely from the same layer.			Talbot												NA
1.1	N.America/Western	250	Jensen et al.	2013	The Palisades is a key reference site for the middle Pleistocene of eastern Beringia: new evidence from paleomagnetics and regional tephrostratigraphy	Quaternary Science Reviews	Palisades East	Site D2	Vegetated organic silt	Interior Alaska, AK, USA	65.1	-153.22	Exposure sampling	~2600 above river level				~2900 above river level	300				Interpret as Middle to Late Pleistocene	Peat	see Fig.2. Some peat observed in different site are likely from the same layer.			Talbot												NA
1.1	N.America/Western	251	Jensen et al.	2013	The Palisades is a key reference site for the middle Pleistocene of eastern Beringia: new evidence from paleomagnetics and regional tephrostratigraphy	Quaternary Science Reviews	Palisades East	Site B1	Vegetated organic silt	Interior Alaska, AK, USA	65.1	-153.22	Exposure sampling	~2800 above river level				~2900 above river level	100				Interpret as Middle to Late Pleistocene	Peat	see Fig.2. Some peat observed in different site are likely from the same layer. Site B: see Matheus et al. 2003)			Talbot												NA
1.1	N.America/Western	252	Jensen et al.	2013	The Palisades is a key reference site for the middle Pleistocene of eastern Beringia: new evidence from paleomagnetics and regional tephrostratigraphy	Quaternary Science Reviews	Palisades East	Site B2	Vegetated organic silt	Interior Alaska, AK, USA	65.1	-153.22	Exposure sampling	~2800 above river level				~2900 above river level	100				Interpret as Middle to Late Pleistocene	Peat	see Fig.2. Some peat observed in different site are likely from the same layer. Site B: see Matheus et al. 2003)			Talbot												NA
1.1	N.America/Western	253	Jensen et al.	2013	The Palisades is a key reference site for the middle Pleistocene of eastern Beringia: new evidence from paleomagnetics and regional tephrostratigraphy	Quaternary Science Reviews	Palisades East	Site D2	Vegetated organic silt	Interior Alaska, AK, USA	65.1	-153.22	Exposure sampling	~3300 above river level				~3400 above river level	100				Interpret as Middle to Late Pleistocene	Peat	see Fig.2. Some peat observed in different site are likely from the same layer.			Talbot												NA
1.1	N.America/Western	254	Jensen et al.	2013	The Palisades is a key reference site for the middle Pleistocene of eastern Beringia: new evidence from paleomagnetics and regional tephrostratigraphy	Quaternary Science Reviews	Palisades East	Site D2	Vegetated organic silt	Interior Alaska, AK, USA	65.1	-153.22	Exposure sampling	~4300 above river level				~4700 above river level	400				Interpret as Middle to Late Pleistocene	Peat	see Fig.2. Some peat observed in different site are likely from the same layer.			Talbot												NA
1.1	N.America/Western	255	Jensen et al.	2013	The Palisades is a key reference site for the middle Pleistocene of eastern Beringia: new evidence from paleomagnetics and regional tephrostratigraphy	Quaternary Science Reviews	Palisades East	Site B1	Vegetated organic silt	Interior Alaska, AK, USA	65.1	-153.22	Exposure sampling	~500 above river level				~700 above river level	200				Interpret as Middle to Late Pleistocene	Peat	see Fig.2. Some peat observed in different site are likely from the same layer. Site B: see Matheus et al. 2003)			Talbot												NA
1.1	N.America/Western	256	Jensen et al.	2013	The Palisades is a key reference site for the middle Pleistocene of eastern Beringia: new evidence from paleomagnetics and regional tephrostratigraphy	Quaternary Science Reviews	Palisades East	Site IB4	Vegetated organic silt	Interior Alaska, AK, USA	65.1	-153.22	Exposure sampling	~500 above river level				~600 above river level	100				Interpret as Middle to Late Pleistocene	Peat	see Fig.2. Some peat observed in different site are likely from the same layer.			Talbot												NA
1.1	N.America/Western	257	Jensen et al.	2013	The Palisades is a key reference site for the middle Pleistocene of eastern Beringia: new evidence from paleomagnetics and regional tephrostratigraphy	Quaternary Science Reviews	Palisades East	Site D2	Vegetated organic silt	Interior Alaska, AK, USA	65.1	-153.22	Exposure sampling	~5300 above river level				~5400 above river level	100				Interpret as Middle to Late Pleistocene	Peat	see Fig.2. Some peat observed in different site are part of the same layer.			Talbot												NA
1.1	N.America/Western	745	Jordan	2001	Late Quaternary sea level change in Southern Beringia: postglacial emergence of the Western Alaska Peninsula	Quaternary Science Reviews 20 (2001) 509-523	Alaska	Grant Point/ central Izembek Lagoon		Alaska, USA	NA	NA		240	4810	50	CAMS-41412	200	40					silty peat	middle of freshwater peat deposit	coastal		Treat Shelf P2C2	FALSE	FALSE	FALSE	5463	5645	5525	NA	NA	NA	5645	5463	14C
1.1	N.America/Western	262	Kanevskiy et al.	2011	Cryostratigraphy of late Pleistocene syngenetic permafrost (yedoma) in northern Alaska, Itkillik River exposure	Quaternary Research 75 (2011) 584–596	Itkillik yedoma		Ice wedge deposits	Alaska, USA	69.5667	-150.867	Exposure	3000				2750	250	>48,000		OS-66777	14C, TL dating	peat overlain by yedoma silt deposits on top of silts		aeolian		Treat										48000	48000	14C / TL
1.1	N.America/Western	261	Kanevskiy et al.	2011	Cryostratigraphy of late Pleistocene syngenetic permafrost (yedoma) in northern Alaska, Itkillik River exposure	Quaternary Research	Itkillik	16E, unit 5	Yedoma exposure	Alaska, USA	69.34	-150.52	Exposure / boreholes	3150	>48000	na	OS-66777	2800	350					Peat layer underlain and overlain by silt	the peat layer was described elsewhere in the profile, depth varies (one location had the peat layer between 27 and 29 meters) and in some cases, the peat layer is split in two by an organic-rich silt layer			Talbot										48000	48000	14C
1.1	N.America/Western	260	Kanevskiy et al.	2013	Ground ice in the upper permafrost of the Beaufort Sea coast of Alaska	Cold Regions Science and Technology 85 (2013) 56–70	Barrow Permafrost Tunnel			Barrow, AK, USA	71.3	-156.75	Exposure sampling	82				48	34				no dates	Peat covered by silt	likely buried ice wedge			Treat										48000	48000	14C
1.1	N.America/Western	277	Lea et al.	1991	Stratigraphy and Paleoenvironments of Pleistocene Nonglacial Deposits in the Southern Nushagak Lowland, Southwestern Alaska, U.S.A.	Arctic and Alpine Research 23(4), 375-391	Kvichak Peninsula	KP-2	Holocene Peat	Alaska, USA	58.7	-158.25	Exposure sampling	450				430	20	>33000		AU-84		peat underlying Etolin complex, may have formed on ice wedges	Dates from Hopkins	aeolian		Treat										33001	33000	14C
1.1	N.America/Western	278	Lenz et al.	2016	Mid-Wisconsin to Holocene Permafrost and Landscape Dynamics based on a Drainded Lake Basin Core from the Northern Seward Peninsula, Northwest Alaska	Permafros ans periglacial processes	Northern Seward Peninsula	GG/Kit-64	Lake sediment	Northern Seward Peninsula, AK, USA	66.46	-164.14	Pister hammer corer	262	44500	2000	POZ-49852	245	17	41500	1500	POZ-49851	Middle Wisconsinan (about 5cm above the TopDepth = 14C age 41,500 +- 1500: Lab num. POZ-49851); Several other dates > 41000 14C years in adjacent layers	Peaty deposit. Yedoma sil accumulation below and tephra deposit above (South Killeak Maar Eruption). wetland or shallow lake sediments, likely created by permafrost thaw, overlain by 1-m thick tephra	Fig 9. see unit 2	igneous	thermokarst lake or wetland	Talbot	TRUE	FALSE	TRUE	44631	50000	47522	42511	47838	44977	50000	42511	14C
1.1	N.America/Western	296	Lozhkin et al.	2011	Late glacial and holocene landscapes of central Beringia	Quat. Res. 76: 383-392	Naskak		herb-salix tundra	St. Lawrence Island, AK, USA	63.6167	-171.633	exposure sampling	166	5570	40	MAG-1395	59	107	995	115	MAG-1400	none	peat overlying sand, topped by sand				Treat				6291	6414	6356	693	1099	909	6414	693	14C
1.1	N.America/Western	290	Lozhkin et al.	2011	Late glacial and holocene landscapes of central Beringia	Quat. Res. 76: 383-392	Aghnaghak		herb-salix tundra	St. Lawrence Island, AK, USA	63.65	-171.533	exposure sampling	232	10750	120	Beta-47006	22	210	3575	90	MAG-1402	none	peat overlying silt and sand, topped by sand and soil				Treat				12409	12914	12668	3638	4094	3876	12914	3638	14C
1.1	N.America/Western	1086	Lynch et al.	2004	Climatic and landscape controls of the boreal forest fire regime: Holocene records from Alaska	Journal of Ecology 2004 92, 477–489	Moose Lake		Lake	Alaska, USA	61.3742	-143.599	Core	238	5710	80	CAMS 69530	168	70	5250	40	CAMS 80800		The sediment is clay before 6500 BP and peat between 6500 and 6000 BP (Fig. 3).Silty gyttja occurs from 6000 to 4900 , followed by fibrous silts until 3800 .	Percentage OM varies greatly with the maximal and minimal values of c. 60% and < 5% in the peat and clay, respectively	hydrologic change	peatland	Treat	TRUE	FALSE	Pollen	6408	6630	6497	5923	6178	6010	6630	5923	14C
1.1	N.America/Western	1087	Lynch et al.	2004	Climatic and landscape controls of the boreal forest fire regime: Holocene records from Alaska	Journal of Ecology 2004 92, 477–489	Chokasna Lake		Lake	Alaska, USA	61.3733	-143.102	Core	220	7000 (cal			160	60	4530	320	CAMS 84952	took youngest age from 14C at 185 cm, but dates from age-depth model, guessed depths	The sediment is grey clay before 7000 BP, followed by peat with varying amounts of mosses, organic debris and clay from 7000 to 3600 BP (Fig. 3). The peat is highly decomposed from 7000 to 6100 BP, better preserved from 6100 to 5050 BP, and again highly decomposed but intermixed with clay from 5050 to 3600 BP.		hydrologic change	peatland	Treat	TRUE	FALSE	Pollen							7000	5050	14C
1.1	N.America/Western	314	Matheus et al.	2003	Late Pliocene to late Pleistocene environments preserved at the Palisades Site, central Yukon River, Alaska	Quaternary Research	Palisades East	Palisades East	silt/ice wedge polygons with black spruce forest	Interior Alaska, AK, USA	65.1	-153.22	Exposure sampling	~4600 above river level/ 6000				~4700 above river level	100				About 5 meter over the Old Crow tephra (< 140k ± 10 kyr BP); MIS 5	Upper peat/forest layer interbed by grey weakly laminated silts. Covered with massive and laminated fluvial silt-loam and fine sand	buried forest deposit		upland	Talbot										134000	114000	Tephra
1.1	N.America/Western	315	Matheus et al.	2003	Late Pliocene to late Pleistocene environments preserved at the Palisades Site, central Yukon River, Alaska	Quaternary Research	Palisades East	Palisades East	silt/ice wedge polygons with black spruce forest	Interior Alaska, AK, USA	65.1	-153.22	Exposure sampling	~2800 above river level/3500				~2900 above river level	100				About 5 meter below the Sheep Creek tephra Old Crow tephra (> 190,000 kyr BP); MIS 7	Middle peat/forest layer in massive and laminated fluvial silt-loam	At one of these, the peat was unusually thick (50 – 60 cm), wood-rich, and contained logs with roots; 50% Sphagnum species			Talbot										190000	190000	Tephra
1.1	N.America/Western	316	Matheus et al.	2003	Late Pliocene to late Pleistocene environments preserved at the Palisades Site, central Yukon River, Alaska	Quaternary Research	Palisades East	Palisades East	silt/ice wedge polygons with black spruce forest	Interior Alaska, AK, USA	65.1	-153.22	Exposure sampling	~700 above river level/ 6000				~800 above river level	100				Underlying PA & PAL tephras (~2M)	Lower peat/forest complex layer in interbed in massive loess-like sil and fine sand	Rarely, the lower peat occurs locally as a thick, com- pact organic mat layer 1 m thick. Macrofossil analyses of one of these mats yielded few intact plant parts, but we did identify carbonized, friable needles and small branches of Picea; fragments of graminoids and Equise- tum; and pholidia of Sphagnum; plus statoblasts and adult structures of the bryozoan Cristatella mucedo. T			Talbot										2000000	2000000	Tephra
1.1	N.America/Western	965	Mathewes and Clague	1982	Stratigraphic relationships and paleoecology of a late-glacial peat bed from the Queen Charlotte Islands, British Columbia	Canadian Journal of Earth Sciences	Cape Ball Sea Cliffs	3	Marsh peat	British Columbia, Canada	53.7583	-131.882	exposure sampling	500	12100	140	GSC-2853	500	100	11300	100	GSC-2879		peat overlying outwash sand covered by marine/littoral/estuarine sediments		coastal		Treat	FALSE	FALSE	FALSE	13571	14492	13975	12979	13384	13163	14492	12979	14C
1.1	N.America/Western	966	Mathewes and Clague	1982	Stratigraphic relationships and paleoecology of a late-glacial peat bed from the Queen Charlotte Islands, British Columbia	Canadian Journal of Earth Sciences	Cape Ball Sea Cliffs	5	Marsh peat	British Columbia, Canada	53.695	-131.88	exposure sampling						100	9160	90			peat overlying outwash sand covered by marine/littoral/estuarine sediments		coastal		Treat	FALSE	FALSE	FALSE				10192	10561	10349	10561	10192	14C
1.1	N.America/Western	317	Mathewes and Clague	1982	Stratigraphic relationships and paleoecology of a late-glacial peat bed from the Queen Charlotte Islands, British Columbia	Canadian Journal of Earth Sciences	Cape Ball Sea Cliffs	6	woody peat	Queen Charlotte Islands, BC, Canada	53.74	-131.877	cliff exposure		12400	100	GSC-3112		70	10200	90	GSC-3159		peat underlain by glaciofluvial sediments, overlain by marine, estuarine and littoral sediments 8m thick		coastal		Treat	FALSE	FALSE	TRUE	14107	14996	14506	11404	12343	11886	14996	11404	14C
1.1	N.America/Western	318	Mathewes et al.	2015	Early Wisconsinan (MIS 4) glaciation on Haida Gwaii, British Columbia, and implications for biological refugia	Canadian Journal of Earth Sciences	Cape Ball	Unit 3 at (Site 16 associated with pollen sample CB-2 of Clague et al. 1982)	forest on glacial sediments (diamicton) of LGM age	Graham Island, British Columbia, Canada	53.71	-131.87	Exposure sampling	~20 m below top of section	>51000	na	GSC-3207-2HP						Optical age of 57.3 ± 5.7 ka from HGS1 sample from same unit as 14C dated peat.	Very thin fibrous peat interbedded with fluvial deposits	I would check out Clague JJ, et al. 1982. Canadian Journal of Earth Sciences 19: 1786-1795 for more details. Unit 3 is interpreted a low energy fluvial environment, possibly with periodic shallow ponding.		fluvial/alluvial	Williams				52200	62400	57300				62400	52200	OSL
1.1	N.America/Western	322	McManus and Creager	1984	Sea-level data for parts of the Bering-Chukchi shelves of Beringia from 19.000 to 10,000 14C BP	Quaternary Research	Bering Sea	059 Bering 18 (H)	marine	Bering Sea	63.5	-165	core	23	9700	350	W-1800	19	4					freshwater peat	paper also has a couple more with pro-delta/delta lithology descriptor	coastal		Jones				10200	12238	11113				12238	10200	14C
1.1	N.America/Western	359	Nelson	1982	Pleistocene-Holocene transgressive sedimentation in deltaic and non-deltaic areas of the northeastern Bering epicontinental shelf	Geologie en mijnbouw, tijedschrift van het Nederlandsch Geologisch-Mijbouwkundig Genootschap	Bering/Chukchi Sea		marine	Bering/Chukchi Sea	64	-167.5	core		13,700-10,000 RC BP									peat laminae, overlain by marine sediments		marine		Jones				12890	19728	16369	8947	13833	11491	19728	8947	14C
1.1	N.America/Western	360	Nelson and Creager	1977	Displacement of Yukon-derived sediment from Bering Sea to Chukchi Sea during Holocene time	Geology	Norton Sound, Bering Sea	Core 59	marine	Norton Sound, Bering Sea	63.9667	-163.067	core	40	10500	300	W-2555	18	22	10120	250	W-2686		tundra peat	other more estimated ages of transgression, generalized descriptions of sediments	coastal		Jones				11322	12930	12259	11090	12587	11764	12930	11090	14C
1.1	N.America/Western	387	Reeburgh and Young	1976	Alaska Radiocarbon Measurements	Radiocarbon 18(1), 1-16	Boulder Creek			Atlin, British Columbia, Canada	59.6333	-133.4	Exposure		>31,000		AU-59		15					10-20 cm thick peat at base of compacted glacial till beneath another till sequence		glacial		Treat										31000	31000	14C
1.1	N.America/Western	394	Reyes et al.	2010	A late–Middle Pleistocene (Marine Isotope Stage 6) vegetated surface buried by Old Crow tephra at the Palisades, interior Alaska	Quaternary Science Reviews	Palisades West	Site B (composite)	silt	Interior Alaska, AK, USA	65.1	-153.22	Exposure sampling	~2750 above river level	>53,700		UCIAMS-44407e	~2900 above river level	150	>53,560 14 C		UCIAMS-49772	Late–Middle Pleistocene (Marine Isotope Stage 6)	Macrofossil-rich silt/peat layer in massive to crudely-laminated silt. Presence od rooted stumps and detrial wood	the coordinates indicated correspond to the study site in general (the Palisades) and not to a specific sampling location (Fig. 3)			Talbot										53560	53560	NA-14C
1.1	N.America/Western	395	Reyes et al.	2010	A late–Middle Pleistocene (Marine Isotope Stage 6) vegetated surface buried by Old Crow tephra at the Palisades, interior Alaska	Quaternary Science Reviews	Palisades West	Site A (composite A1-A2-A3)	silt	Interior Alaska, AK, USA	65.1	-153.22	Exposure sampling	~2400 above river level				~2500 above river level	100				Overlying Old Crow tephra (> 131,000 ± 11 kyr BP)	65 cm of compacted macrofossil-rich silty peat, interbed by 1-2 silt layer.	the coordinates indicated correspond to the study site in general (the Palisades) and not to a specific sampling location (Fig. 3)			Talbot										134000	114000	Tephra
1.1	N.America/Western	396	Reyes et al.	2010	A late–Middle Pleistocene (Marine Isotope Stage 6) vegetated surface buried by Old Crow tephra at the Palisades, interior Alaska	Quaternary Science Reviews	Palisades West	Site B (composite)	silt	Interior Alaska, AK, USA	65.1	-153.22	Exposure sampling	~0 above river level				~100 above river level	100				Late–Middle Pleistocene (Marine Isotope Stage 6)	Macrofossil-rich silt/peat layer in massive to crudely-laminated silt. Presence of rooted stumps and detrial wood	the coordinates indicated correspond to the study site in general (the Palisades) and not to a specific sampling location. Same profile than precedant line, but deeper (Fig. 3)			Talbot										180000	140000	Tephra
1.1	N.America/Western	397	Reyes et al.	2010	A late–Middle Pleistocene (Marine Isotope Stage 6) vegetated surface buried by Old Crow tephra at the Palisades, interior Alaska	Quaternary Science Reviews	Palisades West	Site B (composite)	silt	Interior Alaska, AK, USA	65.1	-153.22	Exposure sampling	~1000 above river level				~1150 above river level	150				Late–Middle Pleistocene (Marine Isotope Stage 6)	Macrofossil-rich silt/peat layer in massive to crudely-laminated silt	the coordinates indicated correspond to the study site in general (the Palisades) and not to a specific sampling location. Same profile than precedant line, but deeper (Fig. 3)			Talbot										180000	140000	Tephra
1.1	N.America/Western	398	Reyes et al.	2010	A late–Middle Pleistocene (Marine Isotope Stage 6) vegetated surface buried by Old Crow tephra at the Palisades, interior Alaska	Quaternary Science Reviews	Palisades West	Site B (composite)	silt	Interior Alaska, AK, USA	65.1	-153.22	Exposure sampling	~650 above river level				~700 above river level	50				Late–Middle Pleistocene (Marine Isotope Stage 6)	Macrofossil-rich silt/peat layer in massive to crudely-laminated silt	the coordinates indicated correspond to the study site in general (the Palisades) and not to a specific sampling location. Same profile than precedant line, but deeper (Fig. 3)			Talbot										180000	140000	Tephra
1.1	N.America/Western	389	Reyes et al.	2011	Identification of last interglacial deposits in eastern Beringia: a cautionary note from the Palisades, interior Alaska	Journal of Quaternary Science	Palisades East	Site E	silt	Interior Alaska, AK, USA	65.1	-153.22	Exposure sampling	~0 above river level				~100 above river level	100				About 11m over Old Crow tephra (>124,000 ±10 kyr BP)		the coordinates indicated correspond to the study site in general (the Palisades) and not to a specific sampling location. Same profile than precedant line, but deeper (Fig. 3)			Talbot										134000	114000	Tephra
1.1	N.America/Western	390	Reyes et al.	2011	Identification of last interglacial deposits in eastern Beringia: a cautionary note from the Palisades, interior Alaska	Journal of Quaternary Science	Palisades East	Site C	silt	Interior Alaska, AK, USA	65.1	-153.22	Exposure sampling	~3500 above river level	>53,500		UCIAMS-73892	~3700 above river level	100				Last interglacial sediments ?	Macrofossil-rich silt/peat layer in massive to crudely-laminated silt. Presence of rooted stumps and detrial wood	the coordinates indicated correspond to the study site in general (the Palisades) and not to a specific sampling location (Fig. 3)			Talbot										53500	53500	NA-14C
1.1	N.America/Western	391	Reyes et al.	2011	Identification of last interglacial deposits in eastern Beringia: a cautionary note from the Palisades, interior Alaska	Journal of Quaternary Science	Palisades East	Site E	silt	Interior Alaska, AK, USA	65.1	-153.22	Exposure sampling	~1650 above river level				~1850 above river level	200				Mixed-age assemblage incorporating plant macrofossils of middle Holocene, late Pleistocene and potentially non-finite 14C age	Macrofossil-rich silt/peat layer in massive to crudely-laminated silt. Presence of detrial wood	the coordinates indicated correspond to the study site in general (the Palisades) and not to a specific sampling location (Fig. 3)			Talbot												NA-14C
1.1	N.America/Western	392	Reyes et al.	2011	Identification of last interglacial deposits in eastern Beringia: a cautionary note from the Palisades, interior Alaska	Journal of Quaternary Science	Palisades East	Site D	silt	Interior Alaska, AK, USA	65.1	-153.22	Exposure sampling	~2700 above river level				~2750 above river level	50				Last interglacial sediments ?	Macrofossil-rich silt/peat layer in massive to crudely-laminated silt. Presence of detrial wood	the coordinates indicated correspond to the study site in general (the Palisades) and not to a specific sampling location. Same profile than precedant line, but deeper (Fig. 3)			Talbot												NA
1.1	N.America/Western	393	Reyes et al.	2011	Identification of last interglacial deposits in eastern Beringia: a cautionary note from the Palisades, interior Alaska	Journal of Quaternary Science	Palisades East	Site D	silt	Interior Alaska, AK, USA	65.1	-153.22	Exposure sampling	~4550 above river level				~4775 above river level	200				Last interglacial sediments ?	Macrofossil-rich silt/peat layer in massive to crudely-laminated silt. Presence of detrial wood	the coordinates indicated correspond to the study site in general (the Palisades) and not to a specific sampling location (Fig. 3)			Talbot												NA
1.1	N.America/Western	978	Rinck	2014	A geoarchaeological perspective on late Holocene Puyallup River delta history using lithostratigraphic data from Xaxtl’abish 1 on the Hylebos Creek distributary in Tacoma, WA	Quaternary International	Xaxtl’abish 1 on the Hylebos Creek distributary in Tacoma, WA	pre-contact archaeological midden site Xaxtl’abish 1	buried peat	Washington, USA	47.2667	-122.383	hand augering and sonicoring	300	Dates not determined but ~1110 BP from another paper (Shantry et al.2010)	40	Beta-270157	250	50	not given				coastal deposits including sand, silt, and peat	mainly an archeological paper but main data in Figures 4 and 5.	coastal	tidal marsh	Drexler						1100				1100	1100	14C
1.1	N.America/Western	742	Ruz et al.	1992	A model of coastal evolution in a transgressed thermokarst topography Canadian Beaufort Sea.	Marine Geology 106 251-278.	Tuktoyaktuk Peninsula	Atkinson Point foreshore		Canadian Beaufort Sea	69.75	-131.5		115	2950	70	Beta-28281	100	15					freshwater bog; may not have reached basal sediments	peat section	coastal	Thermokarst Lake	Treat Shelf P2C2	FALSE	FALSE	FALSE	2923	3269	3108	NA	NA	NA	3269	2923	14C
1.1	N.America/Western	743	Ruz et al.	1992	A model of coastal evolution in a transgressed thermokarst topography Canadian Beaufort Sea.	Marine Geology 106 251-278.	Tuktoyaktuk Peninsula	Atkinson Point lagoon (A2-287)		Canadian Beaufort Sea	69.75	-131.5			3830	90	B-38383	-60	10	1280	70	Beta-28282		freshwater peat overlain by estuarine peat	middle of peat section; overlain by mineral sediments dated at 1280 ±70	coastal	Thermokarst Lake	Treat Shelf P2C2	FALSE	FALSE	FALSE	3977	4441	4235	1055	1311	1206	4441	1055	14C
1.1	N.America/Western	979	Shennan et al.	1998	TIDAL MARSH STRATIGRAPHY, SEA-LEVEL CHANGE AND LARGE EARTHQUAKESÐII: SUBMERGENCE EVENTS DURING THE LAST 3500 YEARS AT NETARTS BAY, OREGON, USA	Quaternary Science Reviews	NETARTS BAY, OREGON, USA	transect of 18 cores running west to east from the dune barrier across the marsh to the upland	buried peat	Netarts Bay, Oregon, USA	45.4	-123.933	Russian-type corer and Al monolith tins	5 different peat layers down to 388	3010	50	Beta-82903	66	322	270	60	Beta-82897		peat-mud couplets in tidal marsh setting; peat buried by earthquakes in Cascadia subduction zone	See Table 2.	coastal	tidal marsh	Drexler				3059	3358	3200				3358	3059	14C
1.1	N.America/Western	422	Short and Elias	1987	New pollen and beetle analyses at the Mary Jane site, Colorado: Evidence for late glacial tundra conditions	GSA Bulletin 98, 540-548	Mary Jane		peat	Colorado, USA	40.06	-105.817	Core	400	13740	160	DIC-671	300	100	12380	180	DIC-516		peat overlain by diamicton, overlying lake sediment and till		fluvial/hydro change	limnic	Treat				16143	17099	16609	13923	15150	14504	17099	13923	14C
1.1	N.America/Western	744	Solomon et al.	2000	Characterisation of marine and lacustrine sediments in a drowned thermokarst embayment Richards Island Beaufort Sea Canada.	Int J Earth Sciences 89 503-521.	Richards Island	Core 4b		Canadian Beaufort Sea	69.75	-134.2		150	2890	NA	not reported	120	30					peat	lacustrine sediments from TK lake overlain by marine sediments	coastal	Thermokarst Lake	Treat Shelf P2C2	TRUE	FALSE	FALSE	2785	3254	3035	NA	NA	NA	3254	2785	14C
1.1	N.America/Western	973	Strauss et al.	2012	Expeditions to Permafrost 2012	Reports on Polar and Marine Research	Itkillik	Itk	Yedoma hill	North Slope, AK, USA	69.5676	-150.866	exposure sampling	1980				1900	80						age sample is taken from the middle of the peat inclusion; same area as Kanevskiy et al 2011			Strauss	FALSE	FALSE	FALSE									NA
1.1	N.America/Western	974	Strauss et al.	2012	Expeditions to Permafrost 2012	Reports on Polar and Marine Research	Itkillik	Itk	Yedoma hill	North Slope, AK, USA	69.5676	-150.866	exposure sampling	2270				2150	120	43500	1700	Poz-51788		peat horizon in between silty layers	age sample is taken from the middle of the peat inclusion; same area as Kanevskiy et al 2011			Strauss	FALSE	FALSE	FALSE				44232	49979	46848	49979	44232	14C
1.1	N.America/Western	975	Strauss et al.	2012	Expeditions to Permafrost 2012	Reports on Polar and Marine Research	Itkillik	Itk	Yedoma hill	North Slope, AK, USA	69.5676	-150.866	exposure sampling	2340				2270	70						age sample is taken from the middle of the peat inclusion; same area as Kanevskiy et al 2011			Strauss	FALSE	FALSE	FALSE									NA
1.1	N.America/Western	976	Strauss et al.	2012	Expeditions to Permafrost 2012	Reports on Polar and Marine Research	Itkillik	Itk	Yedoma hill	North Slope, AK, USA	69.5676	-150.866	exposure sampling	2550				2420	130						age sample is taken from the middle of the peat inclusion; same area as Kanevskiy et al 2011			Strauss	FALSE	FALSE	FALSE									NA
1.1	N.America/Western	434	Tarnocai and Schweger	1991	Late tertiary and early Pleistocene paleosols in Northwestern Canada	Arctic 44(1), 1-11	Little Bear River	Station 2	modern soil	Northwest Territories, Canada	64.4617	-126.722	exposure sampling	2000	>47,000			1800	200				overlying paleosol from Sangamonian stage	peat and silt section overlain by glacial till, overlying B horiz paleosol; underlying paleosol from pre-Illinoisian interglacial		glacial		Treat										47700	47700	Sediment
1.1	N.America/Western	931	Tarnocai and Valentine	1989	Relict soil properties of the arctic and subarctic regions of Canada	Catena Supplement 16, 19-39	Goodsir Inlet			Old Crow, Yukon Territories, USA	67.5	-140	exposure		35000		GSC-178		NA					peat buried by cryoturbation	the paleosols in this area are buried within a dominantly fluvial succession overlain by late Wisconsonian lake sediments. Developed in permafrost	permafrost	fluvial	Tarnocai	FALSE	FALSE	FALSE	31922	45179	38972				45179	31922	14C
1.1	N.America/Western	932	Tarnocai and Valentine	1989	Relict soil properties of the arctic and subarctic regions of Canada	Catena Supplement 16, 19-39	Scoresby Hills			Old Crow, Yukon Territories, USA	67.5	-140	exposure		38000		GSC-1878		NA					peat buried by cryoturbation	the paleosols in this area are buried within a dominantly fluvial succession overlain by late Wisconsonian lake sediments. Developed in permafrost	permafrost	fluvial	Tarnocai	FALSE	FALSE	FALSE	34640	48755	41785				48755	34640	14C
1.1	N.America/Western	429	Tarnocai and Zoltai	1988	Arctic Wetlands	Wetlands of Canada	Phillips Bay		High-center lowland Polgyon	Yukon, Canada	69.25	-138.033	unknown	300	10100	130	BGS-197	40	260	8260	110	BGS-196			Dates previously published in Zoltai & Tarnocai 1975			Treat				11243	12136	11691	9005	9483	9240	12136	9005	14C
1.1	N.America/Western	428	Tarnocai and Zoltai	1988	Arctic Wetlands	Wetlands of Canada	Mackenzie Delta		High-center lowland Polgyon	NWT, Canada	69.15	-134.283	unknown	735	8850	90	Beta-11565	58	677	1890	60	BETA-11562						Treat				9652	10197	9934	1698	1952	1829	10197	1698	14C
1.1	N.America/Western	446	Trautman and Walton	1962	Isotopes, Inc. Radiocarbon Measurements II	Radiocarbon 4, 35	Lynn Creek			British Columbia, Canada	49.3167	-123.05	Exposure sampling					2438.4		32200	300	I(GSC)-214		peat overlain by sand and till		glacial		Treat							35384	36785	36089	36785	35384	14C
1.1	N.America/Western	447	Turner et al.	2013	Middle to Late Pleistocene ice extents, tephrochronology and paleoenvironments of the White River area, southwest Yukon	Quaternary Science Reviews	White River	Site A, unit 6	Gully cut exposure	Yukon, Canada	62.33	-139.7	Exposure sampling										MIS 5e (Woodchopper tephra above peat = 124-106 ka)	Bedded and laminated wood-rich peat	Peat includes a large beaver-chewed log, it is deposited in an uneven, gullied surface			Talbot										120000	122000	Tephra
1.1	N.America/Western	448	Turner et al.	2013	Middle to Late Pleistocene ice extents, tephrochronology and paleoenvironments of the White River area, southwest Yukon	Quaternary Science Reviews	White River	Site A and B, unit 11	Gully cut exposure	Yukon, Canada	62.33	-139.7	Exposure sampling										MIS 5e (Dominion Creek tephra above peat layer = 82 ka)	Fibric-to-humic wood-rich peat	well preserved macrofossils suggest a wet environment with birch trees within a white spruce forest			Talbot			TRUE							120000	122000	Tephra
1.1	N.America/Western	458	Walker et al.	1981	Late Holocene pollen and present-day vegetation, Prudhoe Bay and Atigun River, Alaska North Slope	Arctic and Alpine Research	Putuligayuk River		Tundra on fine silt	North Slope, Alaska, USA	70.33	-148.5	bank exposure	63.5	3675	195	GX-6469	22	41.5	2570	80	DIC-673		peat on slump feature overlain by silt		colluvium		Treat				3547	4528	4027	2377	2794	2626	4528	2377	14C
1.1	N.America/Western	459	Warner et al.	1984	Geology and Paleoecology of a Mid-Wisconsin Peat from the Queen Charlotte Islands, British Columbia, Canada	Quaternary Research	Pilot Mill		Till	British Columbia, Canada	53.52	-132.238	Exposure sampling	10-13 cm	45700	970	GSC-3524-2	64-65 cm	51	27500	400	GSC-3530		28 cm of limnic, fine herbaceous peat with silt and sand overlain by 27 cm of humified herbaceous peat with wood, silt and sand	Depths for ages are height along sampled exposure in 55 cm of peat; peat occurs in a 24 m high fluvial section of the Yakoun River and is overlain and underlain by glacial deposits; peat is 20-60%C		limnic	Lacourse				47087	50000	48820	30837	32415	31400	50000	30837	14C
1.2	N.America/Central	1	Allard, G., Roy, M., Ghaleb, B., Richard, P. J. H., Larouche, A. C., Veillette, J. J., and Parent, M., 2012: Constraining the age of the last interglacial-glacial transition in the Hudson Bay Lowlands (Canada) using U-Th dating of buried wood. Quaternary Geochronology, 7: 37-47; Dubé-Loubert, H., Roy, M., Allard, G., Lamothe, M., and Veillette, J. J., 2013: Glacial and nonglacial events in the ea…	2012	Constraining the age of the last interglacial-glacial transition in the Hudson Bay Lowlands (Canada) using U-Th dating of buried wood	Quaternary Geochronology, 7: 37-47	Nottaway	Nottaway	peatland; boreal forest	James Bay Lowlands, Quebec, Canada	51.15	-78.86	exposure sampling	2150				2100	50				Data suggest MIS5. A series of U-Th were obtained on wood from the peat horizon in five different profiles. Based on original authors' interpretation, the most reliable are: U-Th ages (ka): 99.4 +/- 1.8 (6N01A); 106.1 +/- 2.5 (6N01B); 119.3 +/- 4.0 (6N01B2)	Terrestrial peat overlain by glaciolacustrine sediments; Measurements of organic matter by LOI available for peat section (OM = 10-50%)	Although no in situ soil or peat deposits were present in the local stratigraphy, macrofossil analyses indicate that the plant and tree remains present in the sediment sequence studied come from the erosion of a nearby soil or peat deposit". The peat facies contains abundant pollen and spores from Black spruce, Cyperaceae, and Sphagnum, in addition to macrofossil assemblages consisting of abundan…	glacial	primary	AS Dalton / SA Finkelstein	TRUE	FALSE	TRUE							120000	122000	U-Th
1.2	N.America/Central	67	Bajc et al.	2015	Geology and paleoecology of a Middle Wisconsin fossil occurrence in Zorra Township, southwestern Ontario, Canada	Canadian Journal of Earth Sciences 52 (6) 386-404	Zorra Quarry	Zorra Quarry	excavation quarry	Ontario, Canada	43.0972	-80.9031	exposure sampling		45160	1260	TO-13125		150	50520	1570	TO-13126	There are 7 radiocarbon dates (all on wood fragments) at this site, however there is only limited details on the precise sample interval for each of these samples. See table 2 from Bajc et al (2015) paper.	sub-till organic deposit ("organic-bearing channel-fill")	Pollen, vertebrate and other biological proxies available	glacial	fluvial/alluvial	AS Dalton / SA Finkelstein	FALSE	FALSE	TRUE	46226	50000	48276				50000	46226	14C
1.2	N.America/Central	69	Baker et al.	1989	Vegetational Changes in Western Illinois During the Onset of Late Wisconsinan Glaciation	Ecology 70 (5) 1363-1376	Biggsville	Section 1	soil	Illinois, USA	40.8833	-90.8833	Exposure sampling	628	28470	390	ISGS-1246	536	92	24040	250	BETA-2939	pollen	peat over and underlain by loess	authors document peatland succession from pond to fen to muskeg then buried by pond sediments	aeolian	limnic	Treat	FALSE	FALSE	TRUE	31468	33444	32430	27686	28608	28107	33444	27686	14C, pollen
1.2	N.America/Central	70	Baker et al.	1989	Vegetational Changes in Western Illinois During the Onset of the Late Wisconsin Glaciation	Ecology 70 (5) 1363-1376	Cessford Quarry	Cessford Quarry	excavation quarry	Illinois, United States	40.8833	-90.8833	exposure sampling		27870	420	BETA-4129		175	21410	290	ISGS-1231	There are 9 radiocarbon dates total at this site (soil, wood fragments, bryophytes). See Baker et al (1989) table 1 for the entire list of radiocarbon dates.	"fossiliferous peats and silts"				AS Dalton / SA Finkelstein				31062	32848	31796	25065	26244	25698	32848	25065	14C
1.2	N.America/Central	68	Baker, R.G. et al.	1993	Late Wisconsin-early Holocene riparian paleoenvironment in eastern Iowa	Geological Society of America Bulletin	Iowa City Sewer site		soil	Iowa, USA	41.66	-91.53			~17000					~10000				peat	rich fen: Meesia triquetra, scropidium scorpiodes, Warnstorfia exannulata: see paper			Jones			TRUE							17000	10000	14C
1.2	N.America/Central	91	Blake, W. Jr.	1974	Studies of Glacial History in Arctic Canada. II. Interglacial Peat Deposits on Bathurst Island	Canadian Journal of Earth Sciences	Stuart River Valley	BS-7-76 & BS-368-63	post glacial marine silt	Bathurst Island, NT Canada	76.1867	-99.0833	Exposure sampling	65 to 70 m asl					121.92	>50000		GSC-165-2	prior count on sample from same layer gave >36 ka. Age reported by Blake is via "High Pressure"	compact peat overlies pebbly silt and is capped by post glacial marine silt. Peat Calliergon, Drapanocladus, Hygrohypnum	Not a basal age, sample from top 2.5 cm of a 1 m thick peat bed	coastal		Williams										50000	50000	NA-14C
1.2	N.America/Central	90	Blake, W. Jr.	1974	Studies of Glacial History in Arctic Canada. II. Interglacial Peat Deposits on Bathurst Island	Canadian Journal of Earth Sciences	Goodsir Inlet	BS-350-63	till/tundra	Bathurst Island, NT Canada	75.7167	-98.15	Exposure sampling	70 m asl						>51000		GSC-178-2	prior count on sample from same layer gave >36 ka. Age reported by Blake is via "High Pressure"	capped by till. Base not exposed. Peat contains Calliergon, Hygrohypnum, Scorpidium	Not a basal age, sample from top 5 cm of peat layer	glacial		Williams	FALSE	FALSE	TRUE							51000	51000	NA-14C
1.2	N.America/Central	92	Blake, W., Jr., and J.V. Matthews, Jr. 1979. New data on an interglacial peat deposit near Makinson Inlet, Ellesmere Island, District of Franklin. Pages 157-164 in Current research part A. Paper 79-1A. Geological Survey of Canada, Ottawa, Ontario, Canada.	1979	New data on an interglacial peat deposit near Makinson Inlet, Ellesmere Island, District of Franklin	Pages 157-164 in Current research part A. Paper 79-1A. Geological Survey of Canada, Ottawa, Ontario, Canada.	Makinson Inlet	Makinson Inlet	tundra	Ellesmere Island, Nunavut, Canada	77.6868	-81.5563	exposure sampling						150				three infinite radiocarbon dates; authors infer Sangamon (MIS5)	Boulder pavement / till / colluvium overlying the peat	Arthropods and plant macrofossil data available	colluvium		AS Dalton / SA Finkelstein			TRUE							130000	77000	NA-14C
1.2	N.America/Central	94	Booth et al	2002	Paleoecology of a Northern Michigan Lake and the Relationship among Climate, Vegetation, and Great Lakes Water Levels	Quaternary Research	Mud Lake		Buried Peat	Michigan, USA	47.1333	-88.3167	core	460	7460	40	NSRL-11619	350	110	5830	50	NSRL-11617		peat between gyttja		fluvial/hydro change	limnic	Treat				8190	8365	8279	6498	6744	6640	8365	6498	14C
1.2	N.America/Central	98	Boyd	2003	PALEOECOLOGY OF AN EARLY HOLOCENE WETLAND ON THE CANADIAN PRAIRIES	Géographie physique et Quaternaire, 2003, vol. 57, nos 2-3, p. 139-149	Flintstone Hill	Cutbank	dunefields; forest, grasslands, wetlands	Manitoba, Canada	49.4	-100.8	exposure sampling	1030	10420	70	Beta-116994	1000	30	9250	90	TO-7692	none	Peat with depranocladus remains formed in shallow water basin; water table drawdown from glacial lake drainage dried out wetland; overlain by silt, sand, and soil		fluvial/hydro change	limnic	Treat	FALSE	FALSE	TRUE	12058	12546	12297	10237	10606	10428	12546	10237	14C
1.2	N.America/Central	123	Churcher et al.	1990	Late Pleistocene Vertebrate, Plant and Insect Remains from the Innerkip Site Southwestern Ontario	Geographie physique et Quaternaire 44:299-309.	Innerkip	Innerkip	Forest soil overlying till / site is a creek cut bank	Ontario, Canada	43.179	-80.7211							100				Three infinte radiocarbon dates, and two finite which the authors discount as likely erroneous. Authors infer Sangamon or Early Wisconsin interstadial (MIS5a, c or e) based on fossil assemblages	Organic section underlies two tills and lacustrine silts	Vertebrate and invertebrate fossils, plant macrofossils, pollen data	glacial		AS Dalton / SA Finkelstein			TRUE									NA-14C
1.2	N.America/Central	126	Cong et al.	1996	Fossil Beetle Evidence for a Short Warm Interval near 40,000 yr B.P. at Titusville, Pennsylvania	Quaternary Research 45 (2) 216-255	Titusville site	Titusville site		Pennsylvania, United States	41.6161	-79.6394	exposure sampling		>36300		CAMS-20896		350	39070	960	CAMS-20185	There are several chronology attempts at this site taken in 2 different study periods	sub-till peat and sediment intervals		glacial		AS Dalton / SA Finkelstein							35951	49714	42783	49714	35951	14C
1.2	N.America/Central	128	Curry	1989	Absence of Altonian Glaciation in Illinois	Quat. Res. 31, 1-13		ISGS-30		Illinois, USA	41.9	-88.5	Core	4069	26610	390	ISGS-393	4039	30					peat overlying dolomite, underlying glacial tills		glacial		Treat				29875	31287	30762				31287	29875	14C
1.2	N.America/Central	141	Dalton et al.	2016	Constraining the Late Pleistocene history of the Laurentide Ice Sheet by dating the Missinaibi Formation, Hudson Bay Lowlands, Canada	Quaternary Science Reviews 146, 288-299.	Black Duck River	11-PJB-186	gravel/vegetation	Hudson Bay Lowlands, Ontario, Canada	56.61	-89.29	exposure sampling		50100	3300	ISGS A1995		120	45700	1300	ISGS A1656	Dates suggest MIS 3 but are close to limit of 14C dating so need to be considered with caution. In addition to the two radiocarbon dates given here, there are two additional radiocarbon dates from the section: UOC-0587: 49600 +/- 950; and one infinite UOC-0839 >48800 14C yrs.	sampled material is organic-rich silt and clay and underlies glacial till.	This site contains organic-rich sediments with small wood pieces. All radiocarbon dates are derived from wood pieces at this site. More details about dating these materials as well as a table showing all chronology data are available in Dalton et al (2016).	glacial		AS Dalton / SA Finkelstein							41249	50000	46770	50100	45700	14C
1.2	N.America/Central	143	Dalton et al.	2016	Constraining the Late Pleistocene history of the Laurentide Ice Sheet by dating the Missinaibi Formation, Hudson Bay Lowlands, Canada	Quaternary Science Reviews 146, 288-299.	Drowning River	13-PJB-003	forest bed; peatlands	Hudson Bay Lowlands, Ontario, Canada	50.88	-84.86	exposure sampling						200				One radiocarbon date on peat suggests 28600 +/- 350 (UOC-0593); another radiocarbon date on wood suggests 49600 +/- 950 (UOC-0589); and a third date on wood suggests that this deposit is infinite age >48800 (UOC-0841)					AS Dalton / SA Finkelstein												NA-14C
1.2	N.America/Central	142	Dalton et al.	2016	Constraining the Late Pleistocene history of the Laurentide Ice Sheet by dating the Missinaibi Formation, Hudson Bay Lowlands, Canada	Quaternary Science Reviews 146, 288-299.	Drowning River	12-PJB-109	forest bed; peatlands	Hudson Bay Lowlands, Ontario, Canada	50.87	-84.85	exposure sampling						285				There is no good consensus on the age: 4 radiocarbon dates are infinite (>43500, >46100, >48400, >51700); 3 U-Th dates provided inconsistent data (>13300, >14300, >44965) and one OSL age provided a finite date (42800 +/- 3750), suggesting MIS3.	sampled material is organic-rich silt and clay and underlies glacial till.	There is no age consensus at this site but one OSL date suggests MIS3	glacial		AS Dalton / SA Finkelstein										65000	32000	OSL, 14C
1.2	N.America/Central	137	Dalton et al.	2016	Constraining the Late Pleistocene history of the Laurentide Ice Sheet by dating the Missinaibi Formation, Hudson Bay Lowlands, Canada	Quaternary Science Reviews 146, 288-299.	Ridge River	11-PJB-020 ("Ridge Site" in Dalton et al., 2016)	forest bed; peatlands	Hudson Bay Lowlands, Ontario, Canada	50.48	-83.88	exposure sampling		49600	950	UOC-0592		200	37630	230	UOC-0591	Dates suggest MIS3 but are close to limit of 14C dating so need to be considered with caution. In addition to the two dates given here, there is a third radiocarbon date but it is infinite (UOC-0842; >48800 14C yrs)	sampled material is organic-rich silt and clay and underlies glacial till. The organic interval is overlain by fluvial sediments, so the top may have been eroded. Organic matter by LOI, pollen and macrofossil data available	The sediment matrix was separated from the organic material (Sphagnum spp.) prior ro dating. More details about dating these materials as well as a table showing all chronology data are available in Dalton et al (2016).; Dalton AS, Väliranta M, Barnett PJ, Finkelstein SA. (2016). Pollen and macrofossil-inferred paleoclimate at a purported MIS 3 site in the Hudson Bay Lowlands, Canada: Exploring t…	glacial		AS Dalton / SA Finkelstein	TRUE	FALSE	TRUE				34243	48370	41430	49600	37630	14C
1.2	N.America/Central	145	Dalton et al.	2016	Constraining the Late Pleistocene history of the Laurentide Ice Sheet by dating the Missinaibi Formation, Hudson Bay Lowlands, Canada	Quaternary Science Reviews 146, 288-299.	Ridge River	12-PJB-007	forest bed; peatlands	Hudson Bay Lowlands, Ontario, Canada	50.49	-83.87	exposure sampling		45590	1250	UOC-0590		100	46500	2100	ISGS A2424	Dates suggest MIS 3 but are close to limit of 14C dating so need to be considered with caution. The dates on the upper and lower bounds are indistinguishable (within error ranges). In addition to these two finite radiocarbon dates, there are three infinite radiocarbon dates from this site.	sampled material is organic-rich silt and clay and underlies glacial till. LOI, macrofossils and pollen data available	The 100cm peat section which we report at this site appears to be an ancient forest bed deposit/paleo-histosol, containing peat and small wood pieces. The radiocarbon dates are from this forest-bed interval, as well as wood from a fluvial deposit which underlays this forest bed. More details about dating these materials as well as a table showing all chronology data are available in Dalton et al …	glacial	upland	AS Dalton / SA Finkelstein	TRUE	FALSE	TRUE	46538	50000	48570				50000	46538	14C
1.2	N.America/Central	139	Dalton et al.	2016	Constraining the Late Pleistocene history of the Laurentide Ice Sheet by dating the Missinaibi Formation, Hudson Bay Lowlands, Canada	Quaternary Science Reviews 146, 288-299.	Albany River	14-PJB-007	forest bed; peatlands	Hudson Bay Lowlands, Ontario, Canada	51.93	-82.72	exposure sampling		38830	350	UOC-0597		135				Radiocarbon date taken at depth 85-90 cm in organic section (this depth was selected on the basis of datable material) suggests MIS3; One OSL date is in progress	sampled material is organic-rich silt and clay and underlies glacial till. LOI, macrofossils and pollen data available	Manuscript in progress by Dalton, Finkelstein, Valiranta and Barnett; waiting on OSL results.	glacial		AS Dalton / SA Finkelstein	TRUE	FALSE	TRUE	42249	43248	42744				43248	42249	14C
1.2	N.America/Central	140	Dalton et al.	2016	Constraining the Late Pleistocene history of the Laurentide Ice Sheet by dating the Missinaibi Formation, Hudson Bay Lowlands, Canada	Quaternary Science Reviews 146, 288-299.	Albany River	14-PJB-008	forest bed; peatlands	Hudson Bay Lowlands, Ontario, Canada	51.92	-82.63	exposure sampling		42150	460	UOC-0594		200				Radiocarbon date taken at depth 70 cm in organic section (selected on the basis of datable material) suggest MIS3; One OSL date is in progress	sampled material is organic-rich silt and clay and underlies glacial till. LOI, macrofossils and pollen data available	Manuscript in progress by Dalton, Finkelstein, Valiranta and Barnett; waiting on OSL results.	glacial		AS Dalton / SA Finkelstein	TRUE	FALSE	TRUE	44636	46304	45463				46304	44636	NA-14C
1.2	N.America/Central	138	Dalton et al.	2016	Constraining the Late Pleistocene history of the Laurentide Ice Sheet by dating the Missinaibi Formation, Hudson Bay Lowlands, Canada	Quaternary Science Reviews 146, 288-299.	Albany River	14-PJB-009	forest bed; peatlands	Hudson Bay Lowlands, Ontario, Canada	51.96	-82.53	exposure sampling		>47000; >48800		UOC-0595; UOC-0843		270				All radiocarbon attempts at this site have been infinite (>47000, >48800). An OSL date is in progress. The infinite radiocarbon dates were derived from peat which was seived from the organic-rich intervals.	sampled material is organic-rich silt and clay and underlies glacial till. LOI, macrofossils and pollen data available	Manuscript in progress by Dalton, Finkelstein, Valiranta and Barnett; waiting on OSL results.	glacial		AS Dalton / SA Finkelstein	TRUE	FALSE	TRUE							48800	48800	NA-14C
1.2	N.America/Central	144	Dalton et al.	2016	Constraining the Late Pleistocene history of the Laurentide Ice Sheet by dating the Missinaibi Formation, Hudson Bay Lowlands, Canada	Quaternary Science Reviews 146, 288-299.	Moose River	Moose River	forested boreal peatland	Hudson Bay Lowlands, Ontario, Canada	50.42	-82.33	exposure sampling							41200	850	TO-1752	MIS3? One finite date at 41200 +/- 850 14C yrs (TO-1752)	sub-till organics		glacial		AS Dalton / SA Finkelstein							43156	46068	44652	46068	43156	14C
1.2	N.America/Central	146	Dalton et al.	2016	Constraining the Late Pleistocene history of the Laurentide Ice Sheet by dating the Missinaibi Formation, Hudson Bay Lowlands, Canada	Quaternary Science Reviews 146, 288-299.	Adam Creek	Adam Creek		Hudson Bay Lowlands, Ontario, Canada	50.17	-82.08	exposure sampling							37600	850	TO-1751	One radiocarbon date on wood suggest MIS3.	sub-till organics		glacial		AS Dalton / SA Finkelstein							40385	43112	41899	43112	40385	14C
1.2	N.America/Central	163	Dredge, et al.	1990	Sangamon and Pre-Sangamon Interglaciations in the Hudson Bay Lowlands of Manitoba	Geographie Physique Et Quaternaire, 44: 319-336.	Henday	Henday		Northern Hudson Bay Lowlands, Manitoba, Canada	56.46	-94.15	exposure sampling						15				Numerous amino acid dates, TL dates and infinite radiocarbon dates. Authors interpret as MIS5 but dating not certain	Peat section contains wood (Picea) fragments. It underlies till and weakly stratified silts. Pollen and beetle data available		glacial		AS Dalton / SA Finkelstein										130000	77000	14C, TL, amino acids
1.2	N.America/Central	161	Dredge, et al.	1990	Sangamon and Pre-Sangamon Interglaciations in the Hudson Bay Lowlands of Manitoba	Geographie Physique Et Quaternaire, 44: 319-336.	Nelson River	Flamborough 1		Northern Hudson Bay Lowlands, Ontario, Canada	57.03	-92.64	exposure sampling						60				Amino acid dates. Authors interpret as Sangamon (MIS5)	bog deposit, platy black-brown peat with some compressed spruce twigs underneath brown till. Pollen and insect data available from peat section		glacial		AS Dalton / SA Finkelstein										130000	77000	amino acids
1.2	N.America/Central	162	Dredge, et al.	1990	Sangamon and Pre-Sangamon Interglaciations in the Hudson Bay Lowlands of Manitoba	Geographie Physique Et Quaternaire, 44: 319-336.	God's River	God's River		Northern Hudson Bay Lowlands, Manitoba, Canada	56.17	-92.53	exposure sampling						100				Many radiocarbon dates, all infinite. Amino acid dates available. Authors interpret site as MIS5 but dating not certain	Detrital and in situ peat and woody debris. Mosses, twigs, beaver chewed logs up to 15 cm in diameter. Beetle, pollen and macrofossil data available				AS Dalton / SA Finkelstein			TRUE							130000	77000	14C, Amino acids
1.2	N.America/Central	160	Dredge, et al.	1990	Sangamon and Pre-Sangamon Interglaciations in the Hudson Bay Lowlands of Manitoba	Geographie Physique Et Quaternaire, 44: 319-336.	Echoing River	Echoing River		Northern Hudson Bay Lowlands, Ontario, Canada	55.92	-91.25	exposure sampling						60				Two infinite radiocatbon dates on wood. Authors interpret as MIS5	Thickest sub-till organic bearing section in western part of HBL. Nonglacial sediments comprise from top to botton clayey silt, laminated silt, compact platy peat with wood, white marl with freshwater mollusks, clay and sand.		fluvial/hydro change		AS Dalton / SA Finkelstein										130000	77000	NA-14C
1.2	N.America/Central	174	Dyck et al.	1965	GEOLOGICAL SURVEY OF CANADA RADIOCARBON DATES IV	Radiocarbon 7, 24-46	Slidre River	peat		Canada	79.7167	-84.4167	exposure sampling	243.84	>41200		GSC-268		NA					sedge and moss peat in gravel, 8 ft below terrace				Treat										50000	41200	14C
1.2	N.America/Central	175	Dyck et al.	1965	GEOLOGICAL SURVEY OF CANADA RADIOCARBON DATES IV	Radiocarbon 7, 24-46	Stuart River	peat		Bathurst Island, NT Canada	76.1833	-99.1333	exposure sampling		>36000		GSC-165		121.92					peat overlain by post-glacial marine silt		marine		Treat										36000	36000	14C
1.2	N.America/Central	171	Dyck et al.	1965	GEOLOGICAL SURVEY OF CANADA RADIOCARBON DATES IV	Radiocarbon 7, 24-46	Port Talbot shore			Canada	42.6333	-81.3833	exposure sampling		44900	100	Gro-2619		NA				previous studies by de Vries and Dreimanis 1960	Port Talbot instadial beds	only one date	glacial		Treat				47618	48904	48250				48904	47618	14C
1.2	N.America/Central	172	Dyck et al.	1965	GEOLOGICAL SURVEY OF CANADA RADIOCARBON DATES IV	Radiocarbon 7, 24-46	Port Talbot shore			Canada	42.6333	-81.3833	exposure sampling		47700	1200	GSC-217		NA				previous studies by de Vries and Dreimanis 1960	Port Talbot instadial beds	only one date	glacial		Treat										47700	47700	14C
1.2	N.America/Central	177	Dyck et al.	1965	GEOLOGICAL SURVEY OF CANADA RADIOCARBON DATES IV	Radiocarbon 7, 24-46	Woodbridge, Ontario			Canada	43.7639	-79.5917	exposure sampling		>49700		GSC-203		NA				pollen	peat overlain by four till units		glacial		Treat										49700	49700	14C, pollen
1.2	N.America/Central	173	Dyck et al.	1966	GEOLOGICAL SURVEY OF CANADA RADIOCARBON DATES V	Radiocarbon	Scarborough			Ontario, Canada	43.7167	-79.225			38900	1300	GSC-271								Referenced in Valentine 1987 Paleosols of CA			Treat				40813	45089	42893				45089	40813	14C
1.2	N.America/Central	194	Fisher and Whitman	1999	Deglacial and lake level fluctuation history recorded in cores, Beaver Lake, Upper Peninsula, Michigan	J. Gt. Lakes Res	Beaver Lake	Core #2	Lake / gyttja	Michigan, USA	46.5647	-86.342	vibracore	150	8360	70	WW1356	125	25	7340	50	WW1357		peat w/ sand intervals	sand & organics above w/ sand &clay below			Stelling				9139	9519	9369	8020	8307	8140	9519	8020	14C
1.2	N.America/Central	193	Fisher et al.	2008	The chronology, climate, and confusion of the Moorhead Phase of glacial Lake Agassiz: new results from the Ojata Beach, North Dakota, USA	QSR	Redwood Loop		Topsoil	ND, USA	47.9629	-97.3664	exposure	260	10170	40	BETA-218508	250	10	10260	80	ETH-32668	several other 14C dates exist in this study, authors used sum.prob. Likely date reversals in this deposit	laminated sandy peat				Stelling				11702	12042	11867	11713	12391	12016	12391	11702	14C
1.2	N.America/Central	201	Fries et al.	1961	A Late Wisconsin Buried Peat at North Branch Minnesota	American Journal of Science	North Branch	drainage ditch	Layered sand *white & peaty black	MN, USA	45.49	-92.95	trench/ditch	150	12700	250	W-389	125	25						coordinates approx, could not locate exact site with literature map			Stelling				14117	15817	15020				15817	14117	14C
1.2	N.America/Central	204	Garry et al.	1990	Plant and Insect Remains from the Wisconsinian Interstadial/Stadial Transition at Wedron, North-Central Illinois	Quaternary Research 33 (3) 387-399	Pit 6: Wedron SIlica Sands Co., LaSalle County,	Pit 6: Wedron SIlica Sands Co.	excavation quarry	Illinois, United States	41.425	-88.7833	exposure sampling						40	21460	470	ISGS-1486	There is only one chronology date at this site	sub-till organics		glacial		AS Dalton / SA Finkelstein							24521	26745	25721	26745	24521	14C
1.2	N.America/Central	520	Jackson and Miller	1983	Paleoecology of a Fossil Plant Assemblage from a Pre-Wisconsinan Till in Southern Illinois,	American Midland Naturalist, 109(1), 120-135	Indian Creek			Illinois, USA	37.6183	-89.1711	exposure sampling										Pre-wisconsin deposit	plant macrofossil from rich fen buried in gray till unit	Much of the fossil material in the Indian Creek till presumably originated in lake sediments and peats that were excavated by the glacier, mixed within the glacier with other sediments, and redeposited in the gray till.	glacial	limnic	Vitt/Kuhry	FALSE	FALSE	TRUE							130000	77000	Sediment
1.2	N.America/Central	263	Kapp	1986	Late-Glacial Pollen and Macrofossils Associated with the Rappuhn Mastodont (LapeerCounty, Michigan)	The American Midland Naturalist 116(2), 368-377	Rappuhn Mastadon, Lapeer Co.		cultivated sediments	MI, USA	43.1778	-83.1722	excavation	60.96	10730	400	M-1746	25.4	35.56	9640	350	M-1744	Mid-date: 10450±400, M-1745	Peat overlying silt with mastodon bones, overlain by cultivated soil	basal peats were silty and calcereous, then a sedge-sphagnum peat developed	human		Treat				11328	13329	12511	10147	12180	11021	13329	10147	14C
1.2	N.America/Central	267	King and Saunders	1986	Geochelone in Illinois and the Illinoian-Sangamonian vegetation of the type region	Quaternary Research 25(1):89-99	Hopwood Farm, Montgomery Co.	Hopwood Farm	Loess	Illinois, USA	39.12	-89.28	exposure sampling and coring of remnant kettle with rotary drill	570				380	190				authors infer Illinoian - Sangamonian (MIS6/MIS5)	Peat underlies loess, alluvial silty clay, and marl. Pollen, macrofossil data available	Pollen data, vertebrate fossils, mammoth site	aeolian		AS Dalton / SA Finkelstein			TRUE							140000	120000	Sediment
1.2	N.America/Central	266	King, J.E	1973	Late Pleistocene Palynology and Biogeography of the Western Missouri Ozarks	Ecological Monographs 43 (4) 539-565	Western Missouri Ozarks	Western Missouri Ozarks	mixed forest and prarie	Missouri, United States	38.0726	-93.3799	exposure sampling		33200	1900	I-3599		175	17250	600	I-3536	There are 4 subtill sites in this region. Here, we have included the chornological information for the most well-dated site. The other radiocarbon dates are: 20500 +/- 450 (I-3535); 29340 +/- 900 (A-1000); 14450 +/- 550 (Gx1318); 4290 +/- 230 (Gx-1319); 34300 +/- 1200 (A-1080); 25650 +/- 700 (I-3537). The other sites are of similar peat thickness (~1-2m) and similar age range as this site.	sub-till peat		glacial		AS Dalton / SA Finkelstein				33785	41432	37448	16657	25028	20822	41432	16657	14C
1.2	N.America/Central	283	Liu et al.	1986	Radiocarbon dates from the Illinois Geological Survey IX	Radiocarbon	Oak Crest	Site 2	Buried Peat	IL, USA	42.3333	-88.9864	core	264	43100	1100	ISGS-1045	155	109	37900	1300	ISGS-073	mid date: 43800 ± 2700, ISGS-1069	Peat overlain by sand and clay	Referred to in Curry et al. 1989			Treat				44402	48821	46431	34545	48670	41689	48821	34545	14C
1.2	N.America/Central	320	McAndrews	1967	Paleoecology of the seminary and mirror pool peat deposits.	Land, Life and Water	Mirror Pool	Exposure	Dune Sand	ND, USA	46.6	-97.2	Exposure	75	9130	150	I-1982	15	60					marly peat	More peat in Fargo *coordinates approx		limnic	Stelling				9815	9846	10315				10315	9815	14C
1.2	N.America/Central	321	McAndrews	1967	Paleoecology of the seminary and mirror pool peat deposits.	Land, Life and Water	Seminary	Exposure	Lake Agassiz Silt	ND,USA	46.9	-96.9	Exposure	835	9900	400	W-933	820	15					Marly peat	between Lake Agassiz deposits *Coordinates approx.		limnic	Stelling				10371	12574	11444				12574	10371	14C
1.2	N.America/Central	1035	McKay, E.D.	1977	Stratigraphy and zonation of Wisconsin loesses in southwestern Illinois.	Unpublished Ph.D. Dissertation, University of Illinois, Urbana, 242pp.	Ruby Lane	RL	unknown	Illinois, USA	38.62	-90	unknown	350	21910	270	ISGS-294						organic silt 70 cm lower has date of ISGS-307 23,3907 +/- 280	no info on thickness, depositional setting etc.	Referred to in Bettis et al. (2003), Last Glacial loess in the conterminous USA, Quaternary Science Reviews 22 (2003) 1907–1946	Aeolian		Treat	FALSE	FALSE	FALSE	25666	26848	26174				26848	25666	14C
1.2	N.America/Central	354	Mott and DiLabio	1990	Paleoecology of Organic Deposits of Probable Late Interglacial Age in Northern Ontario.	Geogrpahie physique et Quaternaire 44(3):309-318	Owl Creek Beds	Owl Creek Beds	boreal forest	Stock Township, Ontario, Canada	48.6539	-81.1167	exposures and drill holes						200				two infinite radiocarbon dates. One finite date which the authors regard as suspect. Authors suggest MIS5 but unsure.	organic rich silt underlying till	pollen and plant macrofossil data available	glacial		AS Dalton / SA Finkelstein			TRUE									NA-14C
1.2	N.America/Central	356	Muller	1964	Quaternary Section at Otto, NY	American Journal fo Science 262	Otto	S Branch Cattauragus	gravel section of creek	Otto, NY, USA	42.35	-78.8167	exposure sampling	3353	63900	1700	GRN-3213	3140	213	>52,000		GRO-2565	none	Sphagn & other moss & conifer				Peteet										63900	52000	14C
1.2	N.America/Central	93	Ohio Department of Natural Resources Division of Water Resources	1997	Well Log & Drilling Report	Ohio DNR	Columbus	852934	Topsoil /Br Silty clay	OH, USA	39.903	-82.943	Sonic	4725				4693	32				assuming buried by Wisconsonian till	Gr Sand w/peat layer	well drilled 6in dia. To 155ft			Stelling										130000	77000	Sediment
1.2	N.America/Central	178	Ohio Department of Natural Resources Division of Water Resources	1997	Well Log & Drilling Report	Ohio DNR	Moorefield	441026	gravel	OH, USA	40	-83.8		1402				1370	32				assuming buried by Wisconsonian till	perforated Peat	coordinates approx. well drilled 5in dia. To 66ft. Assumed ca. 1 ft layer			Stelling										130000	77000	Sediment
1.2	N.America/Central	222	Ohio Department of Natural Resources Division of Water Resources	1997	Well Log & Drilling Report	Ohio DNR	Harmony	728243	Topsoil	OH, USA	40.48	-82.76		640				366	274				assuming buried by Wisconsonian till	Peat Moss	coordinates approximate. well drilled 5.5in dia. To 78ft			Stelling										130000	77000	Sediment
1.2	N.America/Central	276	Ohio Department of Natural Resources Division of Water Resources	1997	Well Log & Drilling Report	Ohio DNR	Washington	787284	Clay Topsoil	OH, USA	38.844	-84.229		1242				1234	8				assuming buried by Wisconsonian till	Black Organic Peat Layers	well drilled 8in dia. To 90ft. Adjacent Ohio River.			Stelling										130000	77000	Sediment
1.2	N.America/Central	275	Ohio Department of Natural Resources Division of Water Resources	1997	Well Log & Drilling Report	Ohio DNR	Chauden	281098	Top Soil	OH, USA	41.57	-81.209		1070				60	1010				assuming buried by Wisconsonian till	Peat Moss	Coordinates approx. well drilled 30in dia. To 180ft.			Stelling										130000	77000	Sediment
1.2	N.America/Central	327	Ohio Department of Natural Resources Division of Water Resources	1997	Well Log & Drilling Report	Ohio DNR	New Paris	991553	Topsoil / Sandy Clay	OH, USA	39.5	-84.47	Bucket-rig	1900				1800	100				assuming buried by Wisconsonian till	"Peat Moss"	well drilled 36in dia. To 81ft.			Stelling										130000	77000	Sediment
1.2	N.America/Central	326	Ohio Department of Natural Resources Division of Water Resources	1997	Well Log & Drilling Report	Ohio DNR	Bellabrook	959895	Topsoil / Sandy Clay	OH, USA	39.38	-84.1	Bucket-rig	1280				1190	90				assuming buried by Wisconsonian till	"Blk organic Peat?"	well drilled 36in dia. To 45.5ft.			Stelling										130000	77000	Sediment
1.2	N.America/Central	357	Ohio Department of Natural Resources Division of Water Resources	1997	Well Log & Drilling Report	Ohio DNR	Miami	749702	Brown clay	OH, USA	39.19	-84.24		1128				975	153				assuming buried by Wisconsonian till	Peat & Wood some sand and silt layers, wet	coordinates approx. well drilled to 40ft.			Stelling										130000	77000	Sediment
1.2	N.America/Central	361	Ohio Department of Natural Resources Division of Water Resources	1997	Well Log & Drilling Report	Ohio DNR	Ashland	752969	Brown clay	OH, USA	40.86	-82.26		580				503	77				assuming buried by Wisconsonian till	Soft peat moss	coordinates approx.well drilled 2in diameter to 25ft.			Stelling										130000	77000	Sediment
1.2	N.America/Central	362	Ohio Department of Natural Resources Division of Water Resources	1997	Well Log & Drilling Report	Ohio DNR	Ashland	773580	Brown clayey silt w/ gravel	OH, USA	40.86	-82.26		610				518	92				assuming buried by Wisconsonian till	Dark brown silty peat	Coordinates Approx. well drilled to 22.5ft.			Stelling										130000	77000	Sediment
1.2	N.America/Central	384	Ohio Department of Natural Resources Division of Water Resources	1997	Well Log & Drilling Report	Ohio DNR	Warren	651603	Topsoil	OH, USA	39.4	-81.46		853				792	61				assuming buried by Wisconsonian till	Peat & Sand	coordinates approx. well drilled 20in dia. To 52 ft.			Stelling										130000	77000	Sediment
1.2	N.America/Central	404	Ohio Department of Natural Resources Division of Water Resources	1997	Well Log & Drilling Report	Ohio DNR	Toledo	759100	Fill	OH, USA	41.6	-83.6	Auger	1097				1036	61				assuming buried by Wisconsonian till	PEAT, organics in a matrix of sandy silt.	coordinates approx. well drilled to 46ft.			Stelling										130000	77000	Sediment
1.2	N.America/Central	405	Ohio Department of Natural Resources Division of Water Resources	1997	Well Log & Drilling Report	Ohio DNR	Toledo	759479	Fill	OH, USA	41.6	-83.6	Auger	1463				1402	61					PEAT, organics in a matrix of sandy silt.				Stelling												NA
1.2	N.America/Central	421	Ohio Department of Natural Resources Division of Water Resources	1997	Well Log & Drilling Report	Ohio DNR	Liberty	325529	soil	OH, USA	39.52	-83.84		850				730	120				assuming buried by Wisconsonian till	"Soft stuff looked like Pete [sic] moss"	coordinates approx.well drilled 24in dia. To 34 ft.			Stelling										130000	77000	Sediment
1.2	N.America/Central	461	Ohio Department of Natural Resources Division of Water Resources	1997	Well Log & Drilling Report	Ohio DNR	Licking	380630	Yellow surface/Clay	OH, USA	39.98	-82.46		3322				3292	30				assuming buried by Wisconsonian till	Black Peat	coordinates approx. well drilled 5in dia. To 109ft.			Stelling										130000	77000	Sediment
1.2	N.America/Central	462	Ohio Department of Natural Resources Division of Water Resources	1997	Well Log & Drilling Report	Ohio DNR	Licking	380616	Yellow Clay	OH, USA	39.98	-82.4		3140				3080	60				assuming buried by Wisconsonian till	Black Peat	coordinates approx. well drilled 5in dia. To 110ft.			Stelling										130000	77000	Sediment
1.2	N.America/Central	1015	Rieck et al.	1991	Glaciotectonic effects on a Middle-Wisconsin boreal fenland peat in Michigan, USA	Boreas 20	Pine River	Manistee		Michigan, USA	44.2	-85.85	Exposure sampling		45800	700	QL-963		40				pllen	interpret as a fen surrounded by boreal forest	Gyttja and peat	glacial	limnic	Treat	FALSE	FALSE	FALSE	47719	50000	49069				50000	47719	14C
1.2	N.America/Central	423	Skinner	1973	Quaternary Stratigraphy of the Moose River Basin, Ontario	Geological Survey of Canada, Bulletin, 225	Moose River	24M	forested boreal peatland	Hudson Bay Lowlands, Ontario, Canada	50.31	-82.7	exposure sampling										There are numerous finite and infinite radiocarbon ages. Some suggest MIS3; details given in Dalton et al. 2016 Appendix A	forest / peat bed. Local thickness ranges from 5 cm to 2 m of peat	Type section for Missinaibi Formation; see other references for geochronological data in Dalton et al., 2016 - Appendix A			AS Dalton / SA Finkelstein												NA-14C
1.2	N.America/Central	425	Smith, G.L.	1997	Late Quaternary climates and limnology of the Lake Winnebago basin, Wiscons, based on ostracodes	J. Paleolimnology 18, 249-260	Lake Winnebago	LW-8	lake	Wisconsin, USA	44.0333	-88.4333	Core	250	12465	205	not reported	235	15	11720	160			marsh peat overlying reddish-gray clay, underlying clay, silt and gyttja at the surface				Treat				13945	15315	14630	13243	13949	13556	15315	13243	14C
1.2	N.America/Central	433	Tarnocai	1982	Soil and terrain development on the York Factory Peninsula, Hudson Bay Lowland	Naturaliste can. (Rev. Ecol. Syst.) 109, 511-522	York Factory Peninsula	Y6	permafrost fen	Ontario, Canada	56.9333	-92.4667	cores	94				71	23				1930 ± 130 at base of alluvium overlying marine sediments (Simpson 1972)	sedge peat over and underlain by alluvial silt clay loam	OM content, C &N content data avilable in paper	floodplain / glacial rebound		Tarnocai	TRUE			1557	2157	1878				2157	1557	14C
1.2	N.America/Central	430	Tarnocai	1982	Soil and terrain development on the York Factory Peninsula, Hudson Bay Lowland	Naturaliste can. (Rev. Ecol. Syst.) 109, 511-522	York Factory Peninsula	Y2	Minerotrophic fen	Ontario, Canada	57	-92.3	cores	61				45	16				680 ± 190 at base of alluvium overlying marine sediments (Simpson 1972)	sedge peat overlain by alluvial silt loam on alluvial sands	OM content, C &N content data avilable in paper	floodplain / glacial rebound		Tarnocai	TRUE			302	980	657				980	302	14C, sediment
1.2	N.America/Central	431	Tarnocai	1982	Soil and terrain development on the York Factory Peninsula, Hudson Bay Lowland	Naturaliste can. (Rev. Ecol. Syst.) 109, 511-522	York Factory Peninsula	Y2	Minerotrophic fen	Ontario, Canada	57	-92.3	cores	37				26	11				680 ± 190 at base of alluvium overlying marine sediments (Simpson 1972)	sedge peat overlain by alluvial silt loam on alluvial sands	OM content, C &N content data avilable in paper	floodplain / glacial rebound		Tarnocai	TRUE			302	980	657				980	302	14C, sediment
1.2	N.America/Central	432	Tarnocai	1982	Soil and terrain development on the York Factory Peninsula, Hudson Bay Lowland	Naturaliste can. (Rev. Ecol. Syst.) 109, 511-522	York Factory Peninsula	Y3	mineral soils	Ontario, Canada	57	-92.3	cores	31				20	11				680 ± 190 at base of alluvium overlying marine sediments (Simpson 1972)	moss-sedge peat over and underlain by alluvian silt loam	OM content, C &N content data avilable in paper	floodplain / glacial rebound		Tarnocai	TRUE			302	980	657				980	302	14C, sediment
1.2	N.America/Central	930	Tarnocai and Valentine	1989	Relict soil properties of the arctic and subarctic regions of Canada	Catena Supplement 16, 19-39	Eureka Hills	88-111		Axel Heidelberg Island, Canada	79.9167	-88.9667	exposure		45000000				65					organic paleosols are composed of fibrous woody peat; all coarse material flattened from overburden pressure			fluvial	Tarnocai	TRUE	TRUE	FALSE							45000000	45000000	Sediment
1.2	N.America/Central	460	Warner et al.	1988	A Wisconsinan Interstadial Arctic Flora and Insect Fauna from Clarksburg, Southwestern Ontario, Canada	Paleogeography, Paleoclimatology, Palaeoecology 68:27-47.	Clarksburg	Clarksburg	Colluvium; forest	Grey County, Ontario, Canada	44.53	-80.5							30	31500	1000	BGS-182A	Two infinite radiocarbon dates. Authors infer Port Talbot Interstade (Middle Wisconsin age)	Organic bed underlies gravel and till. Organic matter estimated by LOI: 20-50%	Insect remains, pollen and macrofossil data available	glacial		AS Dalton / SA Finkelstein	TRUE		TRUE				33710	38057	35531	38057	33710	NA-14C
1.2	N.America/Central	470	White and Totten	1965	Wisconsinan Age of the Titusvill	Science	Titusville	Titusville Peat	gravel pit	NW PA, USA	41.6167	-79.6667	exposure sampling	487	34000	2100	I-1465	457	30	none	none		none	peat	gravels above			Peteet				34123	42160	38219				42160	34123	14C
1.2	N.America/Central	472	Whittecar and Davis	1982	Sedimentology and Palynology of Middle Wisconsinan Deposits in the Pecatonica River Valley, Wisconsin and Illinois	Quat. Res. 17, 228-240	Vogelli Farm	St3	loess	Illinois, USA	42.5	-89.75	Core	700	40500	1700	ISGS-562	560	220	31400	750	ISGS-479		lake/pond peats buried by silts and till		glacial	limnic	Treat				41507	47287	44180	33880	36979	35359	47287	33880	14C
1.2	N.America/Central	457	Voss	1933	Pleistocene Forests of Central Illinois	Botanical Gazette	Farm Creek	Exposure	Yellow Clay	IL, USA	40.5	-89.5	Exposure/dig	335				15	320				Sangamonian		questionable starting depth, it says 5 feet of grey loess overlies the top most depth in table III. Sangamon age peat deposit			Stelling										130000	77000	Sediment
1.2	N.America/Central	483	Wyatt	1990	Amino acid evidence indicating two or more ages of pre-Holocene nonglacial deposits in Hudson Bay Lowland, Northern Ontario.	Geographie Physique Et Quaternaire, 44: 389-393	Beaver River	Beaver River	forest/tundra peatland	Northern Hudson Bay Lowlands, Ontario, Canada	55.92	-88.32	exposure sampling						75				Possible MIS5a. There are seven age determinations: 6 infinite radiocarbon, and one amino acid relative date on shell to 79000 yr BP	Peat overlies fluvial gravel, which in turn underlies tills A through C, which in turn underlie marine sediments (see Wyatt 1990)	Also in: Mott, R.J., and N.W. DiLabio. 1990. Paleoecology of Organic Deposits of Probable Late Interglacial Age in Northern Ontario. Geogrpahie physique et Quaternaire 44(3):309-318.	fluvial, coastal		AS Dalton / SA Finkelstein										85000	77000	amino acids
1.3	N.America/Eastern	55	Anderson et al.	1990	The Sangamonian Pointe-Fortune site, Ontario-Quebec Border.	Geological Survey of Canada 44(3):271-287.	Pointe Fortune	Pointe Fortune	Mixed forest	Quebec, Canada	45.5416	-74.3906	exposure sampling						50				authors infer Illinoian - Sangamonian (MIS6/MIS5) on the bases of pollen assemblages	Organic bearing sands and silts. Paleosols or detrital organics?				AS Dalton / SA Finkelstein										140000	120000	pollen
1.3	N.America/Eastern	71	Bartley and Matthews	1969	A PALAEOBOTANICAL INVESTIGATION OF POSTGLACIAL DEPOSITS IN THE SUGLUK AREA OF NORTHERN UNGAVA (QUEBEC, CANADA)	Review of Palaeobotany and Palynology	Riviere Tourbe	RT2	Buried Peat	Quebec, Canada	62.16	-75.92	face	353	1600	140	GSC-537	266	87	670	120	NPL-125		peat overlain by gravel with mottles; source unclear	peat formed in basin	colluvium/aeolian/alluvial	limnic	Treat	FALSE	FALSE	TRUE	1275	1825	1512	496	803	638	1825	496	14C
1.3	N.America/Eastern	628	Bloom and Stuiver	1963	Submergence of the Connecticut Coast	Science 139 (3552): 332-334	Connecticut	Hammock River		CT, USA	41.265	-72.508	piston corer		3020	90	Y-1175							sedge peat		coastal		Treat Shelf P2C2	FALSE	FALSE	FALSE	2955	3402	3202	NA	NA	NA	3402	2955	14C
1.3	N.America/Eastern	629	Bloom and Stuiver	1963	Submergence of the Connecticut Coast	Science 139 (3552): 332-334	Connecticut	Hammock River		CT, USA	41.265	-72.508	piston corer		3220	90	Y-1176							sedge peat		coastal		Treat Shelf P2C2	FALSE	FALSE	FALSE	3226	3641	3448	NA	NA	NA	3641	3226	14C
1.3	N.America/Eastern	630	Bloom and Stuiver	1963	Submergence of the Connecticut Coast	Science 139 (3552): 332-334	Connecticut	Hammock River		CT, USA	41.265	-72.508	piston corer						36.576	3450	160	Y-1058		sedge peat	from top few inches of buried peat bed; thickness ranges from 1.2 to 3'	coastal		Treat Shelf P2C2	FALSE	FALSE	FALSE	NA	NA	NA	3358	4152	3727	4152	3358	14C
1.3	N.America/Eastern	631	Bloom and Stuiver	1963	Submergence of the Connecticut Coast	Science 139 (3552): 332-334	Connecticut	Hammock River		CT, USA	41.265	-72.508	piston corer						36.576	3540	130	Y-1057		sedge peat	from top few inches of buried peat bed; thickness ranges from 1.2 to 3'	coastal		Treat Shelf P2C2	FALSE	FALSE	FALSE	NA	NA	NA	3544	4156	3834	4156	3544	14C
1.3	N.America/Eastern	632	Bloom and Stuiver	1963	Submergence of the Connecticut Coast	Science 139 (3552): 332-334	Connecticut	Hammock River		CT, USA	41.265	-72.508	piston corer						36.576	4780	130	Y-1056		sedge peat	from top few inches of buried peat bed; thickness ranges from 1.2 to 3'	coastal		Treat Shelf P2C2	FALSE	FALSE	FALSE	NA	NA	NA	5270	5761	5500	5761	5270	14C
1.3	N.America/Eastern	633	Bloom and Stuiver	1963	Submergence of the Connecticut Coast	Science 139 (3552): 332-334	Connecticut	Hammock River		CT, USA	41.265	-72.508	piston corer						36.576	6130	90	Y-1074		sedge peat	from top few inches of buried peat bed; thickness ranges from 1.2 to 3'	coastal		Treat Shelf P2C2	FALSE	FALSE	FALSE	NA	NA	NA	6794	7246	7020	7246	6794	14C
1.3	N.America/Eastern	634	Bloom and Stuiver	1963	Submergence of the Connecticut Coast	Science 139 (3552): 332-334	Connecticut	Hammock River		CT, USA	41.16	-72.31	piston corer		7060	100	Y-1055							Undiff peat		coastal		Treat Shelf P2C2	FALSE	FALSE	FALSE	7673	8051	7881	NA	NA	NA	8051	7673	14C
1.3	N.America/Eastern	980	Brooks	2014	Prehistoric sensitive clay landslides and paleoseismicity in the Ottawa Valley, Canada	In: J-S L'Heureux et al. (eds), Landslides in sensitive clays: from geosciences to risk management, pp. 119-132, Springer.				Quebec, Canada	45.601	-75.199			7105	20	UCIAMS-71217									colluvium		Loisel				7871	7971	7945				7971	7871	14C
1.3	N.America/Eastern	120	Buynevich et al.,	2004	Sedimentary records of intense storms in Holocene barrier sequences, Maine, USA	Marine Geology	Old Orchard Beach	SN94-RA9	Medium Coarse Sand -Over Railroad Gravel	ME, USA	43.5202	-70.3687	Vibracore/Augur Beach	400				300	100	65	60			Peat buried under dune deposits	No dating information found, just dates	coastal		Stelling							-4	273	114	273	-4	14C
1.3	N.America/Eastern	121	Buynevich et al.,	2004	Sedimentary records of intense storms in Holocene barrier sequences, Maine, USA	Marine Geology	Old Orchard Beach	SN94-RA9	Medium Coarse Sand -Over Railroad Gravel	ME, USA	43.5202	-70.3687	Vibracore/Augur Beach	600	4515	70		405	195	2680	75			Peat buried under dune deposits	No dating information found, just dates	coastal		Stelling				4958	5323	5158	2699	2971	2805	5323	2699	14C
1.3	N.America/Eastern	627	Carmichael	1980	A Record of Environmental Change during Recent Millennia in the Hackensack Tidal Marsh, New Jersey	Bulletin of the Torrey Botanical Club, Vol. 107, No. 4 (Oct. - Dec., 1980), pp. 514- 524	New Jersey	Hackensack Marsh		NJ, USA	40.8028	-74.0681			2060	120	RL-1032			2060	120	RL-1032		bulk peat	alnus peat overlying laminated sediments topped by marsh peat	coastal		Treat Shelf P2C2	FALSE	FALSE	FALSE	1805	2334	2039	2350	2979	2690	2979	1805	14C
1.3	N.America/Eastern	149	Delage et al.	1985	Note sur un site à macrorestes végétaux tardiglaciaires au sud-ouest de Montréal, Québec	Géographie physique et Quaternaire, Volume 39, Number 1, 1985, Pages 85-90	Hinchinbrooke Side		Buried Peat	Quebec, Canada	45.0142	-74.0689	face	79	10480	140	BETA-8270	73	6	unknown	unknown	unknown						Treat				11956	12706	12356				12706	11956	14C
1.3	N.America/Eastern	165	Dyck et al.	1966	GEOLOGICAL SURVEY OF CANADA RADIOCARBON DATES V	Geological Survey of Cananda Paper, 66-48. (1966).	Breton Island			Nova Scotia, Canada	46.075	-61.2833		130	>51000		GSC-370								Referenced in Valentine 1987 Paleosols of CA			Treat										51000	51000	14C
1.3	N.America/Eastern	613	Edgcome et al.	1999	New data from Halifax Harbour: paleoenvironment and a new Holocene sea-level curve for the inner Scotian Shelf.	Canadian Journal of Earth Sciences 36(5): 805-817.	Nova Scotia	Core 10		Nova Scotia, Canada	44.66	-63.5333		464	7770	260	GX-19448	449	15					fibrous peat		coastal		Treat Shelf P2C2	FALSE	FALSE	FALSE	8047	9272	8639	NA	NA	NA	9272	8047	14C
1.3	N.America/Eastern	588	Emery et al.	1967	Freshwater peat on the continental shelf	Science 158(3806), 1301-1307	New England	B 3		NY, USA	36.9833	-76.1			11590	150	ML-89		NA					Freshwater peat		coastal		Treat Shelf P2C2	FALSE	FALSE	FALSE	13139	13731	13421	NA	NA	NA	13731	13139	14C
1.3	N.America/Eastern	645	Emery et al.	1967	Freshwater peat on the continental shelf	Science 158(3806), 1301-1307	New England	M 28		NJ, USA	36.9833	-76.1			15280	200	ML-91		NA					Freshwater peat		coastal		Treat Shelf P2C2	FALSE	FALSE	FALSE	18052	18918	18527	NA	NA	NA	18918	18052	14C
1.3	N.America/Eastern	615	Emery et al.	1967	Freshwater peat on the continental shelf	Science 158(3806), 1301-1307	New England	E 1		CT, USA	37.6333	-74.5			13500	350	W-2014		NA					Freshwater peat		coastal		Treat Shelf P2C2	FALSE	FALSE	FALSE	15245	17300	16273	NA	NA	NA	17300	15245	14C
1.3	N.America/Eastern	644	Emery et al.	1967	Freshwater peat on the continental shelf	Science 158(3806), 1301-1307	New England	LI		NY, USA	40.8	-73.8333			11950	200	L-606A		NA					Freshwater peat		coastal		Treat Shelf P2C2	FALSE	FALSE	FALSE	13321	14434	13821	NA	NA	NA	14434	13321	14C
1.3	N.America/Eastern	602	Emery et al.	1967	Freshwater peat on the continental shelf	Science 158(3806), 1301-1307	New England	AL		MA, USA	39	-73.7			NA	NA	NA		NA					Freshwater peat		coastal		Treat Shelf P2C2	FALSE	FALSE	FALSE	NA	NA	NA	NA	NA	NA	NA	NA	NA
1.3	N.America/Eastern	697	Emery et al.	1967	Freshwater peat on the continental shelf	Science 158(3806), 1301-1307	New England	TB		MA, USA	41.3333	-72.8167			15090	160	Y-446A		NA					Freshwater peat		coastal		Treat Shelf P2C2	FALSE	FALSE	FALSE	17594	18683	18331	NA	NA	NA	18683	17594	14C
1.3	N.America/Eastern	587	Emery et al.	1967	Freshwater peat on the continental shelf	Science 158(3806), 1301-1307	New England	AL		CT, USA	40.7167	-72.6667			NA	NA	NA		NA					Freshwater peat		coastal		Treat Shelf P2C2	FALSE	FALSE	FALSE	NA	NA	NA	NA	NA	NA	NA	NA	NA
1.3	N.America/Eastern	685	Emery et al.	1967	Freshwater peat on the continental shelf	Science 158(3806), 1301-1307	New England	ROG		MA, USA	41.35	-72.3			14240	240	Y-950/1		NA					Freshwater peat		coastal		Treat Shelf P2C2	FALSE	FALSE	FALSE	16608	17929	17309	NA	NA	NA	17929	16608	14C
1.3	N.America/Eastern	698	Emery et al.	1967	Freshwater peat on the continental shelf	Science 158(3806), 1301-1307	New England	V		MA, USA	41.3	-71.8667			NA	NA	NA		NA					Freshwater peat		coastal		Treat Shelf P2C2	FALSE	FALSE	FALSE	NA	NA	NA	NA	NA	NA	NA	NA	NA
1.3	N.America/Eastern	678	Emery et al.	1967	Freshwater peat on the continental shelf	Science 158(3806), 1301-1307	New England	P		MA, USA	42.3333	-71.1			3850	130	O-1124		NA					Freshwater peat		coastal		Treat Shelf P2C2	FALSE	FALSE	FALSE	3879	4589	4259	NA	NA	NA	4589	3879	14C
1.3	N.America/Eastern	601	Emery et al.	1967	Freshwater peat on the continental shelf	Science 158(3806), 1301-1307	New England	AL		MA, USA	42.35	-71.0833			4450	130	O-475		NA					Freshwater peat		coastal		Treat Shelf P2C2	FALSE	FALSE	FALSE	4817	5469	5096	NA	NA	NA	5469	4817	14C
1.3	N.America/Eastern	593	Emery et al.	1967	Freshwater peat on the continental shelf	Science 158(3806), 1301-1307	New England	BOS		MA, USA	42.35	-71.0667			12170	300	W-991		NA					Freshwater peat		coastal		Treat Shelf P2C2	FALSE	FALSE	FALSE	13448	15170	14213	NA	NA	NA	15170	13448	14C
1.3	N.America/Eastern	665	Emery et al.	1967	Freshwater peat on the continental shelf	Science 158(3806), 1301-1307	New England	NB		MA, USA	41.6333	-70.9167			4150	130	O-1127		NA					Freshwater peat		coastal		Treat Shelf P2C2	FALSE	FALSE	FALSE	4291	4979	4668	NA	NA	NA	4979	4291	14C
1.3	N.America/Eastern	714	Emery et al.	1967	Freshwater peat on the continental shelf	Science 158(3806), 1301-1307	New England	ZC		MA, USA	41.3333	-70.8333			15300	800	W-1187		NA					Freshwater peat		coastal		Treat Shelf P2C2	FALSE	FALSE	FALSE	16472	20448	18520	NA	NA	NA	20448	16472	14C
1.3	N.America/Eastern	692	Emery et al.	1967	Freshwater peat on the continental shelf	Science 158(3806), 1301-1307	New England	SQ		MA, USA	41.3	-70.7833			12700	300	W-710		NA					Freshwater peat		coastal		Treat Shelf P2C2	FALSE	FALSE	FALSE	14026	15966	15009	NA	NA	NA	15966	14026	14C
1.3	N.America/Eastern	676	Emery et al.	1967	Freshwater peat on the continental shelf	Science 158(3806), 1301-1307	New England	OP 1		MA, USA	41.55	-70.6333			3420	120	Y-116		NA					Freshwater peat		coastal		Treat Shelf P2C2	FALSE	FALSE	FALSE	3399	3975	3684	NA	NA	NA	3975	3399	14C
1.3	N.America/Eastern	677	Emery et al.	1967	Freshwater peat on the continental shelf	Science 158(3806), 1301-1307	New England	OP 2		MA, USA	41.55	-70.6333			11750	300	Y-1459		NA					Freshwater peat		coastal		Treat Shelf P2C2	FALSE	FALSE	FALSE	12980	14560	13627	NA	NA	NA	14560	12980	14C
1.3	N.America/Eastern	589	Emery et al.	1967	Freshwater peat on the continental shelf	Science 158(3806), 1301-1307	New England	BARN		MA, USA	41.7167	-70.3667			5480	120	W-676		NA					Freshwater peat		coastal		Treat Shelf P2C2	FALSE	FALSE	FALSE	5986	6500	6267	NA	NA	NA	6500	5986	14C
1.3	N.America/Eastern	605	Emery et al.	1967	Freshwater peat on the continental shelf	Science 158(3806), 1301-1307	New England	AL		MA, USA	41.6333	-70.35			5500	300	W-586		NA					Freshwater peat		coastal		Treat Shelf P2C2	FALSE	FALSE	FALSE	5607	6955	6292	NA	NA	NA	6955	5607	14C
1.3	N.America/Eastern	682	Emery et al.	1967	Freshwater peat on the continental shelf	Science 158(3806), 1301-1307	New England	RL 2		MA, USA	41.1	-69.7			11090	300	W-1737		NA					Freshwater peat		coastal		Treat Shelf P2C2	FALSE	FALSE	FALSE	12381	13577	12968	NA	NA	NA	13577	12381	14C
1.3	N.America/Eastern	683	Emery et al.	1967	Freshwater peat on the continental shelf	Science 158(3806), 1301-1307	New England	RL 3		MA, USA	41.0333	-69.5			8620	300	W-1735		NA					Freshwater peat		coastal		Treat Shelf P2C2	FALSE	FALSE	FALSE	8975	10436	9675	NA	NA	NA	10436	8975	14C
1.3	N.America/Eastern	617	Emery et al.	1967	Freshwater peat on the continental shelf	Science 158(3806), 1301-1307	New England	G 2198		MA, USA	40.9833	-69.0167			1320	250	W-2001		NA					Freshwater peat		coastal		Treat Shelf P2C2	FALSE	FALSE	FALSE	728	1735	1233	NA	NA	NA	1735	728	14C
1.3	N.America/Eastern	684	Emery et al.	1967	Freshwater peat on the continental shelf	Science 158(3806), 1301-1307	New England	RL1		MA, USA	41.15	-68.7167			11000	350	W-1491		NA					Freshwater peat		coastal		Treat Shelf P2C2	FALSE	FALSE	FALSE	11961	13582	12874	NA	NA	NA	13582	11961	14C
1.3	N.America/Eastern	192	Fairchild	1882	On a Peculiar Coal-Like transformation of Peat, recently discovered at Scranton, Penn.	Science	Lackawanna Courthouse	Foundation	Swamp	PA, USA	41.4082	-75.6624	pit	427					427					Excellent Peat	1880s Lackawanna courthouse construction Scranton, PA "In excavating for the founda- tions there was found a bed of excellent peat, 10 to 14 feet deep. I visited the excavation and collected specimens from depths of 3, 5, 8, and 13 feet. "			Stelling												NA
1.3	N.America/Eastern	691	Field et al.	1979	Upper Quaternary peat deposits on the Atlantic inner shelf of the United States	Geological Society of America Bulletin 90(7) 618-628.	Long Island	South Long Island		NY, USA	40.748	-72.447			5585	110	I-7434		NA					Fresh peat		coastal		Treat Shelf P2C2	FALSE	FALSE	FALSE	6181	6656	6384	NA	NA	NA	6656	6181	14C
1.3	N.America/Eastern	618	Field et al.	1979	Upper Quaternary peat deposits on the Atlantic inner shelf of the United States	Geological Society of America Bulletin 90(7) 618-628.	Long Island	Gardiners Bay		NY, USA	41.192	-72.192			6575	125	I-1663		NA					Undiff peat		coastal		Treat Shelf P2C2	FALSE	FALSE	FALSE	7260	7668	7473	NA	NA	NA	7668	7260	14C
1.3	N.America/Eastern	686	Field et al.	1979	Upper Quaternary peat deposits on the Atlantic inner shelf of the United States	Geological Society of America Bulletin 90(7) 618-628.	Maine	Saco Bay/121		ME, USA	43.5267	-70.335			7655	320	Kreuger-GX2151		NA					plant macrofossils	non-marine peat	coastal		Treat Shelf P2C2	FALSE	FALSE	FALSE	7851	9295	8516	NA	NA	NA	9295	7851	14C
1.3	N.America/Eastern	592	Field et al.	1979	Upper Quaternary peat deposits on the Atlantic inner shelf of the United States	Geological Society of America Bulletin 90(7) 618-628.	Southern Massachusetts	Barnstable (Brewster)		MA, USA	41.817	-70.085			4700	300	W-2494		NA					Fresh peat		coastal		Treat Shelf P2C2	FALSE	FALSE	FALSE	4572	6021	5370	NA	NA	NA	6021	4572	14C
1.3	N.America/Eastern	707	Fletcher et al.	1993		Geology	Outer Delaware	Wolfe Glade		DE, USA	38.754	-75.116			2095	25	GX-15835		NA							coastal		Treat Shelf P2C2	FALSE	FALSE	FALSE	1997	2132	2067	NA	NA	NA	2132	1997	14C
1.3	N.America/Eastern	708	Fletcher et al.	1993		Geology	Outer Delaware	Wolfe Glade		DE, USA	38.754	-75.116			1775	150	GX-16214									coastal		Treat Shelf P2C2	FALSE	FALSE	FALSE	1353	2007	1700	NA	NA	NA	2007	1353	14C
1.3	N.America/Eastern	709	Fletcher et al.	1993			Outer Delaware	Wolfe Glade/WG-10		DE, USA	38.754	-75.116		700	3130	200	GX-16217	630	70	3130	200	GX-16217			BOTH	coastal		Treat Shelf P2C2	FALSE	FALSE	FALSE	2850	3780	3324	3441	4522	3956	4522	2850	14C
1.3	N.America/Eastern	710	Fletcher et al.	1993			Outer Delaware	Wolfe Glade/WG-11		DE, USA	38.754	-75.116		700	1885	170	GX-16221	620	80							coastal		Treat Shelf P2C2	FALSE	FALSE	FALSE	1473	2163	1828	NA	NA	NA	2163	1473	14C
1.3	N.America/Eastern	711	Fletcher et al.	1993			Outer Delaware	Wolfe Glade/WG-12		DE, USA	38.754	-75.116		980	4745	245	GX-16224	785	195							coastal		Treat Shelf P2C2	FALSE	FALSE	FALSE	4833	5994	5433	NA	NA	NA	5994	4833	14C
1.3	N.America/Eastern	712	Fletcher et al.	1993			Outer Delaware	Wolfe Glade/WG-5		DE, USA	38.754	-75.116		980	3630	140	GX-15829	660	320	3630	140	GX-15829			BOTH	coastal		Treat Shelf P2C2	FALSE	FALSE	FALSE	3607	4300	3958	6671	7167	6914	7167	3607	14C
1.3	N.America/Eastern	713	Fletcher et al.	1993			Outer Delaware	Wolfe Glade/WG-6		DE, USA	38.754	-75.116		880	3805	170	GX-15836	710	170						MID	coastal		Treat Shelf P2C2	FALSE	FALSE	FALSE	3717	4630	4200	NA	NA	NA	4630	3717	14C
1.3	N.America/Eastern	687	Gehrels	1999	Middle and late Holocene sea-level changes in eastern Maine reconstructed from foraminiferal saltmarsh stratigraphy and AMS C-14 dates on basal peat		Eastern Maine	Sanborn Cove		ME, USA	44.683	-67.406			3010	70	AA-8941		NA					S. alt	Freshwater peat	coastal		Treat Shelf P2C2	FALSE	FALSE	FALSE	2995	3370	3195	NA	NA	NA	3370	2995	14C
1.3	N.America/Eastern	688	Gehrels	1999	Middle and late Holocene sea-level changes in eastern Maine reconstructed from foraminiferal saltmarsh stratigraphy and AMS C-14 dates on basal peat		Eastern Maine	Sanborn Cove		ME, USA	44.683	-67.406			4075	75	AA-8211		NA					S. alt	Freshwater peat	coastal		Treat Shelf P2C2	FALSE	FALSE	FALSE	4422	4821	4595	NA	NA	NA	4821	4422	14C
1.3	N.America/Eastern	689	Gehrels	1999	Middle and late Holocene sea-level changes in eastern Maine reconstructed from foraminiferal saltmarsh stratigraphy and AMS C-14 dates on basal peat		Eastern Maine	Sanborn Cove		ME, USA	44.683	-67.406			2540	110	AA-8942		NA					S. alt	Freshwater peat	coastal		Treat Shelf P2C2	FALSE	FALSE	FALSE	2350	2805	2594	NA	NA	NA	2805	2350	14C
1.3	N.America/Eastern	620	Gehrels et al.	1996	Integrated high-precision analyses of Holocene relative sea-level changes: Lessons from the coast of Maine	Geological Society of America Bulletin 108(9): 1073-1088.	Eastern Maine	Gouldsboro		ME, USA	44.43	-68.02			9490	80	BETA-64581		NA					Fresh peat	"bog peat"	coastal		Treat Shelf P2C2	FALSE	FALSE	FALSE	10560	11107	10791	NA	NA	NA	11107	10560	14C
1.3	N.America/Eastern	621	Gehrels et al.	1996	Integrated high-precision analyses of Holocene relative sea-level changes: Lessons from the coast of Maine	Geological Society of America Bulletin 108(9): 1073-1088.	Eastern Maine	Gouldsboro		ME, USA	44.43	-68.02			9730	60	BETA-64580		NA					Fresh peat	"bog peat"	coastal		Treat Shelf P2C2	FALSE	FALSE	FALSE	11068	11251	11161	NA	NA	NA	11251	11068	14C
1.3	N.America/Eastern	619	Gehrels et al.	1996	Integrated high-precision analyses of Holocene relative sea-level changes: Lessons from the coast of Maine	Geological Society of America Bulletin 108(9): 1073-1088.	Eastern Maine	Gouldsboro		ME, USA	44.429	-68.011			4030	70	BETA-63981		NA					Fresh peat	"bog peat"	coastal		Treat Shelf P2C2	FALSE	FALSE	FALSE	2736	3038	4521	NA	NA	NA	4521	2736	14C
1.3	N.America/Eastern	206	Germain et al.	2009	Cliff-Top Eolian Sedimentation reflecting mid-to-late holocene environmental changes at anticosti island, gulf of st. lawrence, eastern canada	Journal of Coastal Research	Cape Sandtop	Section I	Eolian sediments	QC, Canada	49.2069	-61.7354	Excavated	95	5700	120	UL-1522	30	65	1670	70	UL-1527		Well Humified peat	Study focused on eolian sedimentation, peat buried under sand near shore	coastal		Stelling				6282	6751	6503	1395	1733	1578	6751	1395	14C
1.3	N.America/Eastern	205	Germain et al.	2009	Cliff-Top Eolian Sedimentation reflecting mid-to-late holocene environmental changes at anticosti island, gulf of st. lawrence, eastern canada	Journal of Coastal Research	Cape Sandtop	Section II	Eolian sediments	QC, Canada	49.2063	-61.7338	Excavated	77	2710	90	UL-1523	42	35	1390	80	UL-1538		Well Humified peat	Study focused on eolian sedimentation, peat buried under sand near shore	coastal		Stelling				2699	3071	2833	1092	1521	1308	3071	1092	14C
1.3	N.America/Eastern	614	Gontz et al.	2013	The Duxbury Sunken Forest_Constraints for Local, Late Holocene Environmental Changes Resulting from Marine Transgression, Duxbury Bay, Eastern Massachusetts, U.S.A.	Journal of Coastal Research, Vol. 29, No. 6A, Supplement (November 2013), pp. 168-176	Massachussetts	Duxbury Marsh		MA, USA	42	-71.67			2210	25	NOSAMS-81438		15					Freshwater peat	freshwater peat and tree stumps overlain by tidal flat	coastal		Treat Shelf P2C2	FALSE	FALSE	FALSE	2151	2312	2231	NA	NA	NA	2312	2151	14C
1.3	N.America/Eastern	659	Gutierrez et al.	2003	Relative sea-level rise and the development of valley-fill and shallow-water sequences in Nantucket Sound, Massachusetts	Marine Geology, 193(3), 295-314.	Southern Massachusetts	Nantucket Sound		MA, USA	41.583	-70.4			3790	70	Beta-122519		15					Fresh peat		coastal		Treat Shelf P2C2	TRUE	FALSE	FALSE	4820	4892	4850	NA	NA	NA	4892	4820	14C
1.3	N.America/Eastern	660	Gutierrez et al.	2003	Relative sea-level rise and the development of valley-fill and shallow-water sequences in Nantucket Sound, Massachusetts	Marine Geology, 193(3), 295-314.	Southern Massachusetts	Nantucket Sound		MA, USA	41.583	-70.4			3640	90	Beta-122520		20					Fresh peat		coastal		Treat Shelf P2C2	TRUE	FALSE	FALSE	4820	4892	4850	NA	NA	NA	4892	4820	14C
1.3	N.America/Eastern	661	Gutierrez et al.	2003	Relative sea-level rise and the development of valley-fill and shallow-water sequences in Nantucket Sound, Massachusetts	Marine Geology, 193(3), 295-314.	Southern Massachusetts	Nantucket Sound		MA, USA	41.583	-70.4			4130	45	OS-18556		30					Fresh peat		coastal		Treat Shelf P2C2	TRUE	FALSE	FALSE	4820	4892	4850	NA	NA	NA	4892	4820	14C
1.3	N.America/Eastern	662	Gutierrez et al.	2003	Relative sea-level rise and the development of valley-fill and shallow-water sequences in Nantucket Sound, Massachusetts	Marine Geology, 193(3), 295-314.	Southern Massachusetts	Nantucket Sound		MA, USA	41.583	-70.4			4490	40	OS-18550							Fresh peat		coastal		Treat Shelf P2C2	TRUE	FALSE	FALSE	4820	4892	4850	NA	NA	NA	4892	4820	14C
1.3	N.America/Eastern	616	Heusser, L.E. et al.	1975	Mans influence on the development of the estuarine marsh, Flax Pond, Long Island, New York	Bull. Torrey Botanical Club 102:61-66.	New York	Flax Pond		NY, USA	40.96	-73.14			1730	170	unknown							Freshwater peat	base of sedge peat overlain by spartina peat	coastal		Treat Shelf P2C2	FALSE	FALSE	FALSE	1299	2004	1655	NA	NA	NA	2004	1299	14C
1.3	N.America/Eastern	594	Kaye and Barghoorn	1964	Late Quaternary Sea-Level Change and Crustal Rise at Boston Massachusetts with Notes on the Autocompaction of Peat.	Geological Society of America Bulletin 75 63-80.	Northern Massacusetts	Boston		MA, USA	42.346	-71.08			3850	130	O-1124		NA					Sedge peat		coastal		Treat Shelf P2C2	FALSE	FALSE	FALSE	3879	4589	4259	NA	NA	NA	4589	3879	14C
1.3	N.America/Eastern	595	Kaye and Barghoorn	1964	Late Quaternary Sea-Level Change and Crustal Rise at Boston Massachusetts with Notes on the Autocompaction of Peat.	Geological Society of America Bulletin 75 63-80.	Northern Massacusetts	Boston		MA, USA	42.351	-71.075			5600	140	O-1118		NA					Fresh peat		coastal		Treat Shelf P2C2	FALSE	FALSE	FALSE	6173	3726	6402	NA	NA	NA	6402	3726	14C
1.3	N.America/Eastern	596	Kaye and Barghoorn	1964	Late Quaternary Sea-Level Change and Crustal Rise at Boston Massachusetts with Notes on the Autocompaction of Peat.	Geological Society of America Bulletin 75 63-80.	Northern Massacusetts	Boston		MA, USA	42.351	-71.075			11000	240	O-1256		NA					Fresh peat	lake gyttja	coastal		Treat Shelf P2C2	FALSE	FALSE	FALSE	12511	13366	12987	NA	NA	NA	13366	12511	14C
1.3	N.America/Eastern	597	Kaye and Barghoorn	1964	Late Quaternary Sea-Level Change and Crustal Rise at Boston Massachusetts with Notes on the Autocompaction of Peat.	Geological Society of America Bulletin 75 63-80.	Northern Massacusetts	Boston		MA, USA	42.351	-71.075						-2450	NA	4050	NA	O-1254/O-1257		peat	bog peat overlain by salt marsh peat	coastal		Treat Shelf P2C2	FALSE	FALSE	FALSE	NA	NA	4559	NA	NA	NA	4559	4559	14C
1.3	N.America/Eastern	598	Kaye and Barghoorn	1964	Late Quaternary Sea-Level Change and Crustal Rise at Boston Massachusetts with Notes on the Autocompaction of Peat.	Geological Society of America Bulletin 75 63-80.	Northern Massacusetts	Boston		MA, USA	42.351	-71.075			10750	235	O-1250		NA					peat	wood at base of freshwater peat section	coastal		Treat Shelf P2C2	FALSE	FALSE	FALSE	11981	1311	12629	NA	NA	NA	12629	1311	14C
1.3	N.America/Eastern	674	Kranck	1972	Geomorphological development and post-Pleistocene sea level changes Northumberland Strait Maritime Provinces	Canadian Journal of Earth Sciences 9 835_844.	Nova Scotia	Northumberland Strait		Nova Scotia, Canada	45.975	-63.8233			5125	120	Not Stated							Peat	salt marsh peat in marine core	coastal		Treat Shelf P2C2	FALSE	FALSE	FALSE	5641	6130	5872	NA	NA	NA	6130	5641	14C
1.3	N.America/Eastern	673	Kranck	1972	Geomorphological development and post-Pleistocene sea level changes Northumberland Strait Maritime Provinces	Canadian Journal of Earth Sciences 9 835_844.	Nova Scotia	Northumberland Strait		Nova Scotia, Canada	45.9633	-63.7133			3000	NA	Not Stated							Peat	salt marsh peat in marine core	coastal		Treat Shelf P2C2	FALSE	FALSE	FALSE	NA	NA	3174	NA	NA	NA	3174	3174	14C
1.3	N.America/Eastern	675	Kranck	1972	Geomorphological development and post-Pleistocene sea level changes Northumberland Strait Maritime Provinces	Canadian Journal of Earth Sciences 9 835_844.	Nova Scotia	Northumberland Strait		Nova Scotia, Canada	46.75	-62.4683			5200	NA	Not Stated							Peat	salt marsh peat in marine core	coastal		Treat Shelf P2C2	FALSE	FALSE	FALSE	NA	NA	5974	NA	NA	NA	5974	5974	14C
1.3	N.America/Eastern	693	Leorri et al.	2006	Holocene environmental and parasequence development of the St. Jones Estuary, Delaware (USA): Foraminiferal proxies of natural climatic and anthropogenic change.	Palaeogeography, Palaeoclimatology, Palaeoecology 241, 590-607.	Inner Delaware	St Jones River/WC4		DE, USA	39.082	-75.445		850	3790	40	Beta-177401	500	350	950	40	Beta-177400		plant material	muddy freshwater peat overlain by salt marsh peat	coastal		Treat Shelf P2C2	FALSE	FALSE	FALSE	781	934	855	4075	4297	4174	4297	781	14C
1.3	N.America/Eastern	286	Livingstone	1968	Some Interstadial and Postglac	Ecol. Monogr.	Hillsborough	Hillsborough	road cut	Nova Scotia, Canada	46.0667	-61.3667	exposure sampling	244	>38,000		Rubin,Suess '55	177	67					wood in peat	tills below & above	glacial		Peteet										38000	38000	14C
1.3	N.America/Eastern	352	Mott and Stea	1993	Late-glacial (Allerod/Younger Dryas) Buried Organic Deposits, Nova Scotia, Canada	Quaternary Science Reviews	Todd Mountain	25	Lacustrine sediments	Nova Scotia, Canada	46.5	-66.5	core		11500	150	GSC-4277							Peat overlain by sand and underlain by marine sand	peats likely buried by solifluction and mass wasting activities associated with cooling	permafrost		Treat				13061	13611	13338				13611	13061	14C
1.3	N.America/Eastern	350	Mott and Stea	1993	Late-glacial (Allerod/Younger Dryas) Buried Organic Deposits, Nova Scotia, Canada	Quaternary Science Reviews	Sand Cove	2	Lacustrine sediments	Nova Scotia, Canada	45.25	-66.1	core		10800	110	GSC-4053			10700	120	GSC-4055		Peat overlain by sand and underlain by marine sand	peats likely buried by solifluction and mass wasting activities associated with cooling	permafrost		Treat				12543	12976	12713	12378	12833	12626	12976	12378	14C
1.3	N.America/Eastern	345	Mott and Stea	1993	Late-glacial (Allerod/Younger Dryas) Buried Organic Deposits, Nova Scotia, Canada	Quaternary Science Reviews	Nictaux Falls	3	Lacustrine sediments	Nova Scotia, Canada	44.8833	-65.2	core		11200	100	GSC-2062							Peat overlain by sand and underlain by marine sand	peats likely buried by solifluction and mass wasting activities associated with cooling	permafrost		Treat				12815	13263	13059				13263	12815	14C
1.3	N.America/Eastern	333	Mott and Stea	1993	Late-glacial (Allerod/Younger Dryas) Buried Organic Deposits, Nova Scotia, Canada	Quaternary Science Reviews	Blomidon	4	Lacustrine sediments	Nova Scotia, Canada	45.25	-64.4	core	0	11700	110	GSC-4968	35	35	10600	90	GSC-4969		Peat overlain by sand and underlain by marine sand	peats likely buried by solifluction and mass wasting activities associated with cooling	permafrost		Treat	FALSE	FALSE	POLLEN	13316	13750	13531	12377	12725	12565	13750	12377	14C
1.3	N.America/Eastern	341	Mott and Stea	1993	Late-glacial (Allerod/Younger Dryas) Buried Organic Deposits, Nova Scotia, Canada	Quaternary Science Reviews	Joggins	11	Lacustrine sediments	Nova Scotia, Canada	45.7167	-64.3833	core		11800	110	GSC-3915			11100	120	GSC-3924		Peat overlain by sand and underlain by marine sand	peats likely buried by solifluction and mass wasting activities associated with cooling	permafrost		Treat				13407	13855	13630	12723	13157	12951	13855	12723	14C
1.3	N.America/Eastern	339	Mott and Stea	1993	Late-glacial (Allerod/Younger Dryas) Buried Organic Deposits, Nova Scotia, Canada	Quaternary Science Reviews	Hirtles Beach	1	Lacustrine sediments	Nova Scotia, Canada	44.25	-64.3333	core		12300	150	GSC-5247			11700	110	GSC-5248		Peat overlain by sand and underlain by marine sand	peats likely buried by solifluction and mass wasting activities associated with cooling	permafrost		Treat				13824	14985	14358	13316	13750	13531	14985	13316	14C
1.3	N.America/Eastern	344	Mott and Stea	1993	Late-glacial (Allerod/Younger Dryas) Buried Organic Deposits, Nova Scotia, Canada	Quaternary Science Reviews	Miller Creek	5	Lacustrine sediments	Nova Scotia, Canada	45	-64.1	core							11100	90	GSC-5000		Peat overlain by sand and underlain by marine sand	peats likely buried by solifluction and mass wasting activities associated with cooling	permafrost		Treat							12750	13107	12952	13107	12750	14C
1.3	N.America/Eastern	351	Mott and Stea	1993	Late-glacial (Allerod/Younger Dryas) Buried Organic Deposits, Nova Scotia, Canada	Quaternary Science Reviews	Shubenacadie	7	Lacustrine sediments	Nova Scotia, Canada	45	-63.5	core		11400	180	GSC-4337			10800	100	GSC-3981		Peat overlain by sand and underlain by marine sand	peats likely buried by solifluction and mass wasting activities associated with cooling	permafrost		Treat				12850	13574	13248	12549	12929	12712	13574	12549	14C
1.3	N.America/Eastern	342	Mott and Stea	1993	Late-glacial (Allerod/Younger Dryas) Buried Organic Deposits, Nova Scotia, Canada	Quaternary Science Reviews	Lantz	6	Lacustrine sediments	Nova Scotia, Canada	44.8667	-63.5	core		11700	100	GSC-3774		30	10900	90	GSC-3771		Peat overlain by sand and underlain by marine sand	peats likely buried by solifluction and mass wasting activities associated with cooling	permafrost		Treat	FALSE	FALSE	POLLEN	13334	13744	13530	12682	13000	12792	13744	12682	14C
1.3	N.America/Eastern	353	Mott and Stea	1993	Late-glacial (Allerod/Younger Dryas) Buried Organic Deposits, Nova Scotia, Canada	Quaternary Science Reviews	Truro	8	Lacustrine sediments	Nova Scotia, Canada	45.3333	-63.3667	core		12000	120	GSC-4297			11400	150	GSC-4265		Peat overlain by sand and underlain by marine sand	peats likely buried by solifluction and mass wasting activities associated with cooling	permafrost		Treat				13563	14134	13860	12984	13557	13248	14134	12984	14C
1.3	N.America/Eastern	334	Mott and Stea	1993	Late-glacial (Allerod/Younger Dryas) Buried Organic Deposits, Nova Scotia, Canada	Quaternary Science Reviews	Brookside	9	Lacustrine sediments	Nova Scotia, Canada	45.3667	-63.35	core		11700	110	GSC-3849			11100	100	GSC-2930		Peat overlain by sand and underlain by marine sand	peats likely buried by solifluction and mass wasting activities associated with cooling	permafrost		Treat				13316	13750	13531	12739	13120	12951	13750	12739	14C
1.3	N.America/Eastern	343	Mott and Stea	1993	Late-glacial (Allerod/Younger Dryas) Buried Organic Deposits, Nova Scotia, Canada	Quaternary Science Reviews	Lismore	12	Lacustrine sediments	Nova Scotia, Canada	45.75	-62.0667	core		11900	100	GSC-4153		32	10500	120	GSC-4156		Peat overlain by sand and underlain by marine sand	peats likely buried by solifluction and mass wasting activities associated with cooling	permafrost		Treat				13536	13998	13723	12043	12693	12406	13998	12043	14C
1.3	N.America/Eastern	340	Mott and Stea	1993	Late-glacial (Allerod/Younger Dryas) Buried Organic Deposits, Nova Scotia, Canada	Quaternary Science Reviews	Ile d'Entree	24	Lacustrine sediments	Nova Scotia, Canada	47.25	-61.75	core		11300	110	GSC-3696			10600	100	GSC-3699		Peat overlain by sand and underlain by marine sand	peats likely buried by solifluction and mass wasting activities associated with cooling	permafrost		Treat				12935	13403	13163	12167	12724	12556	13403	12167	14C
1.3	N.America/Eastern	347	Mott and Stea	1993	Late-glacial (Allerod/Younger Dryas) Buried Organic Deposits, Nova Scotia, Canada	Quaternary Science Reviews	Port Hood Island	15	Lacustrine sediments	Nova Scotia, Canada	46	-61.55	core		11300	160	GSC-541			11000	170	GSC-540		Peat overlain by sand and underlain by marine sand	peats likely buried by solifluction and mass wasting activities associated with cooling	permafrost		Treat				12812	13447	13158	12638	13203	12894	13447	12638	14C
1.3	N.America/Eastern	335	Mott and Stea	1993	Late-glacial (Allerod/Younger Dryas) Buried Organic Deposits, Nova Scotia, Canada	Quaternary Science Reviews	Campbell	14	Lacustrine sediments	Nova Scotia, Canada	45.8667	-61.5	core		11300	100	GSC-3781			10800	100	GSC-3892		Peat overlain by sand and underlain by marine sand	peats likely buried by solifluction and mass wasting activities associated with cooling	permafrost		Treat				12979	13384	13163	12549	12929	12712	13384	12549	14C
1.3	N.America/Eastern	336	Mott and Stea	1993	Late-glacial (Allerod/Younger Dryas) Buried Organic Deposits, Nova Scotia, Canada	Quaternary Science Reviews	Collins Pond	1	Lacustrine sediments	Nova Scotia, Canada	45.4167	-61.5	core		12700	130	GSC-4474		40	11800	100	GSC-4367		Peat overlain by sand and underlain by marine sand	peats likely buried by solifluction and mass wasting activities associated with cooling	permafrost		Treat				14438	15582	15081	12673	13022	12799	15582	12673	14C
1.3	N.America/Eastern	337	Mott and Stea	1993	Late-glacial (Allerod/Younger Dryas) Buried Organic Deposits, Nova Scotia, Canada	Quaternary Science Reviews	Collins Pond	2	Lacustrine sediments	Nova Scotia, Canada	45.4167	-61.5	core		11400	100	GSC-5230			11100	110	GSC-5273		Peat overlain by sand and underlain by marine sand	peats likely buried by solifluction and mass wasting activities associated with cooling	permafrost		Treat				13078	13432	13244	12731	13137	12950	13432	12731	14C
1.3	N.America/Eastern	348	Mott and Stea	1993	Late-glacial (Allerod/Younger Dryas) Buried Organic Deposits, Nova Scotia, Canada	Quaternary Science Reviews	River Denys	17	Lacustrine sediments	Nova Scotia, Canada	45.8333	-61.1667	core		11000	90	GSC-3378							Peat overlain by sand and underlain by marine sand	peats likely buried by solifluction and mass wasting activities associated with cooling	permafrost		Treat				12722	13049	12877				13049	12722	14C
1.3	N.America/Eastern	346	Mott and Stea	1993	Late-glacial (Allerod/Younger Dryas) Buried Organic Deposits, Nova Scotia, Canada	Quaternary Science Reviews	Pleasant Bay	23	Lacustrine sediments	Nova Scotia, Canada	46.8333	-60.75	core		11600	100	UQ-971							Peat overlain by sand and underlain by marine sand	peats likely buried by solifluction and mass wasting activities associated with cooling	permafrost		Treat				13214	13617	13428				13617	13214	14C
1.3	N.America/Eastern	329	Mott and Stea	1993	Late-glacial (Allerod/Younger Dryas) Buried Organic Deposits, Nova Scotia, Canada	Quaternary Science Reviews	Amaguadees	21	Lacustrine sediments	Nova Scotia, Canada	45.9667	-60.75	core		12600	120	GSC-4062			10400	120	GSC-4063		Peat overlain by sand and underlain by marine sand	peats likely buried by solifluction and mass wasting activities associated with cooling	permafrost		Treat				14279	15283	14886	11922	12627	12262	15283	11922	14C
1.3	N.America/Eastern	330	Mott and Stea	1993	Late-glacial (Allerod/Younger Dryas) Buried Organic Deposits, Nova Scotia, Canada	Quaternary Science Reviews	Benacadie	18	Lacustrine sediments	Nova Scotia, Canada	45.9667	-60.75	core		12310	150	UQ-394			10800	120	GSC-4967		Peat overlain by sand and underlain by marine sand	peats likely buried by solifluction and mass wasting activities associated with cooling	permafrost		Treat				13840	15002	14377	12528	12995	12714	15002	12528	14C
1.3	N.America/Eastern	331	Mott and Stea	1993	Late-glacial (Allerod/Younger Dryas) Buried Organic Deposits, Nova Scotia, Canada	Quaternary Science Reviews	Benacadie	1	Lacustrine sediments	Nova Scotia, Canada	45.9667	-60.75	core		11530	390	UQ-395							Peat overlain by sand and underlain by marine sand	peats likely buried by solifluction and mass wasting activities associated with cooling	permafrost		Treat				12638	14500	13410				14500	12638	14C
1.3	N.America/Eastern	332	Mott and Stea	1993	Late-glacial (Allerod/Younger Dryas) Buried Organic Deposits, Nova Scotia, Canada	Quaternary Science Reviews	Bernacadie Point	18	Lacustrine sediments	Nova Scotia, Canada	45.9667	-60.75	core		12100	100	GSC-3900		150	10900	100	GSC-3912		ORGANIC SILT AND CLAY; Peat overlain by sand and underlain by marine sand	peats likely buried by solifluction and mass wasting activities associated with cooling	permafrost		Treat				13732	14231	13958	12673	13022	12799	14231	12673	14C
1.3	N.America/Eastern	338	Mott and Stea	1993	Late-glacial (Allerod/Younger Dryas) Buried Organic Deposits, Nova Scotia, Canada	Quaternary Science Reviews	Eskasoni	22	Lacustrine sediments	Nova Scotia, Canada	45.9667	-60.75	core		11100	170	UQ-831							Peat overlain by sand and underlain by marine sand	peats likely buried by solifluction and mass wasting activities associated with cooling	permafrost		Treat				12706	13268	12961				13268	12706	14C
1.3	N.America/Eastern	349	Mott and Stea	1993	Late-glacial (Allerod/Younger Dryas) Buried Organic Deposits, Nova Scotia, Canada	Quaternary Science Reviews	Sable Island	26	Lacustrine sediments	Nova Scotia, Canada	43.9333	-60	core		10900	160	GSC-395							Peat overlain by sand and underlain by marine sand	peats likely buried by solifluction and mass wasting activities associated with cooling	permafrost		Treat				12550	13097	12818				13097	12550	14C
1.3	N.America/Eastern	699	Newman and Rusnak	1965	Holocene submergence of the eastern shore of Virginia	Science 148, 1464-1466	Eastern Shore	Wachapreague		VA, USA	37.5978	-75.6869	core	290	2550	70	ML-191	280	10					Undiff peat	basal salt marsh peat	coastal		Treat Shelf P2C2	FALSE	FALSE	FALSE	2421	2771	2609	NA	NA	NA	2771	2421	14C
1.3	N.America/Eastern	700	Newman and Rusnak	1965	Holocene submergence of the eastern shore of Virginia	Science 148, 1464-1466	Eastern Shore	Wachapreague		VA, USA	37.5975	-75.6839	core	477	3160	195	ML-193	457	20					Undiff peat	basal salt marsh peat	coastal		Treat Shelf P2C2	FALSE	FALSE	FALSE	2873	3834	3363	NA	NA	NA	3834	2873	14C
1.3	N.America/Eastern	703	Newman and Rusnak	1965	Holocene submergence of the eastern shore of Virginia	Science 148, 1464-1466	Eastern Shore	Wachapreague		VA, USA	37.5983	-75.6806	core	613	5120	145	ML-192	608	5					Undiff peat	basal salt marsh peat	coastal		Treat Shelf P2C2	FALSE	FALSE	FALSE	5592	6209	5873	NA	NA	NA	6209	5592	14C
1.3	N.America/Eastern	702	Newman and Rusnak	1965	Holocene submergence of the eastern shore of Virginia	Science 148, 1464-1466	Eastern Shore	Wachapreague		VA, USA	37.5939	-75.6439	core	725	4350	75	ML-194	713	12					Undiff peat	basal salt marsh peat	coastal		Treat Shelf P2C2	FALSE	FALSE	FALSE	4820	5087	4948	NA	NA	NA	5087	4820	14C
1.3	N.America/Eastern	647	Oldale and O'Hara	1980	New radiocarbon dates from the inner Continental Shelf off southeastern Massachusetts and a local sea-level-rise curve for the past 12000 yr	Geology 8(2) 102-106.	Southern Massachusetts	Marthas Vineyard		MA, USA	41.45	-70.937	Vibracore		8230	300	W-3386		NA					Fresh peat		coastal		Treat Shelf P2C2	FALSE	FALSE	FALSE	8417	9894	9155	NA	NA	NA	9894	8417	14C
1.3	N.America/Eastern	646	Oldale and O'Hara	1980	New radiocarbon dates from the inner Continental Shelf off southeastern Massachusetts and a local sea-level-rise curve for the past 12000 yr	Geology 8(2) 102-106.	Southern Massachusetts	Marthas Vineyard		MA, USA	41.482	-70.86	Vibracore		7600	250	W-3394		NA					Fresh peat		coastal		Treat Shelf P2C2	FALSE	FALSE	FALSE	7931	9027	8431	NA	NA	NA	9027	7931	14C
1.3	N.America/Eastern	937	Oldale and O'Hara	1980	New radiocarbon dates from the inner Continental Shelf off southeastern Massachusetts and a local sea-level-rise curve for the past 12000 yr	Geology 8(2) 102-106.	Southern Massachusetts	Marthas Vineyard		MA, USA	41.6033	-70.7817	Vibracore		5510	250	W-3382		NA					freshwater oeat ubckydubg sphagnum moss and abundant alder pollen		coastal		Treat	FALSE	FALSE	FALSE	5734	6859	6300				6859	5734	14C
1.3	N.America/Eastern	648	Oldale and O'Hara	1980	New radiocarbon dates from the inner Continental Shelf off southeastern Massachusetts and a local sea-level-rise curve for the past 12000 yr	Geology 8(2) 102-106.	Southern Massachusetts	Marthas Vineyard		MA, USA	41.4083	-70.7387	Vibracore		13300	300	W-3716		NA					freshwater peat in non-marine sediment		coastal		Treat Shelf P2C2	FALSE	FALSE	FALSE	15117	16919	15974	NA	NA	NA	16919	15117	14C
1.3	N.America/Eastern	936	Oldale and O'Hara	1980	New radiocarbon dates from the inner Continental Shelf off southeastern Massachusetts and a local sea-level-rise curve for the past 12000 yr	Geology 8(2) 102-106.	Southern Massachusetts	Marthas Vineyard		MA, USA	42.0833	-70.275	Vibracore		12320	350	W-3380		NA					freshwater peat formed during a climate considerably colder than present		coastal		Treat	FALSE	FALSE	FALSE	13475	15517	14460				15517	13475	14C
1.3	N.America/Eastern	705	Pardi et al.	1984	Queens College radiocarbon measurements IV	Radiocarbon 26, 412-430	New York	Westway		NY, USA	40.723	-74.016		2200	8750	170	QC-1028	2130	70					Peat		coastal		Treat Shelf P2C2	FALSE	FALSE	FALSE	9486	10222	9821	NA	NA	NA	10222	9486	14C
1.3	N.America/Eastern	706	Pardi et al.	1984	Queens College radiocarbon measurements IV	Radiocarbon 26, 412-430	New York	Westway		NY, USA	40.726	-74.012		2350	9170	230	QC-1026	2290	60					Peat		coastal		Treat Shelf P2C2	FALSE	FALSE	FALSE	9681	10891	10360	NA	NA	NA	10891	9681	14C
1.3	N.America/Eastern	704	Pardi et al.	1984	Queens College radiocarbon measurements IV	Radiocarbon 26, 412-430	New York	Westway		NY, USA	40.725	-74.011		1980	8190	130	QC-1029	1920	60					Peat		coastal		Treat Shelf P2C2	FALSE	FALSE	FALSE	8761	9476	9156	NA	NA	NA	9476	8761	14C
1.3	N.America/Eastern	612	Pardi et al.	1984	Queens College radiocarbon measurements IV	Radiocarbon 26, 412-430	New York	Constitution Island		NY, USA	41.406	-73.948		830	6030	290	QC-1040	790	40					basal peat		coastal		Treat Shelf P2C2	FALSE	FALSE	FALSE	6287	7476	6887	NA	NA	NA	7476	6287	14C
1.3	N.America/Eastern	610	Pardi et al.	1984	Queens College radiocarbon measurements IV	Radiocarbon 26, 412-430	New York	Constitution Island		NY, USA	41.406	-73.942		240	1440	100	QC-690	210	30					Peat		coastal		Treat Shelf P2C2	FALSE	FALSE	FALSE	1175	1561	1356	NA	NA	NA	1561	1175	14C
1.3	N.America/Eastern	611	Pardi et al.	1984	Queens College radiocarbon measurements IV	Radiocarbon 26, 412-430	New York	Constitution Island		NY, USA	41.406	-73.942		130	2320	500	QC-691	100	30					Fresh peat		coastal		Treat Shelf P2C2	FALSE	FALSE	FALSE	1285	3515	2369	NA	NA	NA	3515	1285	14C
1.3	N.America/Eastern	679	Pardi et al.	1984	Queens College radiocarbon measurements IV	Radiocarbon 26, 412-430	New York	Piermont Tidal Marsh		NY, USA	41.025	-73.9		1200	6840	230	QC-809	1150	50					Peat		coastal		Treat Shelf P2C2	FALSE	FALSE	FALSE	7305	8074	7704	NA	NA	NA	8074	7305	14C
1.3	N.America/Eastern	690	Pardi et al.	1984	Queens College radiocarbon measurements IV	Radiocarbon 26, 412-430	Long Island	Shelter Island		NY, USA	41.046	-72.314		130	850	150	QC-1084	120	10	850	150	QC-1084		Peat		coastal		Treat Shelf P2C2	FALSE	FALSE	FALSE	543	1059	795	3564	4256	3902	4256	543	14C
1.3	N.America/Eastern	1048	Prest, V.K., J. Terasme, J.V. MATTHEWS, Jr. and SIGRID LICHTI-FEDEROVICH	1976	LATE-QUATERNARY HISTORY OF MAGDALEN ISLANDS, QUEBEC	MARITIME SEDIMENTS, August 1976, Vol. 12, No. 2, pp. 39 - 59	Amherst Island	Portage-du-cap		Canada	47.2417	-61.9057	Exposure sampling	235	38000		BGS-2313	210	25	35000		BGS-259	twig dated to 38000 (GSC-2313)	peat overlying silty clay, overlain by sand	and pollen	coastal	estuarine	Treat	FALSE	FALSE	TRUE	34640	48755	41785	31922	45179	38972	48755	31922	14C
1.3	N.America/Eastern	622	Psuty	1986	Holocene sea level in New Jersey	Physical Geography 7, 156-167	New Jersey	Great Bay		NJ, USA	39.549	-74.342			6380	355	Not Stated		100					Undiff peat		coastal		Treat Shelf P2C2	FALSE	FALSE	FALSE	6479	7881	7229	NA	NA	NA	7881	6479	14C
1.3	N.America/Eastern	623	Psuty	1986	Holocene sea level in New Jersey	Physical Geography 7, 156-167	New Jersey	Great Bay		NJ, USA	39.549	-74.342			3050	95	Not Stated		40					Undiff peat		coastal		Treat Shelf P2C2	FALSE	FALSE	FALSE	2974	3450	3239	NA	NA	NA	3450	2974	14C
1.3	N.America/Eastern	624	Psuty	1986	Holocene sea level in New Jersey	Physical Geography 7, 156-167	New Jersey	Great Bay		NJ, USA	39.549	-74.342			4495	125	Not Stated		50					Undiff peat		coastal		Treat Shelf P2C2	FALSE	FALSE	FALSE	4843	5469	5141	NA	NA	NA	5469	4843	14C
1.3	N.America/Eastern	625	Psuty	1986	Holocene sea level in New Jersey	Physical Geography 7, 156-167	New Jersey	Great Bay		NJ, USA	39.549	-74.342			4175	145	Not Stated		50					Undiff peat		coastal		Treat Shelf P2C2	FALSE	FALSE	FALSE	4285	5059	4695	NA	NA	NA	5059	4285	14C
1.3	N.America/Eastern	626	Psuty	1986	Holocene sea level in New Jersey	Physical Geography 7, 156-167	New Jersey	Great Bay		NJ, USA	39.549	-74.342		450	3035	120	Not Stated	275	175	500	70	not reported		Undiff peat		coastal		Treat Shelf P2C2	FALSE	FALSE	FALSE	430	657	532	2917	3478	3214	3478	430	14C
1.3	N.America/Eastern	607	Psuty	1986	Holocene sea level in New Jersey	Physical Geography 7, 156-167	New Jersey	Cheesequake Marsh		NJ, USA	40.435	-74.281			6020	215	Not Stated		100					Cedar peat		coastal		Treat Shelf P2C2	FALSE	FALSE	FALSE	6403	7329	6881	NA	NA	NA	7329	6403	14C
1.3	N.America/Eastern	609	Psuty	1986	Holocene sea level in New Jersey	Physical Geography 7, 156-167	New Jersey	Cheesequake Marsh		NJ, USA	40.439	-74.273			7735	195	Not Stated		150	6610	215	Not Stated		Undiff peat		coastal		Treat Shelf P2C2	FALSE	FALSE	FALSE	8163	9034	8576	7151	7874	7492	9034	7151	14C
1.3	N.America/Eastern	680	Redfield	1967	Postglacial change in sea level in the western North Atlantic Ocean	Science 157, 687-692	Long Island	Riverhead		NY, USA	40.9	-72.617			10950	300	L-863D		NA					Fresh peat		coastal		Treat Shelf P2C2	FALSE	FALSE	FALSE	12085	13435	12839	NA	NA	NA	13435	12085	14C
1.3	N.America/Eastern	681	Redfield	1967	Postglacial change in sea level in the western North Atlantic Ocean	Science 157, 687-692	Long Island	Riverhead		NY, USA	40.9	-72.617			8070	130	I-2077		NA					Fresh peat		coastal		Treat Shelf P2C2	FALSE	FALSE	FALSE	8596	9309	8965	NA	NA	NA	9309	8596	14C
1.3	N.America/Eastern	666	Redfield	1967	Postglacial change in sea level in the western North Atlantic Ocean	Science 157, 687-692	Northern Massacusetts	Neponset River		MA, USA	42.27	-71.05			1310	95	I-2215		NA					Undiff peat		coastal		Treat Shelf P2C2	FALSE	FALSE	FALSE	1049	1387	1221	NA	NA	NA	1387	1049	14C
1.3	N.America/Eastern	667	Redfield	1967	Postglacial change in sea level in the western North Atlantic Ocean	Science 157, 687-692	Northern Massacusetts	Neponset River		MA, USA	42.27	-71.05			1360	105	I-2216		NA					Undiff peat		coastal		Treat Shelf P2C2	FALSE	FALSE	FALSE	1056	1423	1274	NA	NA	NA	1423	1056	14C
1.3	N.America/Eastern	668	Redfield	1967	Postglacial change in sea level in the western North Atlantic Ocean	Science 157, 687-692	Northern Massacusetts	Neponset River		MA, USA	42.27	-71.05			1860	100	I-2217		NA					Undiff peat		coastal		Treat Shelf P2C2	FALSE	FALSE	FALSE	1551	2003	1791	NA	NA	NA	2003	1551	14C
1.3	N.America/Eastern	669	Redfield	1967	Postglacial change in sea level in the western North Atlantic Ocean	Science 157, 687-692	Northern Massacusetts	Neponset River		MA, USA	42.27	-71.05			2100	200	W-1451		NA					Undiff peat		coastal		Treat Shelf P2C2	FALSE	FALSE	FALSE	1609	2539	2088	NA	NA	NA	2539	1609	14C
1.3	N.America/Eastern	670	Redfield	1967	Postglacial change in sea level in the western North Atlantic Ocean	Science 157, 687-692	Northern Massacusetts	Neponset River		MA, USA	42.27	-71.05			2790	200	W-1452		NA					Undiff peat		coastal		Treat Shelf P2C2	FALSE	FALSE	FALSE	2420	3382	2936	NA	NA	NA	3382	2420	14C
1.3	N.America/Eastern	671	Redfield	1967	Postglacial change in sea level in the western North Atlantic Ocean	Science 157, 687-692	Northern Massacusetts	Neponset River		MA, USA	42.27	-71.05			3110	200	W-1453		NA					Undiff peat		coastal		Treat Shelf P2C2	FALSE	FALSE	FALSE	2839	3727	3299	NA	NA	NA	3727	2839	14C
1.3	N.America/Eastern	663	Redfield	1967	Postglacial change in sea level in the western North Atlantic Ocean	Science 157, 687-692	Southern Massachusetts	Nauset Bay/Eastham		MA, USA	41.84	-69.97			2300	105	I-1967		NA					Undiff peat		coastal		Treat Shelf P2C2	FALSE	FALSE	FALSE	2060	2620	2325	NA	NA	NA	2620	2060	14C
1.3	N.America/Eastern	664	Redfield	1967	Postglacial change in sea level in the western North Atlantic Ocean	Science 157, 687-692	Southern Massachusetts	Nauset Bay/Eastham		MA, USA	41.84	-69.97			3460	100	I-1968		NA					Undiff peat		coastal		Treat Shelf P2C2	FALSE	FALSE	FALSE	3477	3975	3731	NA	NA	NA	3975	3477	14C
1.3	N.America/Eastern	672	Redfield and Rubin	1962	The age of salt marsh peat and its relation to recent changes in sea level at Barnstable, Massachusetts	Proceedings of the National Academy of Sciences 48, 1728-1735	Connecticut	New Haven		CT, USA	41.3	-72.75			5900	200	W-945		NA					Undiff peat		coastal		Treat Shelf P2C2	FALSE	FALSE	FALSE	6304	7178	6741	NA	NA	NA	7178	6304	14C
1.3	N.America/Eastern	658	Redfield and Rubin	1962	The age of salt marsh peat and its relation to recent changes in sea level at Barnstable, Massachusetts	Proceedings of the National Academy of Sciences 48, 1728-1735	Connecticut	Mystic		CT, USA	41.37	-71.95			2850	260	W-1082		NA					Undiff peat		coastal		Treat Shelf P2C2	FALSE	FALSE	FALSE	2349	3592	3005	NA	NA	NA	3592	2349	14C
1.3	N.America/Eastern	599	Redfield and Rubin	1962	The age of salt marsh peat and its relation to recent changes in sea level at Barnstable, Massachusetts	Proceedings of the National Academy of Sciences 48, 1728-1735	Northern Massacusetts	Boston		MA, USA	42.4	-71.1			5717	550	C-417		NA					Fresh peat		coastal		Treat Shelf P2C2	FALSE	FALSE	FALSE	5315	7668	6530	NA	NA	NA	7668	5315	14C
1.3	N.America/Eastern	591	Redfield and Rubin	1962	The age of salt marsh peat and its relation to recent changes in sea level at Barnstable, Massachusetts	Proceedings of the National Academy of Sciences 48, 1728-1735	Southern Massachusetts	Barnstable		MA, USA	41.73	-70.38		4.8 feet	3170	300	W-1099	2.4 feet	73.152					Fresh peat		coastal		Treat Shelf P2C2	FALSE	FALSE	FALSE	2716	4163	3384	NA	NA	NA	4163	2716	14C
1.3	N.America/Eastern	606	Redfield and Rubin	1962	The age of salt marsh peat and its relation to recent changes in sea level at Barnstable, Massachusetts	Proceedings of the National Academy of Sciences 48, 1728-1735	Southern Massachusetts	Centerville		MA, USA	41.633	-70.333		15 feet	2040	240	W-584	6 feet	274.32					Fresh peat		coastal		Treat Shelf P2C2	FALSE	FALSE	FALSE	1521	2543	2021	NA	NA	NA	2543	1521	14C
1.3	N.America/Eastern	590	Redfield and Rubin	1962	The age of salt marsh peat and its relation to recent changes in sea level at Barnstable, Massachusetts	Proceedings of the National Academy of Sciences 48, 1728-1735	Southern Massachusetts	Barnstable		MA, USA	41.7	-70.317			500	150	W-639		NA					Fresh peat		coastal		Treat Shelf P2C2	FALSE	FALSE	FALSE	268	736	510	NA	NA	NA	736	268	14C
1.3	N.America/Eastern	388	Remillard et al.	2013	The Drift des Demoiselles on the Magdalen Islands (Québec, Canada): sedimentological and micromorphological evidence of a Late Wisconsinan glacial diamict	Canadian Journal of Earth Sciences 50 (5) 545-563	Anse a la Cabane East	Anse a la Cabane East	Seaside cliffs/bluffs	Magdalen Islands, Québec,Canada	47.2188	-61.9894	exposure sampling		50100	3300	UCIAMS-74417		30	47100	2300	UCIAMS-84792	*there was no information in the text about the location of each sample: in total, 4 chronology data points are available for this site. See Remillard et al (2013) Table 2 for more information (AC sites)	sub-till peat		glacial		AS Dalton / SA Finkelstein										50100	47100	14C, sediment
1.3	N.America/Eastern	420	Shaw and Forbes	1990	Relative sea-level change and coastal response, northeast Newfoundland	J. Coastal Research 6(3): 641-660	Man Point	Site 1	beach washover sand and gravel	Newfoundland, Canada	49.4167	-54.6	Core	114	3150	90	GSC-4520	240	126	210	50	GSC-4604		terrestrial peat partially covered by aeolian sands	depths relative to sea level	aeolian		Treat				3142	3577	3363	-3	425	187	3577	-3	14C
1.3	N.America/Eastern	694	Shaw et al.	2009	Submerged early Holocene coastal and terrestrial landforms on the inner shelves of Atlantic Canada	Quat. Int. 206(1-2), 24-34	Nova Scotia	St Patricks Channel		Nova Scotia, Canada	46	-61			4110	40	185986							peat		coastal	limnic	Treat Shelf P2C2	FALSE	FALSE	FALSE	4520	4820	4639	NA	NA	NA	4820	4520	14C
1.3	N.America/Eastern	695	Shaw et al.	2009	Submerged early Holocene coastal and terrestrial landforms on the inner shelves of Atlantic Canada	Quat. Int. 206(1-2), 24-34	Nova Scotia	St Patricks Channel		Nova Scotia, Canada	46	-61		122	4220	40	185989							peat		coastal	limnic	Treat Shelf P2C2	FALSE	FALSE	FALSE	4624	4856	4744	NA	NA	NA	4856	4624	14C
1.3	N.America/Eastern	696	Shaw et al.	2009	Submerged early Holocene coastal and terrestrial landforms on the inner shelves of Atlantic Canada	Quat. Int. 206(1-2), 24-34	Nova Scotia	St Patricks Channel		Nova Scotia, Canada	46	-61		64	3900	40	185990							peat		coastal	limnic	Treat Shelf P2C2	FALSE	FALSE	FALSE	4228	4429	4335	NA	NA	NA	4429	4228	14C
1.3	N.America/Eastern	1055	Sirkin, L.A., C.S. Denny, M. Rubin	1977	Late Pleistocene environment of the central Delmarva Peninsula, Delaware-Maryland	Geological Society of America Bulletin 88, 139-142	Pittsville	17	Borrow pit	MD, USA	38.3333	-75.3333	Auger	430	30560	750	W-3098	340	90	21570	500	W-3096	top date at 390 cm, mid date=23,300 ± 500 W-3097	The Parsonsburg Sand, which is part fluviatile and part eolian, mantles terraces and uplands in the central Delmarva Peninsula. Its organic horizons are fresh-water peats, which range in age from about 30,000 to 13,000 yr.	This paper is concerned with that part of the formation that consists of an upper, light- colored sand and a lower, dark peaty sand or peaty clay. This se- quence of beds is found in two areas — in the valleys of the larger rivers, especially the Nanticoke, Wicomico, and Pocomoke, and east and south of Salisbury, Maryland. The beds are exposed in many borrow pits, and samples have been obtained f…	Aeolian	wetland	Treat	FALSE	FALSE	FALSE	33183	36104	34568	24643	27006	25842	36104	24643	14C
1.3	N.America/Eastern	1056	Sirkin, L.A., C.S. Denny, M. Rubin	1977	Late Pleistocene environment of the central Delmarva Peninsula, Delaware-Maryland	Geological Society of America Bulletin 88, 139-142	Pittsville	8	Borrow pit	MD, USA	38.3333	-75.3333	Auger	650	28330	600	W-3019	460	190	25690	600	W-3003		The Parsonsburg Sand, which is part fluviatile and part eolian, mantles terraces and uplands in the central Delmarva Peninsula. Its organic horizons are fresh-water peats, which range in age from about 30,000 to 13,000 yr.	This paper is concerned with that part of the formation that consists of an upper, light- colored sand and a lower, dark peaty sand or peaty clay. This se- quence of beds is found in two areas — in the valleys of the larger rivers, especially the Nanticoke, Wicomico, and Pocomoke, and east and south of Salisbury, Maryland. The beds are exposed in many borrow pits, and samples have been obtained f…	Aeolian	wetland	Treat	FALSE	FALSE	FALSE	31200	33606	32329	28650	30967	29844	33606	28650	14C
1.3	N.America/Eastern	1057	Sirkin, L.A., C.S. Denny, M. Rubin	1977	Late Pleistocene environment of the central Delmarva Peninsula, Delaware-Maryland	Geological Society of America Bulletin 88, 139-142	Mardella Springs		Borrow pit	MD, USA	38.45	-75.75	Auger	610	27900		W-3271	520	90					The Parsonsburg Sand, which is part fluviatile and part eolian, mantles terraces and uplands in the central Delmarva Peninsula. Its organic horizons are fresh-water peats, which range in age from about 30,000 to 13,000 yr.	This paper is concerned with that part of the formation that consists of an upper, light- colored sand and a lower, dark peaty sand or peaty clay. This se- quence of beds is found in two areas — in the valleys of the larger rivers, especially the Nanticoke, Wicomico, and Pocomoke, and east and south of Salisbury, Maryland. The beds are exposed in many borrow pits, and samples have been obtained f…	Aeolian	wetland	Treat	FALSE	FALSE	FALSE	26533	38032	32014				38032	26533	14C
1.3	N.America/Eastern	1058	Sirkin, L.A., C.S. Denny, M. Rubin	1977	Late Pleistocene environment of the central Delmarva Peninsula, Delaware-Maryland	Geological Society of America Bulletin 88, 139-142	Ninepin	24	Borrow pit	MD, USA	38.1	-75.75	Auger	640	20490	500	W-3016	610	30				several other layers of peats in this one; can'te tell if continuous deposition. Sample at base = 610-640 cm	The Parsonsburg Sand, which is part fluviatile and part eolian, mantles terraces and uplands in the central Delmarva Peninsula. Its organic horizons are fresh-water peats, which range in age from about 30,000 to 13,000 yr.	This paper is concerned with that part of the formation that consists of an upper, light- colored sand and a lower, dark peaty sand or peaty clay. This se- quence of beds is found in two areas — in the valleys of the larger rivers, especially the Nanticoke, Wicomico, and Pocomoke, and east and south of Salisbury, Maryland. The beds are exposed in many borrow pits, and samples have been obtained f…	Aeolian	wetland	Treat	FALSE	FALSE	FALSE	23537	25778	24674				25778	23537	14C
1.3	N.America/Eastern	1059	Sirkin, L.A., C.S. Denny, M. Rubin	1977	Late Pleistocene environment of the central Delmarva Peninsula, Delaware-Maryland	Geological Society of America Bulletin 88, 139-142	Ninepin	24	Borrow pit	MD, USA	38.1	-75.75	Auger	210	16280	350	W-3002	210	30				several other layers of peats in this one; can'te tell if continuous deposition. Sample at base = 610-640 cm	The Parsonsburg Sand, which is part fluviatile and part eolian, mantles terraces and uplands in the central Delmarva Peninsula. Its organic horizons are fresh-water peats, which range in age from about 30,000 to 13,000 yr.	This paper is concerned with that part of the formation that consists of an upper, light- colored sand and a lower, dark peaty sand or peaty clay. This se- quence of beds is found in two areas — in the valleys of the larger rivers, especially the Nanticoke, Wicomico, and Pocomoke, and east and south of Salisbury, Maryland. The beds are exposed in many borrow pits, and samples have been obtained f…	Aeolian	wetland	Treat	FALSE	FALSE	FALSE	18852	20474	19646				20474	18852	14C
1.3	N.America/Eastern	638	van de Plassche et al.	1989	Submergence of coastal Connecticut 6000-3000 (14C) years B.P.	Marine Geology 86, 349-354	Connecticut	Hammock River		CT, USA	41.265	-72.508			3950	60	GrN-14515		30					Sedge peat	assumed sample represented entire freshwater peat thickness	coastal		Treat Shelf P2C2	FALSE	FALSE	FALSE	4229	4537	4398	NA	NA	NA	4537	4229	14C
1.3	N.America/Eastern	639	van de Plassche et al.	1989	Submergence of coastal Connecticut 6000-3000 (14C) years B.P.	Marine Geology 86, 349-354	Connecticut	Hammock River		CT, USA	41.265	-72.508			4295	45	GrN-14514		28					Sedge peat	assumed sample represented entire freshwater peat thickness	coastal		Treat Shelf P2C2	FALSE	FALSE	FALSE	4816	4975	4863	NA	NA	NA	4975	4816	14C
1.3	N.America/Eastern	640	van de Plassche et al.	1989	Submergence of coastal Connecticut 6000-3000 (14C) years B.P.	Marine Geology 86, 349-354	Connecticut	Hammock River		CT, USA	41.265	-72.508			4700	40	GrN-14513		26					Sedge peat	assumed sample represented entire freshwater peat thickness	coastal		Treat Shelf P2C2	FALSE	FALSE	FALSE	5319	5425	5413	NA	NA	NA	5425	5319	14C
1.3	N.America/Eastern	641	van de Plassche et al.	1989	Submergence of coastal Connecticut 6000-3000 (14C) years B.P.	Marine Geology 86, 349-354	Connecticut	Hammock River		CT, USA	41.265	-72.508			5300	60	GrN-14512		30					Sedge peat	assumed sample represented entire freshwater peat thickness	coastal		Treat Shelf P2C2	FALSE	FALSE	FALSE	5933	6212	6085	NA	NA	NA	6212	5933	14C
1.3	N.America/Eastern	642	van de Plassche et al.	1989	Submergence of coastal Connecticut 6000-3000 (14C) years B.P.	Marine Geology 86, 349-354	Connecticut	Hammock River		CT, USA	41.265	-72.508			5520	60	GrN-14510		28					Sedge peat	assumed sample represented entire freshwater peat thickness	coastal		Treat Shelf P2C2	FALSE	FALSE	FALSE	6206	6414	6324	NA	NA	NA	6414	6206	14C
1.3	N.America/Eastern	643	van de Plassche et al.	1989	Submergence of coastal Connecticut 6000-3000 (14C) years B.P.	Marine Geology 86, 349-354	Connecticut	Hammock River		CT, USA	41.265	-72.508			5880	70	GrN-14511		28					Sedge peat	assumed sample represented entire freshwater peat thickness	coastal		Treat Shelf P2C2	FALSE	FALSE	FALSE	6526	6860	6701	NA	NA	NA	6860	6526	14C
1.3	N.America/Eastern	649	van de Plassche et al.	1989	Submergence of coastal Connecticut 6000-3000 (14C) years B.P.	Marine Geology 86, 349-354	Connecticut	Menunketesuck River		CT, USA	41.28	-72.48			5280	40	GrN-15007		30					Sedge peat	assumed sample represented entire freshwater peat thickness	coastal		Treat Shelf P2C2	FALSE	FALSE	FALSE	5982	6183	6069	NA	NA	NA	6183	5982	14C
1.3	N.America/Eastern	635	van de Plassche et al.	1992	Water-level changes in the Hammock River marsh palaeovalley, Connecticut between 13,000 and 6000 (14C) yrs BP	Sedimentary Geology 80: 247-260	Connecticut	Hammock River		CT, USA	41.265	-72.508			10260	90	GrN-14507		50	10260	90	GrN-14507		peaty detrital gyttja	basal gyttja overlain by terrestrial peat, salt marsh sediments	coastal		Treat Shelf P2C2	FALSE	FALSE	FALSE	11697	12404	12016	14131	15056	14563	15056	11697	14C
1.3	N.America/Eastern	636	van de Plassche et al.	1992	Water-level changes in the Hammock River marsh palaeovalley, Connecticut between 13,000 and 6000 (14C) yrs BP	Sedimentary Geology 80: 247-260	Connecticut	Hammock River		CT, USA	41.265	-72.508			7180	50	GrN-15005		50	7180	50	GrN-15005		sedge-like peat	peat overlain by salt marsh	coastal		Treat Shelf P2C2	FALSE	FALSE	FALSE	7931	8068	7995	11598	12058	11811	12058	7931	14C
1.3	N.America/Eastern	637	van de Plassche et al.	1992	Water-level changes in the Hammock River marsh palaeovalley, Connecticut between 13,000 and 6000 (14C) yrs BP	Sedimentary Geology 80: 247-260	Connecticut	Hammock River		CT, USA	41.265	-72.508			4700	40	GrN-14513		50	4700	40	GrN-14513		peat	sedge and alder peat overlain by clastic tidal deposists	coastal		Treat Shelf P2C2	FALSE	FALSE	FALSE	5319	5580	5413	6792	7029	6936	7029	5319	14C
1.4	N.America/SouthEastern	95	Booth et al.	2003	Paleoecology of Mid-Wisconsinian Peat Clasts from Skidaway Island	Palaios 18(1), 63-68	Skidaway Island	Skidaway Island	marshland	GA, USA	31.85	-81.0667	exposure sampling		36830	340	BETA-112547		100				Radiocarbon date is from a a plant stem fragment located in one of the peat clasts. "The similar lithology of the clasts suggests that they are probably all approximately the same age"	12 peat clasts were found in a large sand unit	peat not deposited in situ			AS Dalton / SA Finkelstein				40732	41991	41418				41991	40732	14C
1.4	N.America/SouthEastern	1033	Cameron, Cornelia C., E.R. Force, G.C. Gazdik	1979	Mineral resources of the Wambaw Swamp Wilderness Study Area, Charleston County, South Carolina	U.S. Geological Survey OPEN-FILE REPORT OF-79-229		Log Hole 6	swamp	South Carolina, USA	33.1	-79.6	Borehole	1210				1140	60				overlies general sediment units with wood dated to >40,000 with radiocarbon	Peat and clay overlain by clay and quartz sand	Overlies sediments with age 40 ka, overlain by more Quaternary deposits and Holocene sediments	coastal	coastal	Treat	TRUE	FALSE	FALSE							40000	29000	sediment
1.4	N.America/SouthEastern	1034	Eaton	2003	Quaternary deposits and landscape evolution of the central Blue Ridge of Virginia	Geomorphology 56 (2003) 139–154	Lower Kinsey Run	Debris flow deposit/Site 2		Virginia, USA	38.4167	-78.3833	Exposure sampling						70	34770	690		One date from several meters higher is 22430 +- 100	Organic peat deposit (C) dated 34,770F690 YBP is overlain by two debris flows (A and B) and fluvial sands (D) that were emplaced before 22,430F100 YBP.	Wood originating from the top of a 0.7-m-thick organic, peat deposit (Fig. 3, site 2) was dated at 34,770 YBP and is directly overlain by two debris flow deposits (Fig. 9, units A and B).	colluvium		Treat	FALSE	FALSE	FALSE				37614	40960	39301	40960	37614	None
1.4	N.America/SouthEastern	604	Field et al.	1979	Upper Quaternary peat deposits on the Atlantic inner shelf of the United States	Geological Society of America Bulletin 90(7) 618-628.	Southern North Carolina	Cape Fear Arch		North Carolina, USA	33.59	-77.88			10000	300	GX-2965		NA					Undiff peat		coastal		Treat Shelf P2C2	FALSE	FALSE	FALSE	10710	12537	11595	NA	NA	NA	12537	10710	14C
1.4	N.America/SouthEastern	933	Field et al.	1979	Upper Quaternary peat deposits on the Atlantic inner shelf of the United States	Geological Society of America Bulletin 90(7) 618-628.	KittyHawk	D-3	Marine	North Carolina, USA	36.175	-75.7517	core		32000		GX-2962		NA					non-marine peat deposit now inundated		coastal		Treat	FALSE	FALSE	Pollen	30026	42341	36211				42341	30026	14C
1.4	N.America/SouthEastern	650	Gayes et al.	1992	A late Holocene sea-level fluctuation in South Carolina	Quaternary Coasts of the United States: Marine and Lacustrine Systems SEPM Special Publication No. 48	Northern South Carolina	Murrells Inlet / 107		SC, USA	33.58	-79		224	8575	270	GX-16572	87	137	2355	140	GX-16571		Freshwater peat		coastal		Treat Shelf P2C2	FALSE	FALSE	FALSE	8974	10271	9615	2097	2749	2421	10271	2097	14C
1.4	N.America/SouthEastern	651	Gayes et al.	1992	A late Holocene sea-level fluctuation in South Carolina	Quaternary Coasts of the United States: Marine and Lacustrine Systems SEPM Special Publication No. 48	Northern South Carolina	Murrells Inlet / 106		SC, USA	33.58	-79		291	3460	155	GX-16568	266	25	2475	135	GX-16567		Freshwater peat		coastal		Treat Shelf P2C2	FALSE	FALSE	FALSE	3379	4103	3739	2302	2847	2547	4103	2302	14C
1.4	N.America/SouthEastern	652	Gayes et al.	1992	A late Holocene sea-level fluctuation in South Carolina	Quaternary Coasts of the United States: Marine and Lacustrine Systems SEPM Special Publication No. 48	Northern South Carolina	Murrells Inlet/103		SC, USA	33.58	-79		100	2510	140	GX-16477	47	53	405	145	GX-16475	2140±230 (GX-16476; 87.5 cm)	Freshwater peat		coastal		Treat Shelf P2C2	FALSE	FALSE	FALSE	2304	3882	2572	0	666	417	3882	0	14C
1.4	N.America/SouthEastern	653	Gayes et al.	1992	A late Holocene sea-level fluctuation in South Carolina	Quaternary Coasts of the United States: Marine and Lacustrine Systems SEPM Special Publication No. 48	Northern South Carolina	Murrells Inlet/73		SC, USA	33.58	-79		510	42000		GX-16481	400	110					late pleistocene freshwater peat		coastal		Treat	FALSE	FALSE	FALSE	38621	50000	45066	NA	NA	NA	50000	38621	14C
1.4	N.America/SouthEastern	654	Gayes et al.	1992	A late Holocene sea-level fluctuation in South Carolina	Quaternary Coasts of the United States: Marine and Lacustrine Systems SEPM Special Publication No. 48	Northern South Carolina	Murrells Inlet/8		SC, USA	33.58	-79		329	9035	245	GX-15988	315	14	3340	240	GX-15987		Freshwater peat		coastal		Treat Shelf P2C2	FALSE	FALSE	FALSE	9527	10784	10155	2962	4183	3597	10784	2962	14C
1.4	N.America/SouthEastern	655	Gayes et al.	1992	A late Holocene sea-level fluctuation in South Carolina	Quaternary Coasts of the United States: Marine and Lacustrine Systems SEPM Special Publication No. 48	Northern South Carolina	Murrells Inlet/73		SC, USA	33.58	-79		335	9510	285	GX-16480	305	30	4560	270	GX-15989		Freshwater peat		coastal		Treat Shelf P2C2	FALSE	FALSE	FALSE	10135	11762	10827	NA	NA	NA	11762	10135	14C
1.4	N.America/SouthEastern	600	Horton et al.	2009	Holocene sea-level changes along the North Carolina Coastline and their implications for glacial isostatic adjustment models.	Quat. Sci. Rev. 28, 1725-1736	Northern North Carolina	Broad Creek		NC, USA	35.87	-75.64			2290	110	I-9253		60					wood	salt marsh peat in marine core	coastal		Treat Shelf P2C2	FALSE	FALSE	FALSE	2039	2545	2311	NA	NA	NA	2545	2039	14C
1.4	N.America/SouthEastern	603	Horton et al.	2009	Holocene sea-level changes along the North Carolina Coastline and their implications for glacial isostatic adjustment models.	Quat. Sci. Rev. 28, 1725-1736	Northern North Carolina	Buxton		NC, USA	35.16	-75.31			315	35	OS-39792							Undiff peat		coastal		Treat Shelf P2C2	FALSE	FALSE	FALSE	302	471	388	NA	NA	NA	471	302	14C
1.4	N.America/SouthEastern	258	Jones	1872	Recent Observations in the Bermudas	Nature	Hamilton Harbor	Hamilton	Calcareous sediments	Bermuda	32.29	-64.786	Excavated	1460				1400	60					Red peat w/ cedar stumps	Excavation for new dock revealed peat layer 2 ft thick 46 ft below surface sediments			Stelling												NA
1.4	N.America/SouthEastern	1036	King, J.E.	1973	Late Pleistocene Palynology and Biogeography of the Western Missouri Ozarks	Ecological Monographs, Vol. 43, No. 4 (Autumn, 1973), pp. 539-565	T2 Terrace	Trolinger Spring	Spring	Missouri, USA	38.05	-93.3333	Exposure sampling		34300	1200	A-1080			20500	450	I3535	numerous other dates; top of one peat section = 29340 +- 900 (A-100)	two peat units overlying organic sand and underlying gray clay	2 adjacent peat layers	fluvial		Treat	FALSE	FALSE	Pollen	35959	41265	38649	23653	25704	24691	41265	23653	14C
1.4	N.America/SouthEastern	1037	King, J.E.	1973	Late Pleistocene Palynology and Biogeography of the Western Missouri Ozarks	Ecological Monographs, Vol. 43, No. 4 (Autumn, 1973), pp. 539-565	T2 Terrace	Koch Spring	Spring	Missouri, USA	38.0333	-93.3167	Exposure sampling		31880	1340	TX-1412						underlying unit has date of 33550 +- 3210 (Tx-1258)	Brown peat unit overlying brown clay, underlying unit of mottled brown clay	also date for humates (30880 +- 1320 *Tx-1455)	fluvial		Treat	FALSE	FALSE	Pollen	33383	39131	36026				39131	33383	14C
1.4	N.America/SouthEastern	1038	King, J.E.	1973	Late Pleistocene Palynology and Biogeography of the Western Missouri Ozarks	Ecological Monographs, Vol. 43, No. 4 (Autumn, 1973), pp. 539-565	T2 Terrace	Jones Spring	Spring	Missouri, USA	38.05	-93.3333	Exposure sampling	270	39020	2600	Tx-1622	220	50	>40,000		Tx-1627		2 peat units (top: brown sandy peat, bottom: brown pebbly peat), overlying olive-gray pebbly clay, underlying gray sandy clay)		fluvial		Treat	FALSE	FALSE	Pollen	37861	47938	42935				47938	37861	14C
1.4	N.America/SouthEastern	1039	King, J.E.	1973	Late Pleistocene Palynology and Biogeography of the Western Missouri Ozarks	Ecological Monographs, Vol. 43, No. 4 (Autumn, 1973), pp. 539-565	T2 Terrace	Kirby Spring	Spring	Missouri, USA	38.05	-93.3333	Exposure sampling					80		37000		Gx-2718	pollen, two infinite dates (>27,000 Bx-2719; > 25,000, Gx-2720_ from base of unit	two peat units: base= bluish gray peat, upper = dark brown compat peat, overlain by bluish gray clay and gray clayey silt		fluvial		Treat	FALSE	FALSE	Pollen				33724	47763	40826	47763	33724	14C
1.4	N.America/SouthEastern	1040	King, J.E.	1973	Late Pleistocene Palynology and Biogeography of the Western Missouri Ozarks	Ecological Monographs, Vol. 43, No. 4 (Autumn, 1973), pp. 539-565		Boney Spring	Peat	Missouri, USA	38.1	-93.35	Exposure sampling	650	26440	1170	Tx-1409	550	100	22730	590	Tx-1408	author discarded two dates from near top of the unit: 22730 +- 590 (Tx-1408) from peat and 28330 +- 3140 (Tx-1407) humates	brown peat unit overlying and underlying olive organic clay units		fluvial		Treat	FALSE	FALSE	Pollen	28093	32938	30441	25840	27918	26939	32938	25840	14C
1.4	N.America/SouthEastern	1032	LaMoreaux, H.K., et al..	2009	Late Pleistocene and Holocene environments of the Southeastern United States from the stratigraphy and pollen content of a peat deposit on the Georgia Coastal Plain	Paleogeography, Paleoclimatorlogy, Palaeoecology	Sandy Run Creek	SRC	swamp	Georgia, USA	32.5778	-83.0833	Core	443	21120	150	Beta-123085	321	122	21080	160	AA35162	Many other radiocarbon dates	Sediment Unit C, from 443–321 cm, with a bulk radiocarbon age of 25.3±0.2 ka B.P., begins with 24 cm (443–419 cm) of dark reddish brown (5YR2.5/2) sandy peat with 20–34% organic matter and 14 cm (419–405 cm) of black (5YR2.5/1) to dark gray (7.5YR4/1) clayey peat with 24–34% organics. The peat contains sand, silt, and clay, but not in distinct layers, implying yearround wet conditions in a lowpar…	unit may be truncated due to erosional unconformity, bottom date from bulk sample, top date from 364 cm	fluvial	fluvial	Treat	TRUE	FALSE	FALSE	25151	25785	25464	25041	25777	25424	25785	25041	14C
1.4	N.America/SouthEastern	947	Redfield	1967	Postglacial change in sea level in the western North Atlantic Ocean	Science 157, 687-692	Southport, NC			North Carolina, USA	33.975	-77.98	Core		2310	130	I-1576		NA					undifferentiated peat		coastal		Treat	FALSE	FALSE	FALSE	2040	2723	2347				2723	2040	14C
1.4	N.America/SouthEastern	948	Redfield	1967	Postglacial change in sea level in the western North Atlantic Ocean	Science 157, 687-692	Southport, NC			North Carolina, USA	33.975	-77.98	Core		3100	120	I-1577		NA					undifferentiated peat		coastal		Treat	FALSE	FALSE	FALSE	2969	3571	3291				3571	2969	14C
1.4	N.America/SouthEastern	949	Redfield	1967	Postglacial change in sea level in the western North Atlantic Ocean	Science 157, 687-692	Southport, NC			North Carolina, USA	33.975	-77.98	Core		3720	140	I-1579		NA					undifferentiated peat		coastal		Treat	FALSE	FALSE	FALSE	3694	4438	4082				4438	3694	14C
1.4	N.America/SouthEastern	950	Redfield	1967	Postglacial change in sea level in the western North Atlantic Ocean	Science 157, 687-692	Southport, NC			North Carolina, USA	33.975	-77.98	Core		3920	140	I-1578		NA					undifferentiated peat		coastal		Treat	FALSE	FALSE	FALSE	3981	4726	4354				4726	3981	14C
1.4	N.America/SouthEastern	938	Redfield	1967	Postglacial change in sea level in the western North Atlantic Ocean	Science 157, 687-692	Long Bay, Somerset			Bermuda	32	-65	Core		880	120	I-1685		NA					undifferentiated peat		coastal		Treat	FALSE	FALSE	FALSE	645	1009	813				1009	645	14C
1.4	N.America/SouthEastern	939	Redfield	1967	Postglacial change in sea level in the western North Atlantic Ocean	Science 157, 687-692	Long Bay, Somerset			Bermuda	32	-65	Core		1210	95	I-1969		NA					undifferentiated peat		coastal		Treat	FALSE	FALSE	FALSE	955	1295	1132				1295	955	14C
1.4	N.America/SouthEastern	940	Redfield	1967	Postglacial change in sea level in the western North Atlantic Ocean	Science 157, 687-692	Long Bay, Somerset			Bermuda	32	-65	Core		1510	110	I-1764		NA					undifferentiated peat		coastal		Treat	FALSE	FALSE	FALSE	1255	1628	1423				1628	1255	14C
1.4	N.America/SouthEastern	941	Redfield	1967	Postglacial change in sea level in the western North Atlantic Ocean	Science 157, 687-692	Long Bay, Somerset			Bermuda	32	-65	Core		2440	110	I-1971		NA					undifferentiated peat		coastal		Treat	FALSE	FALSE	FALSE	2306	2758	2524				2758	2306	14C
1.4	N.America/SouthEastern	942	Redfield	1967	Postglacial change in sea level in the western North Atlantic Ocean	Science 157, 687-692	Long Bay, Somerset			Bermuda	32	-65	Core		2530	100	I-1973		NA					undifferentiated peat		coastal		Treat	FALSE	FALSE	FALSE	2350	2787	2856				2856	2350	14C
1.4	N.America/SouthEastern	943	Redfield	1967	Postglacial change in sea level in the western North Atlantic Ocean	Science 157, 687-692	Long Bay, Somerset			Bermuda	32	-65	Core		3600	120	I-1762		NA					undifferentiated peat		coastal		Treat	FALSE	FALSE	FALSE	3588	4241	3914				4241	3588	14C
1.4	N.America/SouthEastern	944	Redfield	1967	Postglacial change in sea level in the western North Atlantic Ocean	Science 157, 687-692	Shelly Bay			Bermuda	32	-65	Core		1820	120	I-1684		NA					undifferentiated peat		coastal		Treat	FALSE	FALSE	FALSE	1516	2006	1749				2006	1516	14C
1.4	N.America/SouthEastern	945	Redfield	1967	Postglacial change in sea level in the western North Atlantic Ocean	Science 157, 687-692	Shelly Bay			Bermuda	32	-65	Core		1850	110	I-1683		NA					undifferentiated peat		coastal		Treat	FALSE	FALSE	FALSE	1532	2013	1780				2013	1532	14C
1.4	N.America/SouthEastern	946	Redfield	1967	Postglacial change in sea level in the western North Atlantic Ocean	Science 157, 687-692	Harrington Sound			Bermuda	32	-65	Core		9145	150	ML-186		NA					undifferentiated peat		coastal		Treat	FALSE	FALSE	FALSE	9887	10727	10335				10727	9887	14C
1.4	N.America/SouthEastern	656	Scott et al.	1995	Mid-Holocene Precedent for a Future Rise in Sea-Level along the Atlantic Coast of North America,	Journal of Coastal Research, Vol. 11, No. 3 (Summer, 1995), pp. 615-622	Northern South Carolina	Murrells Inlet		SC, USA	33.58	-79			2140	230	GX-16476							wood		coastal		Treat Shelf P2C2	FALSE	FALSE	FALSE	1686	2731	2139	NA	NA	NA	2731	1686	14C
1.4	N.America/SouthEastern	657	Scott et al.	1995	Mid-Holocene Precedent for a Future Rise in Sea-Level along the Atlantic Coast of North America,	Journal of Coastal Research, Vol. 11, No. 3 (Summer, 1995), pp. 615-622	Northern South Carolina	Murrells Inlet		SC, USA	33.58	-79			2510	140	GX-16477							peat		coastal		Treat Shelf P2C2	FALSE	FALSE	FALSE	2304	2882	2572	NA	NA	NA	2882	2304	14C
1.4	N.America/SouthEastern	463	Watts	1973	The Vegetation Record of a Mid	Quaternary Res	Green Pond	Green Pond	sag pond	GA, USA	34.2695	-84.9171	Liv. 3 cores	315	26900	790	I-6053	140	175	23600	620		250cm,29,630+1400	brn organic clay	colluvium above	colluvium		Peteet				29255	32744	30928	26492	28926	27774	32744	26492	14C
1.4	N.America/SouthEastern	471	Whitehead	1981	Late Pleistocene Vegetational	Ecol. Monogr.	Rockyhock	Rockyhock	Carolina Bay	NE N. Carolina, USA	36.1667	-76.6833	Livingstone corer	431	27700	2600	IU-88	403	28	24020	1215	OWU 473	none	403-465: brown, fine-grained peat				Peteet				26510	37158	31806	25962	30689	28215	37158	25962	14C
			Central America
2	C.America	164	Dull	2004	A Holocene record of Neotropical savanna dynamics from El Salvador	Journal of Paleolimnology 32: 219–231, 2004.	Laguna Llano		Marsh	El Salvador	13.95	-89.8667	Core	435	2790	30	CAMS-60526	176	259	600	40	CAMS-60525		marsh peat overlying paleosol and overlain by low organic lake / marsh sediment		fluvial/hydro change		Treat				2794	2960	2891	539	656	602	2960	539	14C
2	C.America	241	Jacob and Hallmark	1996	Holocene stratigraphy of Cobweb Swamp, a Maya wetland in northern Belize	GSA Bulletin 108(7), 883-891	Cobweb Swamp	lower peat	Swamp	Belize	17.9667	-88.3333	Core	330	4790	90	BETA-39448	250	80	3370	80	BETA-39447		peat overlain by marl, peat, and mayan clay		fluvial/hydro change		Treat				5315	5663	5512	3446	3833	3616	5663	3446	14C
2	C.America	1041	Meyer, E.R.	1973	Late-Quarternary Paleoecology of the Cuatro Cienegas Basin, Coahuila, México	Ecology, Vol. 54, No. 5 (Sep., 1973), pp. 982-995	Cuatro Cienagas Basin	Core F	Desert	Mexico	27.5	105	Core	167	18200	600	GaK-3130	151	16					Several layers of peat interlayed with dark gray clay with coarse, granular travertine	date from below described peat unit, but likely from peat	fluvial	limnic	Treat	FALSE	FALSE	Pollen	20520	23408	21967				23408	20520	14C
2	C.America	1042	Meyer, E.R.	1973	Late-Quarternary Paleoecology of the Cuatro Cienegas Basin, Coahuila, México	Ecology, Vol. 54, No. 5 (Sep., 1973), pp. 982-995	Cuatro Cienagas Basin	Core E	Desert	Mexico	27.5	105	Core	220	12480	280	GaK-2813	190	30					Several layers of peat interlayed with dark gray clay with coarse, granular travertine		fluvial	limnic	Treat	FALSE	FALSE	Pollen	13776	15557	14660				15557	13776	14C
			South America
3	S.America	72	Bartsch-Winkler and Schmoll	1993	Evidence for late Holocene relative sea-level fall from reconnaissance stratigraphical studies in an area of earthquake-subsided intertidal deposits, Isla Chiloe, southern Chile	Tectonic controls and signatures in sedimentary successions	Estero Quetalmahue	10	sand	southern Chile	-41.8733	-73.9583	hand coring	135				108	27	910	60	Beta-36455		peat overlaid by sand	Fig. 3 continued	coastal	coastal	Xia							681	910	781	910	681	14C
3	S.America	73	Bartsch-Winkler and Schmoll	1993	Evidence for late Holocene relative sea-level fall from reconnaissance stratigraphical studies in an area of earthquake-subsided intertidal deposits, Isla Chiloe, southern Chile	Tectonic controls and signatures in sedimentary successions	Estero Quetalmahue	10	sand	southern Chile	-41.8733	-73.9583	hand coring	73				12	61					peat buried by sand	Fig. 3 continued	coastal	coastal	Xia												NA
3	S.America	82	Bartsch-Winkler and Schmoll	1993	Evidence for late Holocene relative sea-level fall from reconnaissance stratigraphical studies in an area of earthquake-subsided intertidal deposits, Isla Chiloe, southern Chile	Tectonic controls and signatures in sedimentary successions	Rio Pudeto	24	sand	southern Chile	-41.9217	-73.7292	hand coring	43				25	18					peat buried by sand	Fig. 4 continued	coastal	coastal	Xia												NA
3	S.America	81	Bartsch-Winkler and Schmoll	1993	Evidence for late Holocene relative sea-level fall from reconnaissance stratigraphical studies in an area of earthquake-subsided intertidal deposits, Isla Chiloe, southern Chile	Tectonic controls and signatures in sedimentary successions	Rio Pudeto	3	silt	southern Chile	-41.9339	-73.7994	hand coring	63				20	43					peat buried by silt	Fig. 4 continued	coastal	coastal	Xia												NA
3	S.America	80	Bartsch-Winkler and Schmoll	1993	Evidence for late Holocene relative sea-level fall from reconnaissance stratigraphical studies in an area of earthquake-subsided intertidal deposits, Isla Chiloe, southern Chile	Tectonic controls and signatures in sedimentary successions	Isla Chiloe	6	silt	southern Chile	-42.111	-74.448	hand coring	32				10	22					peat buried by silt	Fig. 5 continued	coastal	coastal	Xia												NA
3	S.America	79	Bartsch-Winkler and Schmoll	1993	Evidence for late Holocene relative sea-level fall from reconnaissance stratigraphical studies in an area of earthquake-subsided intertidal deposits, Isla Chiloe, southern Chile	Tectonic controls and signatures in sedimentary successions	Isla Chiloe	8	silt	southern Chile	-42.266	-74.577	hand coring	20				15	5					peat buried by silt	Fig. 5 continued	coastal	coastal	Xia												NA
3	S.America	78	Bartsch-Winkler and Schmoll	1993	Evidence for late Holocene relative sea-level fall from reconnaissance stratigraphical studies in an area of earthquake-subsided intertidal deposits, Isla Chiloe, southern Chile	Tectonic controls and signatures in sedimentary successions	Isla Chiloe	9	silt	southern Chile	-42.411	-74.231	hand coring	60				15	45					peat buried by silt	Fig. 5 continued	coastal	coastal	Xia												NA
3	S.America	77	Bartsch-Winkler and Schmoll	1993	Evidence for late Holocene relative sea-level fall from reconnaissance stratigraphical studies in an area of earthquake-subsided intertidal deposits, Isla Chiloe, southern Chile	Tectonic controls and signatures in sedimentary successions	Isla Chiloe	16	organics	southern Chile	-42.522	-74.513	hand coring	45				35	10					peat buried by other organics-rich sediments	Fig. 5 continued	coastal	coastal	Xia												NA
3	S.America	76	Bartsch-Winkler and Schmoll	1993	Evidence for late Holocene relative sea-level fall from reconnaissance stratigraphical studies in an area of earthquake-subsided intertidal deposits, Isla Chiloe, southern Chile	Tectonic controls and signatures in sedimentary successions	Isla Chiloe	17	silt	southern Chile	-42.533	-74.513	hand coring	40				15	25					peat buried by silt	Fig. 5 continued	coastal	coastal	Xia												NA
3	S.America	75	Bartsch-Winkler and Schmoll	1993	Evidence for late Holocene relative sea-level fall from reconnaissance stratigraphical studies in an area of earthquake-subsided intertidal deposits, Isla Chiloe, southern Chile	Tectonic controls and signatures in sedimentary successions	Isla Chiloe	18	silt	southern Chile	-42.822	-74.449	hand coring	90				15	75					peat buried by silt	Fig. 5 continued	coastal	coastal	Xia												NA
3	S.America	74	Bartsch-Winkler and Schmoll	1993	Evidence for late Holocene relative sea-level fall from reconnaissance stratigraphical studies in an area of earthquake-subsided intertidal deposits, Isla Chiloe, southern Chile	Tectonic controls and signatures in sedimentary successions	Isla Chiloe	32	silt	southern Chile	-43.305	-74.128	hand coring	27				10	17					peat buried by silt	Fig. 5 continued	coastal	coastal	Xia												NA
3	S.America	1018	da Rocha Campos et al.	2016	Stratigraphic control and chronology of peat bog deposition in the Serra do Espinhaço Meridional, Brazil	Catena 143, 167-173	Serra da Doida	Fig5		SE Brazil	-18.3	-43.8333	exposure	250	28000	120		90	160	1590	70		OSL	peat deposits intercalated by large sand deposits due to channel sedimentation processes		fluvial / hydro change	fluvial	Treat	FALSE	FALSE	FALSE	32458	33380	32919	1307	1573	1443	33380	1307	14C
3	S.America	147	de Oliveira	2008	Stratigraphy of near-valley head quaternary deposits and evidence of climate-driven slope-channel processes in southern Brazilian highlands	CATENA	Campo Alegre	Valley Head Pedostratigraphic sequence	Umbric Horizon	Santa Catarina, Brazil	-26.2204	-49.2344	Exposure - Clay quarry	700	>50000		Erl-5456	500	200	49300	9700	851/CENA#44		buried peat, grading to umbric epipedon at higher topographic levels'	peat underlies colluvium/alluvium layers	alluvial		Stelling										50000	50000	14C
3	S.America	148	de Oliveira	2008	Stratigraphy of near-valley head quaternary deposits and evidence of climate-driven slope-channel processes in southern Brazilian highlands	CATENA	Campo Alegre	Valley Bottom Pedostratigraphic sequence	Pedogenic Horizons	Santa Catarina, Brazil	-26.2204	-49.2344	Exposure - Clay quarry	230	11850	70	beta 203292	175	55					peat with overlying sand & gravel with pedogenic horizons	Further down valley from above entry			Stelling				13474	13761	13636				13761	13474	14C
3	S.America	235	Heusser	1976	Palynology and depositional environment of the Rio Ignao nonglacial deposit, Province of Valdivia, Chile	Quat. Res. 6, 273-279	Rio Ignao site	Peat1	cultivated sediments	Chile	-40.3	-72.6167	exposure sampling	435				415	20	56000		QL-6	stratigraphy/palynology	peat bed overlain by till and cultivated soil, overlying sand & clay, ash, and more peat		glacial		Treat										56000	56000	sediment, palynology
3	S.America	236	Heusser	1976	Palynology and depositional environment of the Rio Ignao nonglacial deposit, Province of Valdivia, Chile	Quat. Res. 6, 273-279	Rio Ignao site	Peat2	cultivated sediments	Chile	-40.3	-72.6167	exposure sampling	735				725	10				stratigraphy/palynology	peat overlying clay and gyttja, overlain by ash and peat 1	interglacial peats			Treat										130000	77000	stratigraphy/palynology
3	S.America	232	Heusser	1981	Palynology of the last Interglacial-Glacial Cycle in the Midlatitudes of Southern Chile	Quat. Res. 16, 293-321	Puerto Octay	V-55-U	loess	Chile	-40.95	-73	exposure sampling	1110	37400	500	QL-1339	1050	60	29600	350	QL-1338	NA	60 cm peat bed and peaty silt above gravel, below 800 cm of interbedded sand and gravel, overlain by 100cm of till which is covered by 150 cm loess		glacial		Treat				40954	42526	41791	32916	34338	33702	42526	32916	14C
3	S.America	229	Heusser	1981	Palynology of the last Interglacial-Glacial Cycle in the Midlatitudes of Southern Chile	Quat. Res. 16, 293-321	P. Varas	A	loess	Chile	-41.3167	-72.9833	exposure sampling	955				940	15	13145	235	UW-480		peat overlies gravel below a succession of laminated silt, a pair of lahars, and loess		fluvial/alluvial		Treat							14969	16419	15688	16419	14969	14C
3	S.America	230	Heusser	1981	Palynology of the last Interglacial-Glacial Cycle in the Midlatitudes of Southern Chile	Quat. Res. 16, 293-321	P. Varas	C	loess	Chile	-41.3167	-72.9833	exposure sampling	1055				1050	5	13965	235	UW-481	Nearby date: 15,715 ± 440 (GX-5275)	peat interbedded with laminated silt and overlain by a lahar, another bed of laminated silt, and two more lahars	Bella Vista Bluff site of Porter 1981	igneous		Treat							16202	17533	16869	17533	16202	14C
3	S.America	231	Heusser	1981	Palynology of the last Interglacial-Glacial Cycle in the Midlatitudes of Southern Chile	Quat. Res. 16, 293-321	P. Varas	B	loess	Chile	-41.3167	-72.9833	exposure sampling	345				330	15	14820	230	I-5033		peat and peaty clay between beds of laminated silt, the upper bed capped by two lahars	Calle Santa Rose site of Porter 1981	igneous		Treat							17440	18541	17981	18541	17440	14C
3	S.America	233	Heusser	1981	Palynology of the last Interglacial-Glacial Cycle in the Midlatitudes of Southern Chile	Quat. Res. 16, 293-321	Punta Penas	upper	intertidal	Chile	-41.5	-73	exposure sampling	70				50	20	15200	160	UW-442	wood: 14,200 ±130 (UW-421_	20 cm thick peat rests between beds of peat				Treat							18007	18745	18404	18745	18007	14C
3	S.America	234	Heusser	1981	Palynology of the last Interglacial-Glacial Cycle in the Midlatitudes of Southern Chile	Quat. Res. 16, 293-321	Punta Penas	lower	intertidal	Chile	-41.5	-73	exposure sampling	358				350	8	42400	500	QL-1337	wood dated	peat between beds of cobble grave				Treat							44743	46598	45647	46598	44743	14C
3	S.America	270	Lähteenoja et al.	2011	The large Amazonian peatland carbon sink in the subsiding Pastaza-Marañón foreland basin, Peru	Global Change Biology	Lagunas	transect 1.5 km	minerogenic sediments	Peruvian Amazonia	-5.21	-75.64	cores	290	3352	32	LA4280	260	30					peat, overlaid by "minerogenic sediments"	Fig. 3a, "According to a recent study, the 120 000 km2 subsiding Pastaza-Maran ˜o ´n foreland basin in Peruvian Amazonia harbours previously unstudied and up to 7.5 m thick peat deposits"	3		Xia/Lahteenoja				3453	3632	3532				3632	3453	14C
3	S.America	271	Lähteenoja et al.	2011	The large Amazonian peatland carbon sink in the subsiding Pastaza-Marañón foreland basin, Peru	Global Change Biology	Lagunas	transect 1 km	minerogenic sediments	Peruvian Amazonia	-5.21	-75.64	cores	340				220	120					peat, overlaid by "minerogenic sediments"	Fig. 3a, "According to a recent study, the 120 000 km2 subsiding Pastaza-Maran ˜o ´n foreland basin in Peruvian Amazonia harbours previously unstudied and up to 7.5 m thick peat deposits"	3		Xia/Lahteenoja												NA
3	S.America	272	Lähteenoja et al.	2011	The large Amazonian peatland carbon sink in the subsiding Pastaza-Marañón foreland basin, Peru	Global Change Biology	Lagunas	transect 2 km	minerogenic sediments	Peruvian Amazonia	-5.21	-75.64	cores	270				230	40					peat, overlaid by "minerogenic sediments"	Fig. 3a, "According to a recent study, the 120 000 km2 subsiding Pastaza-Maran ˜o ´n foreland basin in Peruvian Amazonia harbours previously unstudied and up to 7.5 m thick peat deposits"	3		Xia/Lahteenoja												NA
3	S.America	273	Lähteenoja et al.	2011	The large Amazonian peatland carbon sink in the subsiding Pastaza-Marañón foreland basin, Peru	Global Change Biology	Nuevo Encanto	transect 0.5 km	minerogenic sediments	Peruvian Amazonia	-5.52	-74.56	cores	100				40	60					peat, overlaid by "minerogenic sediments"	Fig. 3d, "According to a recent study, the 120 000 km2 subsiding Pastaza-Maran ˜o ´n foreland basin in Peruvian Amazonia harbours previously unstudied and up to 7.5 m thick peat deposits"	3		Xia/Lahteenoja												NA
3	S.America	274	Lähteenoja et al.	2011	The large Amazonian peatland carbon sink in the subsiding Pastaza-Marañón foreland basin, Peru	Global Change Biology	Nuevo Encanto	transect 1.5 km	minerogenic sediments	Peruvian Amazonia	-5.52	-74.56	cores	100				50	50					peat, overlaid by "minerogenic sediments"	Fig. 3d, "According to a recent study, the 120 000 km2 subsiding Pastaza-Maran ˜o ´n foreland basin in Peruvian Amazonia harbours previously unstudied and up to 7.5 m thick peat deposits"	3		Xia/Lahteenoja												NA
3	S.America	301	Mahaney et al.	2008	Evidence for a Younger Dryas glacial advance in the Andes of northwestern Venezuela	Geomorphology	Humboldt Massif	COR21	Pebbly gravel	NW Venezuela	-8.75	-71	dug by hand	unknown	10520	200	Ta-2713	unknown	NA					peat buried by sand/gravels	Fig. 3, related to glacial advances	glacial		Xia				11688	12737	12291				12737	11688	14C
3	S.America	302	Mahaney et al.	2008	Evidence for a Younger Dryas glacial advance in the Andes of northwestern Venezuela	Geomorphology	Humboldt Massif	COR21	Pebbly gravel	NW Venezuela	-8.75	-71	dug by hand	232	15500	250	Ta-2712	225	7					peat ovelaid by silty snad	Fig. 3, related to glacial advances	glacial		Xia				18106	19289	18713				19289	18106	14C
3	S.America	303	Mahaney et al.	2008	Evidence for a Younger Dryas glacial advance in the Andes of northwestern Venezuela	Geomorphology	Humboldt Massif	COR21	Pebbly gravel	NW Venezuela	-8.75	-71	dug by hand	210				205	5					peat buried by pebbles/gravels	Fig. 3, related to glacial advances	glacial		Xia												NA
3	S.America	304	Mahaney et al.	2008	Evidence for a Younger Dryas glacial advance in the Andes of northwestern Venezuela	Geomorphology	Humboldt Massif	COR21	Pebbly gravel	NW Venezuela	-8.75	-71	dug by hand	245				240	5					peat ovelaid by silty snad	Fig. 3, related to glacial advances	glacial		Xia												NA
3	S.America	305	Mahaney et al.	2008	Evidence for a Younger Dryas glacial advance in the Andes of northwestern Venezuela	Geomorphology	Mucuñuque Valley	MUM7B	Sand with clay	NW Venezuela	-8.75	-71	dug by hand	236	11760/11850	80/180	TO-9011/TO-9278c	233	3	>11400	100	TO-9278a		peat beds overlaid by aluvial clay and stratied fine sand	Fig. 2 continued, two 14C dating results, related to glacial advances	glacial		Xia				13242	14009	13595				14009	13242	14C
3	S.America	306	Mahaney et al.	2001	Paleopedology of Middle WisconsinrWeichselian paleosols in the Merida Andes, Venezuela	Geoderma 104: 215-237	Ped5 lower section	5.3/ VII Peat		Venezuela	11.0167	-70.1167	exposure sampling	1414	>63480		TO-7662	1389	25	58350	2790	TO-7250	none	multiple paleo peat profiles overlain by parent material: clay silt and sand and 6 m of alluvium	one date available per section			Treat										58350	58350	14C
3	S.America	307	Mahaney et al.	2001	Paleopedology of Middle WisconsinrWeichselian paleosols in the Merida Andes, Venezuela	Geoderma 104: 215-237	Ped5 lower section	5.3/ III Peat		Venezuela	11.0167	-70.1167	exposure sampling	879	47840	880	TO-7658	869	10				none	multiple paleo peat profiles overlain by parent material: clay silt and sand and 6 m of alluvium	one date available per section			Treat										47840	47840	14C
3	S.America	308	Mahaney et al.	2001	Paleopedology of Middle WisconsinrWeichselian paleosols in the Merida Andes, Venezuela	Geoderma 104: 215-237	Ped5 lower section	5.3/ IV Peat		Venezuela	11.0167	-70.1167	exposure sampling	949	53140	1160	TO-7659	939	10				none	multiple paleo peat profiles overlain by parent material: clay silt and sand and 6 m of alluvium	one date available per section			Treat										53140	53140	14C
3	S.America	309	Mahaney et al.	2001	Paleopedology of Middle WisconsinrWeichselian paleosols in the Merida Andes, Venezuela	Geoderma 104: 215-237	Ped5 lower section	5.3/ VI Peat		Venezuela	11.0167	-70.1167	exposure sampling	1194	60240	2840	TO-7661	1184	10				none	multiple paleo peat profiles overlain by parent material: clay silt and sand and 6 m of alluvium	one date available per section			Treat										60240	60240	14C
3	S.America	325	Mercer and Palacios	1977	Radiocarbon dating of the last glaciation in Peru		Upismayo Valley		Glacial Sediments	Cusco, Peru	-13.7555	-71.2723	Exposure-moraine		31170	1500	DIC-677		150	28560	725	DIC-681		Peat under morraine	Over ridden and distorted by ice.	glacial		Stelling				31884	38561	35229	31154	33886	32508	38561	31154	14C
3	S.America	324	Mercer and Palacios	1977	Radiocarbon dating of the last glaciation in Peru		Upismayo Valley		Glacial Sediments	Cusco, Peru	-13.764	-71.2648	Exposure-moraine		2830	70	DIC-682		150	630	65	DIC-687		Peat under morraine	"Bulldozed peat"	glacial		Stelling				2754	3074	2899	513	661	594	3074	513	14C
3	S.America	437	Tchilinguirian et al.	2014	Early to Middle Holocene transition in the Pastos Chicos record, dry Puna of Argentina	Quaternary International 330 (2014) 171e182	Pastos Chicos	Profile 1	lake	Argentina	-23.675	-66.4256	exposure sampling	500	8900	130	LP-1841	470	30				none	peat overlain by limnic sediments and calcite		fluvial/hydro change		Treat				9582	10223	9928				10223	9582	14C
			Africa
4	Africa	517	Anthony et al.	2002	Sedimentation in a fluvially infilling, barrier-bound estuary on a wave dominated, microtidal coast: the Ouémé River estuary, Benin, west Africa	Sedimentology, 49, 1095-1112.	Cotonou, Benin	V	coarse to fine sand	Cotonou, Benin	6.36667	2.36667	drilling	3150	>39000			2500	650	32000	800			Two (!) separate peat layers ('lignites') of unknown thickness (located at ca. 31.5 m and 25 m depth and invidiually dated) are overlain by coarse to fine sand with mud lenses and gravel beds and underlain by fluvial/alluvial gravel and sand. Peat layers likely representing a mangrove/estuarine swamp close to former (lower) sea level	Core collected on land	coastal/ fluvial	mangrove	Dommain René				35846	49650	42719	34452	38140	36004	49650	34452	14C
4	Africa	1027	Bernhardt et al.	2012	Nile Delta vegetation response to Holocene climate variability	Geology 40(7), 615-618	Burullus Lagoon	S-53	lagoon	Egypt	31.395	30.6767	core	1050	6400	40	BETA-2456809	976	74	5790	110	BETA-37756		peat from lagoon/estuary overlain by mineral sediment/lagoon mud	4 peat layers	coastal	coastal	Treat	FALSE	FALSE	Pollen	7267	7419	7338	6321	6852	6593	7419	6321	14C
4	Africa	1028	Bernhardt et al.	2012	Nile Delta vegetation response to Holocene climate variability	Geology 40(7), 615-618	Burullus Lagoon	S-53	lagoon	Egypt	31.395	30.6767	core	898	4850	40	BETA-2456808	850	48					peat from lagoon/estuary overlain by mineral sediment/lagoon mud	4 peat layers	coastal	coastal	Treat	FALSE	FALSE	Pollen	5477	5656	5595				5656	5477	14C
4	Africa	1029	Bernhardt et al.	2012	Nile Delta vegetation response to Holocene climate variability	Geology 40(7), 615-618	Burullus Lagoon	S-53	lagoon	Egypt	31.395	30.6767	core	400				380	20	2490	40	BETA-2456806		peat from lagoon/estuary overlain by mineral sediment/lagoon mud	4 peat layers	coastal	coastal	Treat	FALSE	FALSE	Pollen				2380	2426	2582	2582	2380	14C
4	Africa	1030	Bernhardt et al.	2012	Nile Delta vegetation response to Holocene climate variability	Geology 40(7), 615-618	Burullus Lagoon	S-53	lagoon	Egypt	31.395	30.6767	core	345	2530	40	BETA-2456805	330	15					peat from lagoon/estuary overlain by mineral sediment/lagoon mud	4 peat layers	coastal	coastal	Treat	FALSE	FALSE	Pollen	2489	2748	2609				2748	2489	14C
4	Africa	158	Dramis et al.,	2003	Holocene climate phases from buried soils in Tigray (northern Ethiopia): comparison with lake level fluctuations in the Main Ethiopian Rift	Quaternary Research	Mai Maikden	Profile	colluvium	Tigray, Ethiopia	13.5803	39.5737	Exposure		5610	70				4710	70			Peat buried between travertine (marl)	No depth scale on strat columns	fluvial/hydro change		Stelling				6283	6553	6394	5316	5585	5447	6553	5316	14C
4	Africa	159	Dramis et al.,	2003	Holocene climate phases from buried soils in Tigray (northern Ethiopia): comparison with lake level fluctuations in the Main Ethiopian Rift	Quaternary Research	Mai Maikden	Profile	colluvium	Tigray, Ethiopia	13.5803	39.5737	Exposure		7630	80				6510	70			Peat buried between travertine (marl)	No depth scale on strat columns	fluvial/hydro change		Stelling				8310	8593	8437	7279	7516	7424	8593	7279	14C
4	Africa	512	Frédoux and Tastet	1976	Apport de la palynologie à la connaissance paléogéographique du littoral ivoirien entre 8 000 et 12 000 ans BP	Seventh African Micropaleontological Colloquium, Ife-Ife, Nigeria, pp. 1-7.	Gulf of Guinea, Cote d'Ivoire	IVCO 3		30 km SE of Grand-Bassam, Cote d'Ivoire	5.1	-3.51667	?					?	NA	9625	125			no information	Core collected at 38 m below present sea level. Likely mangrove peat layer. Study cited in: Lézine, A.M. (1997) Evolution of the West African mangrove during the Late Quaternary: A review. Geographie physique et Quaternaire, 51, 405-414.	coastal	mangrove	Dommain René							10650	11242	10951	11242	10650	14C
4	Africa	223	Heckmann et al.,	2014	Human–environment interactions in an agricultural landscape: A 1400-yr sediment and pollen record from North Pare, NE Tanzania	Palaeogeography, Palaeoclimatology, Palaeoecology	Lomwe	Basin Profile	Alluvial/Colluvial deposits	North Pare, Tanzania	-3.71472	37.6728	Edelman auger	285	1336	30	WK-24688	150	135	1243	50	LTL-5144A		Peat and clay inwash with cyperus stalks over black strongly humidified peat.	Dried relict wetlands.			Stelling				1176	1293	1226	980	1266	1117	1293	980	14C
4	Africa	240	Hobday and Jackson	1979	Transgressive shor zone sedimentation and syndepositional deformation in the Pleistocene of Zululand, south africa	Journal of Seidmentary Petrology	Port Dunford		Holocene cover sand	Uthungulu, South Africa	-28.8856	32	Exposure- beach cliffs	1600				1500	100					Peat overlying sand, with large-scale cross beds covering	"A peat, averaging 115 cm in thickness with a maximum of 260 cm, rests abruptly on the lagoonal deposits, which rarely display plant rootlets"	coastal		Stelling												NA
4	Africa	515	Lang and Paradis	1984	Le Quaternaire margino-littoral béninois (Afrique de l'Ouest): synthèse des datations au carbone 14	Palaeoecology of Africa, 16, 65-76	Lac Ahémé, Benin	L4b-1	black clay	north of Lac Ahémé, Benin	6.6	1.98333	drilling	200				150	50	5760	140	Gif 2847		Green clay on top of peat which likely formed under mangrove in a coastal lagoon/lake	Radiocarbon date propbably from the center of the peat	coastal/ fluvial	mangrove / lagoon	Dommain René							6291	6886	6568	6886	6291	14C
4	Africa	513	Lang and Paradis	1984	Le Quaternaire margino-littoral béninois (Afrique de l'Ouest): synthèse des datations au carbone 14	Palaeoecology of Africa, 16, 65-76	Lac Nokoué, Benin	15 - Godomey Pont	black lagoonal clayey mud	Lac Nokoué, north of Godomey, Benin	6.4	2.35	drilling	4400				4200	200	19573	500	DAK 207		0-32 m black mud, 32-34 m fine sand, 34-42m coarse sand, 42-44 m peat, peat likely from mangrove or near shore swamp during sea-level lowstand		coastal/ fluvial	mangrove / lagoon	Dommain René							22429	24807	23567	24807	22429	14C
4	Africa	514	Lang and Paradis	1984	Le Quaternaire margino-littoral béninois (Afrique de l'Ouest): synthèse des datations au carbone 14	Palaeoecology of Africa, 16, 65-76	Porto Novo, Benin	PN2C-7	green clay	South of Lagune de Porto Novo, Benin	6.43333	2.61667	drilling	260				150	110	5430	140	Gif 2848		1.5 m of black, gery-blue and compact clay with some quartz on top of peat which likely formed under mangrove in a coastal lagoon/lake	Radiocarbon date propbably from the center of the peat	coastal/ fluvial	mangrove / lagoon	Dommain René							5912	6494	6207	6494	5912	14C
4	Africa	313	Marchant et al.	1997	Late Pleistocene and Holocene History at Mubwindi Swamp, Southwest Uganda	QUATERNARY RESEARCH 47, 316–328 (1997)	Mubwindi Swamp	MB6	swamp	Uganda	-1.08333	29.75	Core	850	> 43000		Beta-82553	600	150	27480	300	AA-17153	none	peat over and underlain by clays	most of buried peat has > 40% OM	fluvial/hydro change		Treat	TRUE	FALSE	FALSE				30862	31857	31290	43000	30862	14C
4	Africa	312	Marchant et al.	1997	Late Pleistocene and Holocene History at Mubwindi Swamp, Southwest Uganda	QUATERNARY RESEARCH 47, 316–328 (1997)	Mubwindi Swamp	MB6		Uganda	-1.08111	29.7547	Core	850	> 43000		Beta-82553	600	150	27480	300	AA-17153	none	peat over and underlain by clays				Treat							30862	31857	31290	43000	30862	14C
4	Africa	506	Martin	1969	Datation de deux tourbes quaternaires du plateau continental Ivorien	Comptes rendus de l'Académie des Sciences, D	continental shelf off of Ivory Coast	A 10	marine muddy sand	11 km SE of Jacqueville, Cote d'Ivoire	5.13333	-4.35	corer	280				250	30	11900	125	Gif 1146		250 cm of marine fine sand on top of 30 cm of mangrove peat	Core collected from 60 m below present sea level. Grass and sedge pollen frequent. Coastal marsh peat?	coastal	mangrove	Dommain René							13468	14038	13732	14038	13468	14C
4	Africa	507	Martin	1969	Datation de deux tourbes quaternaires du plateau continental Ivorien	Comptes rendus de l'Académie des Sciences, D	continental shelf off of Ivory Coast	B 5	marine silty sand	9 km S of Sassako-Bégniny, Cote d'Ivoire	5.13333	-4.25	corer	250				196	54	23000	1000	Gif 1147		196 cm of marine silty sand on top of 54 cm of peat, peat underlain by marine gravel	Core collected from 63 m below present sea level. Rhizophora pollen frequent, also many fern spores. Mangrove peat.	coastal		Dommain René							25198	29188	27167	29188	25198	14C
4	Africa	510	Martin	1972	Variations du niveau de la mer et du climat en Cote d’Ivoire depuis 25 000 ans	Cahiers de l’ORSTOM, Série Géologie, IV, 2, 93-103.	continental shelf off of Ivory Coast	C55	silt	offshore Cote d'Ivoire	4.8	-6	corer	75				50	25	10700	200	Gif 1617		50 cm of marine silt on top of two peat bands each ca. 12 cm thick located btw 50-75cm below sea floor, which are underlain by 1 m of very fine sand	Core collected from 61 m below present sea level. Mangrove peat.	coastal		Dommain René							12041	13031	12584	13031	12041	14C
4	Africa	508	Martin	1972	Variations du niveau de la mer et du climat en Cote d’Ivoire depuis 25 000 ans	Cahiers de l’ORSTOM, Série Géologie, IV, 2, 93-103.	continental shelf off of Ivory Coast	C57	muddy coarse sand	offshore Cote d'Ivoire	4.83333	-5.91667	corer	325				300	25	11500	250	Gif 1618		1 m of muddy coarse sand on top of peat layer of unknown thickness	Core collected from 62 m below present sea level. Corer did not recover basal entire peat layer. Mangrove peat	coastal		Dommain René							12794	13827	13345	13827	12794	14C
4	Africa	509	Martin	1972	Variations du niveau de la mer et du climat en Cote d’Ivoire depuis 25 000 ans	Cahiers de l’ORSTOM, Série Géologie, IV, 2, 93-103.	continental shelf off of Ivory Coast	B29	silty fine sand	offshore Cote d'Ivoire	4.93333	-5.88333	corer	330				200	130	10800	200	Gif 1616		2 m of fine to medium to coarse, gravelly sand over 130 cm of peat	Core collected from 62 m below present sea level. Mangrove peat	coastal		Dommain René							12151	13089	12706	13089	12151	14C
4	Africa	511	Martin	1972	Variations du niveau de la mer et du climat en Cote d’Ivoire depuis 25 000 ans	Cahiers de l’ORSTOM, Série Géologie, IV, 2, 93-103.	continental shelf off of Ivory Coast	C30	silty sand	offshore Cote d'Ivoire	4.96667	-5.83333	corer	125				100	25	10400	200	Gif 1619		75 cm of silty sand on top of 25 cm of peat pebble layer underlain by 175 cm of sand and coarse sand	Core collected from 43 m below present sea level. Mangrove peat.	coastal		Dommain René							11600	12709	12205	12709	11600	14C
4	Africa	516	Rabier et al.	1979	Etude sédimentologique de la lagune de Porto-Novo (Bénin – Afrique de l’Ouest)	Bulletin de l’institut géologique du Bassin d’Aquitaine, 25, 31-55	Lagune de Porto Nove, Benin	PN	Lagoonal sandy mud	Lagune de Porto Nove, Benin	6.46667	2.6	drilling	ca 3000				3000		23400	600/800	Gif 5131		30 m of dark mud with sand lenses on top of a thin peat layer ('lignite') likely representing a mangrove/estuarine swamp close to former (lower) sea level, peat underlain by fluvial/alluvial gravel and sand deposits	Study and date are cited in: Anthony, E. J., Oyédé, L. M., & Lang, J. (2002) Sedimentation in a fluvially infilling, barrier‐bound estuary on a wave dominated, microtidal coast: the Ouémé River estuary, Benin, west Africa. Sedimentology, 49, 1095-1112.	coastal/ fluvial	mangrove	Dommain René							25974	29060	27570	29060	25974	14C
4	Africa	399	Rognon	1987	Late Quaternary climate reconstructions for the Maghreb (North Africa)	Palaeogeography, Palaeoclimatology, Palaeoecology 58: 11-34	Kroumirie		Bog	Tunisia	36.5833	8.45	Core	unknown					NA	19640	530	Ly-2228	none	Peat overlain by sandy clay	Data from: Ben Tiba, B. and Reille, M., 1982. Recherches pollenanaly- tiques dans les montagnes de Kroumirie (Tunisie septen- trionale): Premiers r6sultats. Ecol. Mediterr., 8(4): 75-86.			Treat	FALSE	FALSE	FALSE				22454	24978	23649	24978	22454	14C
4	Africa	415	Scott	1982	A late Quaternary pollen record from the Transvaal Bushveld, South Africa	Quat. Res. 17: 339-370	Wonderkrater	Bore 4	Savanna	South Africa	-24.4333	28.75	Core	700	34400	1900	I-10,128	610	90				none	peat capped by peat with sand, sand, and more peat with sand	Date is maybe too old?/top date from adjacent core			Treat				34775	42133	38608				42133	34775	14C
4	Africa	427	Svensen et al.	2003	Subsurface combustion in Mali: Refutation of the active volcanism hypothesis in West Africa	Geology	Lac Faguibine	Haribibi	Siltstone and diatomite	Timbuktu, Mali	16.6257	-4.06421	Trench dug	125				60	65					"organic-rich layer" overlain by siltstone & overlying claystones	Volcanism is actually just peat fires that have been burning under the desert for over a century			Stelling												NA
4	Africa	454	Van Zinderen Bakker and Butzer	1973	Quaternary Environmental changes in Southern Africa	Soil Science 116(3), 236-248	Florisbad	Peat III	Peat	S. Africa	-28.7	26.3	Core		19350	650	L-271D		NA					peat overlying sand toped by sand; two more peat units on top without dates	no depth information			Treat				21807	24931	23278				24931	21807	14C
4	Africa	455	Van Zinderen Bakker and Butzer	1973	Quaternary Environmental changes in Southern Africa	Soil Science 116(3), 236-248	Florisbad	Peat III	Peat	S. Africa	-28.7	26.3	Core		28450	2200	L-271C		NA					peat overlying bluish clay topped by sand	no depth information			Treat				27876	36851	32472				36851	27876	14C
4	Africa	456	Van Zinderen Bakker and Butzer	1973	Quaternary Environmental changes in Southern Africa	Soil Science 116(3), 236-248	Florisbad	Peat III	Peat	S. Africa	-28.7	26.3			>48900		GrN-4208		NA				additional dates > 35k (L-271B, C-850, Y-103)	Peat overlain by bluish clay	no depth information	fluvial/hydro change		Treat										48900	48900	14C
			Europe
5.1	Europe/Northern	524	Allen and Haslett	2002	Buried salt-marsh edges and tide-level cycles in the mid-Holocene of the Caldicot Level (Gwent) South Wales UK	Holocene 12(3): 303-324	South Wales, UK	3rd Peat, Severn Estuary		South Wales, UK	51.5557	-2.81346			5670	90	BETA-128779							peat	top of peat	coastal		Treat Shelf P2C2	FALSE	FALSE	FALSE	6299	6655	6465	NA	NA	NA	6655	6299	14C
5.1	Europe/Northern	525	Allen and Haslett	2002	Buried salt-marsh edges and tide-level cycles in the mid-Holocene of the Caldicot Level (Gwent) South Wales UK	Holocene 12(3): 303-324	South Wales, UK	3rd Peat, Severn Estuary		South Wales, UK	51.5557	-2.81346			5680	70	BETA-73058							peat	base of peat	coastal		Treat Shelf P2C2	FALSE	FALSE	FALSE	6397	6561	6471	NA	NA	NA	6561	6397	14C
5.1	Europe/Northern	526	Allen and Haslett	2002	Buried salt-marsh edges and tide-level cycles in the mid-Holocene of the Caldicot Level (Gwent) South Wales UK	Holocene 12(3): 303-324	South Wales, UK	3rd Peat, Severn Estuary		South Wales, UK	51.5557	-2.81346			5730	70	BETA-113001							peat	top of peat	coastal		Treat Shelf P2C2	FALSE	FALSE	FALSE	6393	6677	6530	NA	NA	NA	6677	6393	14C
5.1	Europe/Northern	527	Allen and Haslett	2002	Buried salt-marsh edges and tide-level cycles in the mid-Holocene of the Caldicot Level (Gwent) South Wales UK	Holocene 12(3): 303-324	South Wales, UK	3rd Peat, Severn Estuary		South Wales, UK	51.5557	-2.81346			5810	70	BETA-128777							peat	top of peat	coastal		Treat Shelf P2C2	FALSE	FALSE	FALSE	6446	6755	6610	NA	NA	NA	6755	6446	14C
5.1	Europe/Northern	528	Allen and Haslett	2002	Buried salt-marsh edges and tide-level cycles in the mid-Holocene of the Caldicot Level (Gwent) South Wales UK	Holocene 12(3): 303-324	South Wales, UK	3rd Peat, Severn Estuary		South Wales, UK	51.5557	-2.81346			5540	80	BETA-112905							peat	top of peat	coastal		Treat Shelf P2C2	FALSE	FALSE	FALSE	6185	6495	6342	NA	NA	NA	6495	6185	14C
5.1	Europe/Northern	577	Barker and Mackay	1961	British Museum natural radiocarbon measurements III. Sample Description C. Great Britain BM-80. West Hartlepool submerged forest.	Radiocarbon 3, 41-42	English Channel	NA		Hartlepool Bay, County Durham	54.6833	1.21667			8700	180	BM-80							antler	submerged forest with peat	coastal		Treat Shelf P2C2	FALSE	FALSE	FALSE	9406	10228	9770	NA	NA	NA	10228	9406	14C
5.1	Europe/Northern	532	Barker and Mackay	1961	British Museum natural radiocarbon measurements III. Sample Description C. Great Britain BM-80. West Hartlepool submerged forest.	Radiocarbon 3, 41-42	Cumbria	Borehole B1		Leven Estuary, Cumbria, UK	NA	NA			8685	175	Hv3356							peat		coastal		Treat Shelf P2C2	FALSE	FALSE	FALSE	9405	10218	9752	NA	NA	NA	10218	9405	14C
5.1	Europe/Northern	83	Beets et al.	2003	Holocene tidal back-barrier development at decelerating sea-level rise: a 5 millennia record, exposed in the western Netherlands	Sedimentary Geology 158:117-144	Wijker Tunnel / Northern Excavation Pit	East Wall/ Holland Peat	Estuarine / lacustrine sediments	Netherlands	52.45	4.66667	exposure sampling						10	5403		cal BP	none	top of peat layers eroded by flooding; REED FRAGMENTS; authors talk about muds	Westerhoff, W.E., De Mulder, E.F.J., De Gans, W., 1987. Toelicht- ing bij de geologische kaart van Nederland 1:50.000: Blad Al- kmaar West (19W) en Blad Alkmaar Oost (19O). Rijks Geol. Dienst, Haarlem. 227 pp.	alluvial	coastal	Treat	FALSE	FALSE	FALSE				4956	7332	6177	7332	4956	14C
5.1	Europe/Northern	84	Beets et al.	2003	Holocene tidal back-barrier development at decelerating sea-level rise: a 5 millennia record, exposed in the western Netherlands	Sedimentary Geology 158:117-144	Wijker Tunnel / Northern Excavation Pit	East Wall/ Basal Peat	Estuarine / lacustrine sediments	Netherlands	52.45	4.66667	exposure sampling		8691		cal BP		20	8017		cal BP	none	basal peat overlain by clays; diatoms indicate layer above is lagoon; authors talk about muds	peat grades from oligotrophic to eutrophic	coastal	NO INFO	Treat	FALSE	FALSE	FALSE	7843	12163	9848	7323	10894	9013	12163	7323	14C
5.1	Europe/Northern	780	Behre and Menke	1969	Pollenanallyische Untersuchungen an einem Bohrkern der su_dlichen Doggerbank	Beitra_ge zur Meereskunde 24/25 123-129.	Dogger Bank, North Sea	NA		North Sea	NA	NA			9000	500	UNKNOWN11			9000	500				9500-9000 late preboreal	coastal		Treat Shelf P2C2	FALSE	FALSE	FALSE	8930	11502	10163	9543	12242	10860	12242	8930	14C
5.1	Europe/Northern	783	Behre et al.	1979	The Quaternary geological development of the German part of the North Sea	in "The Quaternary history of the North Sea" (ed.s) Oele E. Schuttenhelm R. and Wiggers A. 85-113.	NA	NA		North Sea	54.3411	4.34768			8190	140	Hv7095							basal peat		coastal		Treat Shelf P2C2	FALSE	FALSE	FALSE	8724	9479	9152	NA	NA	NA	9479	8724	14C
5.1	Europe/Northern	784	Behre et al.	1979	The Quaternary geological development of the German part of the North Sea	in "The Quaternary history of the North Sea" (ed.s) Oele E. Schuttenhelm R. and Wiggers A. 85-113.	NA	NA		North Sea	52.4931	4.01661			8485	125	Hv7094							basal peat		coastal		Treat Shelf P2C2	FALSE	FALSE	FALSE	9122	9774	9473	NA	NA	NA	9774	9122	14C
5.1	Europe/Northern	781	Behre et al.	1979	The Quaternary geological development of the German part of the North Sea	in "The Quaternary history of the North Sea" (ed.s) Oele E. Schuttenhelm R. and Wiggers A. 85-113.	NA	NA		North Sea	NA	NA			8190	140	Hv7095							peat	basal peat-brackish	coastal		Treat Shelf P2C2	FALSE	FALSE	FALSE	8724	9479	9152	NA	NA	NA	9479	8724	14C
5.1	Europe/Northern	782	Behre et al.	1979	The Quaternary geological development of the German part of the North Sea	in "The Quaternary history of the North Sea" (ed.s) Oele E. Schuttenhelm R. and Wiggers A. 85-113.	NA	NA		North Sea	NA	NA			8485	125	Hv7094							peat	basal peat-brackish	coastal		Treat Shelf P2C2	FALSE	FALSE	FALSE	9122	9774	9473	NA	NA	NA	9774	9122	14C
5.1	Europe/Northern	1063	Bertran et al.	2016	Last Glacial palaeoenvironments at Lascaux, southwest France, with special emphasis on MIS 4 (Ognon II interstadial)	Palaeogeography, Palaeoclimatology, Palaeoecology	Lascaux 4	SS2		France	45.0576	1.1691	Borehole	642	73000	12		632	10	60000			OSL dating from below the gyttja (685-695 cm)	Fibrous peat (6.32 to 6.42 m) mainly composed of moss fragments (Fig. 9C). In thin section, this facies comprises compacted tissue remains almost totally lacking in a detrital fraction (Fig. 9D) and containing limited woody debris. This facies appears light on X-ray images and reflects the growth of almost exclusively moss vegetation. Overlain by weakly organic calcerious silt; underlain by 40 cm…	The peats were buried and then partially eroded by a thick sequence of slope deposits reflecting increased erosion and debris redistribution on the slopes during the Weichselian. Core SS2 and the lithostratigraphy exposed in the trench provide evidence for three phases of deposition. The lowermost sandy colluvial strata separated by coarser-grained debris flow units are overlain by homogeneous co…	colluvium	Fen	Treat	FALSE	FALSE	TRUE							73000	60000	Pollen, OSL
5.1	Europe/Northern	1064	Bertran et al.	2016	Last Glacial palaeoenvironments at Lascaux, southwest France, with special emphasis on MIS 4 (Ognon II interstadial)	Palaeogeography, Palaeoclimatology, Palaeoecology	Lascaux 4	SS6		France	45.0576	1.1691	Borehole	640				628	12				The OSL dates alongside with both the pollen and beetle assemblages indicate the peat deposits to havemost likely formed during the Ognon II interstadial (i.e. GI-19.2 between 70.5 and 72.5 ka, Rasmussen et al., 2014). A	peat overlying gyttja, peat covered by Sand	The peats were buried and then partially eroded by a thick sequence of slope deposits reflecting increased erosion and debris redistribution on the slopes during the Weichselian. Core SS2 and the lithostratigraphy exposed in the trench provide evidence for three phases of deposition. The lowermost sandy colluvial strata separated by coarser-grained debris flow units are overlain by homogeneous co…	colluvium	Fen	Treat	FALSE	FALSE	TRUE							73000	60000	Pollen, OSL
5.1	Europe/Northern	88	Birks and Peglar	1979	Interglacial pollen spectra from Sel Ayre, Shetland	New Phytologist	Sel Ayre	Sel Ayre	Boulder Clay	Scotland, UK	60.2707	-1.68187	Excavated exposure	780				730	50				Pollen stratigraphy	50cm peat layer in sequence of sands and gravels	A comparatively-rare UK inter-glacial peat sequence but without external chronological control.	glacial		Payne										130000	77000	Pollen
5.1	Europe/Northern	1023	Birks and Ransom	1969	An interglacial peat at Fugla Ness, Shetland	New Phytologist 68, 777-796	Fugla Ness			Shetland, UK	60.6039	-1.43095	exposure	691				536	155				pollen	high marsh site overlain by boulder clay		glacial	coastal	Treat	FALSE	FALSE	TRUE	MIS 5						130000	77000	Pollen
5.1	Europe/Northern	716	Björck and Dennegård	1988	Preliminary stratigraphic studies on the Late Weichselian and Holocene development of the Hano Bay, southeastern Sweden.	Geographica Polonica, 55, 51-62.	Swedish Coast	Hano Bay		Baltic Sea	NA	NA			9550	NA	NA								organic soils with pine stumps overlain by marine sediments	coastal		Treat Shelf P2C2	FALSE	FALSE	FALSE	9500	9600	9550	NA	NA	NA	9600	9500	14C
5.1	Europe/Northern	785	Bonsall and Smith	1989	Late Palaeolithic and Mesolithic bone and antler artefacts from Britain: first reaction to accelerator dates	Mesolithic Miscellany 10 33-38.	between Leman and Ower Bank, North Sea	NA		North Sea	53.0333	NA			11740	150	OxA-1950							peat		coastal		Treat Shelf P2C2	FALSE	FALSE	FALSE	13275	13871	13575	NA	NA	NA	13871	13275	14C
5.1	Europe/Northern	1079	Borner et al.	2018	Palaeoecological investigations and 230Th/U dating of the Eemian Interglacial peat sequence from Neubrandenburg-Hinterste Mühle (Mecklenburg-Western Pomerania, NE Germany)	Quaternary International 467 (2018) 62e78	Neubrandenburg-Hinterste Mühle	HM	Grassland	Germany	53.5382	13.3116	Exposure sampling	190				25	165				Odderade (MIS 5a)	Fen and bog peat overlying hiatus to gyttja, overlain by sand			Bog	Treat	FALSE	FALSE	TRUE							85000	77000	Pollen
5.1	Europe/Northern	1085	Bos et al.	2001	Vegetation and Climate during the Weichselian Early Glacial and Pleniglacial in the Niederlausitz, eastern Germany – macrofossil and pollen evidence	JOURNAL OF QUATERNARY SCIENCE (2001) 16 (3) 269–289	Nochten	SJ7		Germany	51.45	14.5667	exposure		48400	2400	Utc-8705		40				Say that maybe 14C dates aren't total representative because of mixing of older and younger OM (cryoturbated peat), but then they use them anyways	cryoturbated fen peat overlain by fluvial/channel deposits from the Niesse (?)	Older sandy peats: Samples SJ 7–7a and b were collected at 112.6 m a.s.l. from unit 1a (Fig.3), a strongly cryoturbated sandy peat deposit. In the macrofossil samples high amounts of Pinus sylvestris wood and macrofossils (wood, charcoal, periderm and bark) of other Conifers (e.g. Abies, Picea, Larix or Pinus strobus) were recorded. The wood and charcoal was poorly preserved and lacked important …	fluvial	shrub tundra	Treat	FALSE	FALSE	TRUE	50800	46000	48400				50800	46000	14C
5.1	Europe/Northern	99	Broothaerts	2015	Sensitivity of floodplain geoecology to human impact in the Dijle catchment	PhD thesis. KU Leuven (Department of Earth and Environmental Sciences) and VU University Amsterdam (Department of Earth Sciences)	Rotselaar	ROT100	floodplain sediments	Belgium	50.9381	4.72223	Core	232	9310	50	Beta-352402	152	80	2610	30	Beta-343910		peat overlain by floodplain sediments		fluvial/hydro change	alluvial	Nils Broothaerts, Gert Verstraeten and Bastiaan Notebaert				10298	10660	10513	2720	2773	2749	10660	2720	14C
5.1	Europe/Northern	112	Broothaerts et al.	2014	Non-uniform and diachronous Holocene floodplain evolution: a case study from the Dijle catchment, Belgium	Journal of Quaternary Science	Loonbeek	LNB100	floodplain sediments	Belgium	50.8085	4.61346	Core	600				341	259	3450	30	Beta-352399		peat overlain by floodplain sediments		fluvial/hydro change	alluvial	Nils Broothaerts, Gert Verstraeten and Bastiaan Notebaert							3637	3828	3712	3828	3637	14C
5.1	Europe/Northern	116	Broothaerts et al.	2014	Non-uniform and diachronous Holocene floodplain evolution: a case study from the Dijle catchment, Belgium	Journal of Quaternary Science	Sint-Agatha-Rode	SAR100	floodplain sediments	Belgium	50.7883	4.63036	Core	485				383	102	1630	30	Beta-308865		peat overlain by floodplain sediments		fluvial/hydro change	alluvial	Nils Broothaerts, Gert Verstraeten and Bastiaan Notebaert							1415	1604	1533	1604	1415	14C
5.1	Europe/Northern	117	Broothaerts et al.	2014	Non-uniform and diachronous Holocene floodplain evolution: a case study from the Dijle catchment, Belgium	Journal of Quaternary Science	Sint-Agatha-Rode	SAR100	floodplain sediments	Belgium	50.7883	4.63036	Core	485				383	102	1730	30	Beta-323485		peat overlain by floodplain sediments		fluvial/hydro change	alluvial	Nils Broothaerts, Gert Verstraeten and Bastiaan Notebaert							1564	1707	1643	1707	1564	14C
5.1	Europe/Northern	102	Broothaerts et al.	2014	Non-uniform and diachronous Holocene floodplain evolution: a case study from the Dijle catchment, Belgium	Journal of Quaternary Science	Korbeek-Dijle	KOR54	floodplain sediments	Belgium	50.8479	4.65776	Core	369				195	174	800	30	Beta-302443		peat overlain by floodplain sediments		fluvial/hydro change	alluvial	Nils Broothaerts, Gert Verstraeten and Bastiaan Notebaert							675	766	714	766	675	14C
5.1	Europe/Northern	103	Broothaerts et al.	2014	Non-uniform and diachronous Holocene floodplain evolution: a case study from the Dijle catchment, Belgium	Journal of Quaternary Science	Korbeek-Dijle	KOR50	floodplain sediments	Belgium	50.8479	4.65776	Core	390	8740	50	Beta-297803	240	150	1040	40	Beta-297802		peat overlain by floodplain sediments		fluvial/hydro change	alluvial	Nils Broothaerts, Gert Verstraeten and Bastiaan Notebaert				9556	9901	9719	805	1057	954	9901	805	14C
5.1	Europe/Northern	104	Broothaerts et al.	2014	Non-uniform and diachronous Holocene floodplain evolution: a case study from the Dijle catchment, Belgium	Journal of Quaternary Science	Korbeek-Dijle	KOR200	floodplain sediments	Belgium	50.8479	4.65776	Core	395				233	162	1060	30	Beta-352400		peat overlain by floodplain sediments		fluvial/hydro change	alluvial	Nils Broothaerts, Gert Verstraeten and Bastiaan Notebaert							927	1052	964	1052	927	14C
5.1	Europe/Northern	105	Broothaerts et al.	2014	Non-uniform and diachronous Holocene floodplain evolution: a case study from the Dijle catchment, Belgium	Journal of Quaternary Science	Korbeek-Dijle	KOR58	floodplain sediments	Belgium	50.8479	4.65776	Core	330	9670	50	Beta-297809	105	225	1440	40	Beta-297807		peat overlain by floodplain sediments		fluvial/hydro change	alluvial	Nils Broothaerts, Gert Verstraeten and Bastiaan Notebaert				10789	11210	11094	1291	1398	1337	11210	1291	14C
5.1	Europe/Northern	106	Broothaerts et al.	2014	Non-uniform and diachronous Holocene floodplain evolution: a case study from the Dijle catchment, Belgium	Journal of Quaternary Science	Korbeek-Dijle	KOR52	floodplain sediments	Belgium	50.8479	4.65776	Core	395				300	95	1490	30	Beta-302442		peat overlain by floodplain sediments		fluvial/hydro change	alluvial	Nils Broothaerts, Gert Verstraeten and Bastiaan Notebaert							1307	1415	1372	1415	1307	14C
5.1	Europe/Northern	107	Broothaerts et al.	2014	Non-uniform and diachronous Holocene floodplain evolution: a case study from the Dijle catchment, Belgium	Journal of Quaternary Science	Korbeek-Dijle	KOR68	floodplain sediments	Belgium	50.8479	4.65776	Core	470	9220	40	Beta-302446	381	89	1650	30	Beta-302445		peat overlain by floodplain sediments		fluvial/hydro change	alluvial	Nils Broothaerts, Gert Verstraeten and Bastiaan Notebaert				10258	10500	10378	1418	1686	1553	10500	1418	14C
5.1	Europe/Northern	108	Broothaerts et al.	2014	Non-uniform and diachronous Holocene floodplain evolution: a case study from the Dijle catchment, Belgium	Journal of Quaternary Science	Korbeek-Dijle	KOR56	floodplain sediments	Belgium	50.8479	4.65776	Core	400	8860	50	Beta297806	270	130	2440	40	Beta-297804		peat overlain by floodplain sediments		fluvial/hydro change	alluvial	Nils Broothaerts, Gert Verstraeten and Bastiaan Notebaert				9760	10172	9989	2356	2704	2500	10172	2356	14C
5.1	Europe/Northern	109	Broothaerts et al.	2014	Non-uniform and diachronous Holocene floodplain evolution: a case study from the Dijle catchment, Belgium	Journal of Quaternary Science	Korbeek-Dijle	KOR80	floodplain sediments	Belgium	50.8479	4.65776	Core	510	9500	50	Beta-297812	399	111	6220	40	Beta-302448		peat overlain by floodplain sediments		fluvial/hydro change	alluvial	Nils Broothaerts, Gert Verstraeten and Bastiaan Notebaert				10589	11080	10785	7006	7250	7117	11080	7006	14C
5.1	Europe/Northern	110	Broothaerts et al.	2014	Non-uniform and diachronous Holocene floodplain evolution: a case study from the Dijle catchment, Belgium	Journal of Quaternary Science	Korbeek-Dijle	KOR74	floodplain sediments	Belgium	50.8479	4.65776	Core	450	8380	50	Beta-297817	375	75					peat overlain by floodplain sediments		fluvial/hydro change	alluvial	Nils Broothaerts, Gert Verstraeten and Bastiaan Notebaert				9278	9500	9410				9500	9278	14C
5.1	Europe/Northern	111	Broothaerts et al.	2014	Non-uniform and diachronous Holocene floodplain evolution: a case study from the Dijle catchment, Belgium	Journal of Quaternary Science	Korbeek-Dijle	KOR62	floodplain sediments	Belgium	50.8479	4.65776	Core	820	9530	50	Beta-297811	393	427					peat overlain by floodplain sediments		fluvial/hydro change	alluvial	Nils Broothaerts, Gert Verstraeten and Bastiaan Notebaert				10683	11091	10871				11091	10683	14C
5.1	Europe/Northern	100	Broothaerts et al.	2014	Non-uniform and diachronous Holocene floodplain evolution: a case study from the Dijle catchment, Belgium	Journal of Quaternary Science	Archennes	ARC100	floodplain sediments	Belgium	50.7506	4.65999	Core	645				486	159	3350	30	Beta-352394		peat overlain by floodplain sediments		fluvial/hydro change	alluvial	Nils Broothaerts, Gert Verstraeten and Bastiaan Notebaert							3483	3685	3593	3685	3483	14C
5.1	Europe/Northern	113	Broothaerts et al.	2013	Sensitivity of floodplain geoecology to human impact: A Holocene perspective for the headwaters of the Dijle catchment, central Belgium	The Holocene	Sclage	SCL-50	floodplain sediments	Belgium	50.6366	4.49978	Core	515	9080	50	Beta-297819	270	245	300	40	Beta-297818		peat overlain by floodplain sediments		fluvial/hydro change	alluvial	Nils Broothaerts, Gert Verstraeten and Bastiaan Notebaert				10176	10383	10236	288	473	385	10383	288	14C
5.1	Europe/Northern	114	Broothaerts et al.	2013	Sensitivity of floodplain geoecology to human impact: A Holocene perspective for the headwaters of the Dijle catchment, central Belgium	The Holocene	Sclage	SCL102	floodplain sediments	Belgium	50.6366	4.49978	Core	510				304	206	480	30	Beta-302449		peat overlain by floodplain sediments		fluvial/hydro change	alluvial	Nils Broothaerts, Gert Verstraeten and Bastiaan Notebaert							499	542	520	542	499	14C
5.1	Europe/Northern	115	Broothaerts et al.	2013	Sensitivity of floodplain geoecology to human impact: A Holocene perspective for the headwaters of the Dijle catchment, central Belgium	The Holocene	Sclage	SCL53	floodplain sediments	Belgium	50.6366	4.49978	Core	500				340	160	510	40	Beta-297820		peat overlain by floodplain sediments		fluvial/hydro change	alluvial	Nils Broothaerts, Gert Verstraeten and Bastiaan Notebaert							500	632	533	632	500	14C
5.1	Europe/Northern	101	Broothaerts et al.	2013	Sensitivity of floodplain geoecology to human impact: A Holocene perspective for the headwaters of the Dijle catchment, central Belgium	The Holocene	Cortil	Cor103	floodplain sediments	Belgium	50.5818	4.63911	Core	450				245	205	620	30	Beta-308864		peat overlain by floodplain sediments		fluvial/hydro change	alluvial	Nils Broothaerts, Gert Verstraeten and Bastiaan Notebaert							551	658	601	658	551	14C
5.1	Europe/Northern	97	Börner et al.	2015	Palaeoecological investigations and 230Th/U dating of Eemian interglacial peat sequence of Banzin (Mecklenburg-Western Pomerania, NE-Germany)	Quaternary International	Banzin site	Banzin-II peat is in unit 4	colluvial soil and bog deposits	Banzin, Germany	53.4024	10.901	Trench Exposure	255				223	32				118 ± 8/10 ka and 121 ± 9/13 ka		U/TH dated using leachate and total sample dissolution. five duplicate samples used in age calculation of both methods. Real nice pollen data in the paper as well. True peats with low ash contents			Williams										121000	118000	U-Th
5.1	Europe/Northern	96	Börner et al.	2015	Palaeoecological investigations and 230Th/U dating of Eemian interglacial peat sequence of Banzin (Mecklenburg-Western Pomerania, NE-Germany)	Quaternary International	Banzin site	Banzin-I peat is in unit 4 top of unit 5	colluvial soil and bog deposits	Banzin, Germany	53.4024	10.9007	Trench Exposure	246				223	23				118 ± 8/10 ka and 121 ± 9/13 ka		U/TH dated using leachate and total sample dissolution. five duplicate samples used in age calculation of both methods. Real nice pollen data in the paper as well. True peats with low ash contents			Williams										121000	118000	U-Th
5.1	Europe/Northern	578	Callow et al	1966	National Physical Laboratory Radiocarbon measurements IV	Radiocarbon 8 340-347	English Channel	NA		English Channel	51.1	1.4			9920	120	NPL-101							peat		coastal		Treat Shelf P2C2	FALSE	FALSE	FALSE	11129	11833	11426	NA	NA	NA	11833	11129	14C
5.1	Europe/Northern	534	Callow et al.	1966	National Physical Laboratory Radiocarbon measurements IV	Radiocarbon 8, 340-347.	Cumbria	Borehole P.040 (P3)		English Channel	NA	NA			10530	120	NPL-103							peat		coastal		Treat Shelf P2C2	FALSE	FALSE	FALSE	12079	12703	12445	NA	NA	NA	12703	12079	14C
5.1	Europe/Northern	560	Carter and Wilson	1990	Portstewart Strand and the Bann estuary	In: Wilson P. (Ed.) North Antrim and Londonderry Field Guide 13. Irish Assoc. for Quaternary Studies Dublin pp. 18^23.	Southeast UK	East Guldeford		Irish Sea	NA	NA			8960	80	Unknown13							peat		coastal		Treat Shelf P2C2	FALSE	FALSE	FALSE	9858	10246	10056	NA	NA	NA	10246	9858	14C
5.1	Europe/Northern	122	Chiverrell et al.	2008	Late Holocene Environmental Change in the Howgill Fells, northwest England		Carlingill	Grains Gill	Alluvial fan gravel	Northwest England	54.39	-2.5	Exposure	32	2290	80	Gak-4532	2	30	2145	40	SUERC-4940			Coordinates approximate. Depths not very clear from paper (I susepct 0cm isn't the surface).			Payne				2063	2693	2298	2002	2306	2137	2693	2002	14C
5.1	Europe/Northern	540	Cooper et al.	2002	Inner shelf seismic stratigraphy off the north coast of Northern Ireland: new data on the depth of the Holocene lowstand.	Marine Geology 186 369-387.	Ireland	Inishowen Head		Ireland	55.5	-6.6			NA	NA	NA									coastal		Treat Shelf P2C2	FALSE	FALSE	FALSE	NA	NA	NA	NA	NA	NA	NA	NA	NA
5.1	Europe/Northern	788	Denys and Baeteman	1995	Holocene evolution of relative sea level and local mean high water spring tides in Belgium-a first assessment.	Marine Geology 124, 1-19.	Belgian coastal plain	Schoudervliet		North Sea	51.0917	2.7			8440	130	IRPA 681		33					reed peat	top	coastal		Treat Shelf P2C2	FALSE	FALSE	FALSE	9085	9683	9419	NA	NA	NA	9683	9085	14C
5.1	Europe/Northern	787	Denys and Baeteman	1995	Holocene evolution of relative sea level and local mean high water spring tides in Belgium-a first assessment.	Marine Geology 124, 1-19.	Belgian coastal plain	Allaertshoeve		North Sea	51.1	2.71667			8250	95	IRPA 566		17					peaty soil in sand	top	coastal		Treat Shelf P2C2	FALSE	FALSE	FALSE	9014	9452	9231	NA	NA	NA	9452	9014	14C
5.1	Europe/Northern	786	Denys and Baeteman	1995	Holocene evolution of relative sea level and local mean high water spring tides in Belgium-a first assessment.	Marine Geology 124, 1-19.	Belgian coastal plain	Oostkerke		North Sea	51.0333	2.71667		1563	8170	90	IRPA 734							amorphous peat	base	coastal		Treat Shelf P2C2	FALSE	FALSE	FALSE	8971	9429	9137	NA	NA	NA	9429	8971	14C
5.1	Europe/Northern	156	Dossin et al.	1962	Louvain natural radiocarbon measurents I	Radiocarbon 4, 95	Beerse			Belgium	51.3375	4.81444	Exposure sampling	252.5	12160	415	Lv-75N	230	22.5	10920	540	Lv-73		peat overlain by Late Glacial dune sand		glacial		Treat				13204	15496	14258	11213	13874	12711	15496	11213	14C
5.1	Europe/Northern	157	Dossin et al.	1962	Louvain natural radiocarbon measurents I	Radiocarbon 4, 95	Lommel	32		Belgium	51.25	5.3	Exposure sampling	207	12310	340	Lv-101	195	12	11640	250	LV-100		peat overlain by frost-contorted sand				Treat				13473	15463	14443	13012	14075	13488	15463	13012	14C
5.1	Europe/Northern	564	Druce	2000	Mesolithic to Romano-British archaeology and environmental change of the Severn Estuary England.	Unpublished PhD Thesis University of Bristol.	gravel banks, city of Bristol	ST 5248 8376		Bristol, United Kingdom	51.5507	-2.68674			6440	70	Wk-5859			6440	70	Wk-5859		top of lower peat	top and base of 15 cm peat	coastal		Treat Shelf P2C2	FALSE	FALSE	FALSE	7246	7485	7359	7841	8072	7974	8072	7246	14C
5.1	Europe/Northern	565	Druce	2000	Mesolithic to Romano-British archaeology and environmental change of the Severn Estuary England.	Unpublished PhD Thesis University of Bristol.	gravel banks, city of Bristol	ST 5248 8376		Bristol, United Kingdom	51.5507	-2.68674			6620	70	Wk-5827							base of upper peat		coastal		Treat Shelf P2C2	FALSE	FALSE	FALSE	7421	7613	7510	NA	NA	NA	7613	7421	14C
5.1	Europe/Northern	200	Freund et al.	2004	The indicative meaning of diatoms, pollen and botanical macro fossils for the reconstruction of palaeoenvironments and sea-level fluctuations along the coast of Lower Saxony; Germany	Quaternary International	Wangerland	W5	cultivated soil	Northern Germany	53.65	7.95	core					600	60	5315	295	N/R		peat overlain by lagoonal and brackish, tidal sediments		coastal		Treat							5464	6744	6087	6744	5464	14C
5.1	Europe/Northern	581	Gaulin et al.	1983	Palynological analysis and 14C dating of a Bronze Age submerged peat-bog in North-West Ireland (Termon Peninsula, Dungloe, County Donegal)		Ireland	Termon		Ireland	54.9	-8.4			3840	120	Gif-5484							Fresh peat		coastal		Treat Shelf P2C2	FALSE	FALSE	FALSE	3893	4549	4246	NA	NA	NA	4549	3893	14C
5.1	Europe/Northern	571	Gehrels et al.	2006	Rapid sea-level rise in the North Atlantic Ocean since the first half of the nineteenth century.	Holocene 16(7): 949-965.	Iceland	Vioarholmi salt marsh		Iceland	64.7667	-22.375			2258	36	AAR-8066		NA					detrital plant fragments	adjacent to top of freshwater peat	coastal		Treat Shelf P2C2	FALSE	FALSE	FALSE	2155	2269	2237	NA	NA	NA	2269	2155	14C
5.1	Europe/Northern	790	Gerdes et al.	2003	The record of climatic change in the geological archives of shallow marine coastal and adjacent lowland areas of Northern Germany	Quat. Sci. Rev. 22(1) 101-124	Germany	Wangerland W5		North Sea	53.7	7.99		640	4595	65	not reported	580	60	4595	65	not reported		Undiff peat	terrestrial peat overlain by marine sediments	coastal		Treat Shelf P2C2	FALSE	FALSE	FALSE	5046	5471	5303	6175	7342	6725	7342	5046	14C
5.1	Europe/Northern	791	Gerdes et al.	2003	The record of climatic change in the geological archives of shallow marine coastal and adjacent lowland areas of Northern Germany	Quat. Sci. Rev. 22(1) 101-124	Germany	Wangerland W2		North Sea	53.7	7.99		1071	6285	300	not given	1018	53					Undiff peat	terrestrial peat overlain by marine sediments	coastal		Treat Shelf P2C2	FALSE	FALSE	FALSE	6466	7690	7141	NA	NA	NA	7690	6466	14C
5.1	Europe/Northern	792	Gerdes et al.	2003	The record of climatic change in the geological archives of shallow marine coastal and adjacent lowland areas of Northern Germany	Quat. Sci. Rev. 22(1) 101-124	Germany	Schweiburg borehole		North Sea	53.5	8.3	Borehole	828	5825	125	not given	743	85	4160	80	not given		Fen / freshwater peat	terrestrial peat overlain by marine sediments	coastal		Treat Shelf P2C2	TRUE	FALSE	FALSE	4514	4855	4686	6393	6941	6635	6941	4514	14C
5.1	Europe/Northern	789	Gerdes et al.	2003	The record of climatic change in the geological archives of shallow marine coastal and adjacent lowland areas of Northern Germany	Quat. Sci. Rev. 22(1) 101-124	Germany	Loxstedt borehole		North Sea	53.5	8.6		1759	9920	410	not given	1728	31	7540	205	not reported		Undiff peat	terrestrial peat overlain by marine sediments	coastal		Treat Shelf P2C2	FALSE	FALSE	FALSE	7947	8786	8350	10378	12634	11473	12634	7947	14C
5.1	Europe/Northern	1025	Geyh & Muller	2005	Numerical 230-Th/U dating and a palynological review of the Holsteinian/Hoxnian Interglacial	Quat. Sci. Rev. 24, 1861-1872	Bossel	GE 1/85		Germany	51.3333	7.21667	borehole		390000	70000			100	310000	4000			organic layers separated by the sediments of the Holsteinian Sea		coastal		Treat	FALSE	FALSE	FALSE	460000	320000	390000	306000	314000	310000	460000	306000	U-Th
5.1	Europe/Northern	207	Geyh et al.	1962	Hannover Radiocarbon Measurements II	Radiocarbon 4, 137-143	Colmar			Germany	53.325	8.35361	boring					515		4260	190	Hv-36		peat overlain by marine silty clay		marine		Treat							4290	5323	4826	5323	4290	14C
5.1	Europe/Northern	566	Gilbertson et al.	1990	The late Devensian and Holocene of industrial Severnside and the Vale of Gordano: stratigraphy radiocarbon dating and palaeoecology.	Proceedings of the Ussher Society 7 279-284.	gravel banks, city of Bristol	ST 5248 8376		Bristol, United Kingdom	51.5507	-2.68674			7030	100	I-4903									coastal		Treat Shelf P2C2	FALSE	FALSE	FALSE	7668	8021	7855	NA	NA	NA	8021	7668	14C
5.1	Europe/Northern	210	Godwin	1943	Coastal Peat Beds of the British Isles and North Sea	J. Ecology 31(2), 199-247	Sehestedter Aussendeichsgebiet	Brinkmann 1934 profile	clay	River Jade, Germany	53.4372	8.13572	exposed beds	330				160	170					Peat series between clays	Pollen shows salt marsh transition to pine/birch/alder woods to sphagnum bog, then clay		coastal	Stelling												NA
5.1	Europe/Northern	209	Godwin	1943	Coastal Peat Beds of the British Isles and North Sea	J. Ecology 31(2), 199-247	Chapel Point	Swinnerton 1931 Profile	clay	Lincolnshire, UK	53.2329	0.339682		450				180	270					Peat overlay by salt marsh clays	Lower bed (a) a forest peat, upper (b) a fen-wood peat	coastal		Stelling												NA
5.1	Europe/Northern	211	Godwin	1943	Coastal Peat Beds of the British Isles and North Sea	J. Ecology 31(2), 199-247	St. Germans	Peat Bed 'E'	clay	St. Germans near King's Lynn, UK	52.7005	0.363837	series of samples											Peat between salt marsh clays	Pollen shows oak-wood fen, now ~2m below m.s.l.	coastal		Stelling												NA
5.1	Europe/Northern	810	Godwin	1943	Coastal Peat Beds of the British Isles and North Sea: Presidential Address to the British Ecological Society 1943	J. Ecology 31(2), 199-247	UK	Newferry		Atlantic Europe	54.75	-6.5			NA	NA	NA		NA							coastal		Treat Shelf P2C2	FALSE	FALSE	FALSE	NA	NA	NA	NA	NA	NA	NA	NA	NA
5.1	Europe/Northern	796	Godwin	1943	Coastal Peat Beds of the British Isles and North Sea: Presidential Address to the British Ecological Society 1943	J. Ecology 31(2), 199-247	UK	Isle of Soay		Atlantic Europe	57.2	-6.1			NA	NA	NA		NA							coastal		Treat Shelf P2C2	FALSE	FALSE	FALSE	NA	NA	NA	NA	NA	NA	NA	NA	NA
5.1	Europe/Northern	811	Godwin	1943	Coastal Peat Beds of the British Isles and North Sea: Presidential Address to the British Ecological Society 1943	J. Ecology 31(2), 199-247	UK	Cushendun		Atlantic Europe	55	-6			NA	NA	NA		NA							coastal		Treat Shelf P2C2	FALSE	FALSE	FALSE	NA	NA	NA	NA	NA	NA	NA	NA	NA
5.1	Europe/Northern	812	Godwin	1943	Coastal Peat Beds of the British Isles and North Sea: Presidential Address to the British Ecological Society 1943	J. Ecology 31(2), 199-247	UK	Island Magee		Atlantic Europe	54.5	-5.5			NA	NA	NA		NA							coastal		Treat Shelf P2C2	FALSE	FALSE	FALSE	NA	NA	NA	NA	NA	NA	NA	NA	NA
5.1	Europe/Northern	794	Godwin	1943	Coastal Peat Beds of the British Isles and North Sea: Presidential Address to the British Ecological Society 1943	J. Ecology 31(2), 199-247	UK	Moss of Cree		Atlantic Europe	55	-4.5			NA	NA	NA		NA							coastal		Treat Shelf P2C2	FALSE	FALSE	FALSE	NA	NA	NA	NA	NA	NA	NA	NA	NA
5.1	Europe/Northern	797	Godwin	1943	Coastal Peat Beds of the British Isles and North Sea: Presidential Address to the British Ecological Society 1943	J. Ecology 31(2), 199-247	UK	Forgandenny		Atlantic Europe	56	-3.5			NA	NA	NA		NA							coastal		Treat Shelf P2C2	FALSE	FALSE	FALSE	NA	NA	NA	NA	NA	NA	NA	NA	NA
5.1	Europe/Northern	822	Godwin	1943	Coastal Peat Beds of the British Isles and North Sea: Presidential Address to the British Ecological Society 1943	J. Ecology 31(2), 199-247	UK	Lochar Moss		Atlantic Europe	55	-3.5			NA	NA	NA		NA							coastal		Treat Shelf P2C2	FALSE	FALSE	FALSE	NA	NA	NA	NA	NA	NA	NA	NA	NA
5.1	Europe/Northern	813	Godwin	1943	Coastal Peat Beds of the British Isles and North Sea: Presidential Address to the British Ecological Society 1943	J. Ecology 31(2), 199-247	UK	Belfast Lough		Atlantic Europe	54.25	-5.75			NA	NA	NA		NA							coastal		Treat Shelf P2C2	FALSE	FALSE	FALSE	NA	NA	NA	NA	NA	NA	NA	NA	NA
5.1	Europe/Northern	821	Godwin	1943	Coastal Peat Beds of the British Isles and North Sea: Presidential Address to the British Ecological Society 1943	J. Ecology 31(2), 199-247	UK	Lonsdale Mosses		Atlantic Europe	54.2	-3			NA	NA	NA		NA							coastal		Treat Shelf P2C2	FALSE	FALSE	FALSE	NA	NA	NA	NA	NA	NA	NA	NA	NA
5.1	Europe/Northern	798	Godwin	1943	Coastal Peat Beds of the British Isles and North Sea: Presidential Address to the British Ecological Society 1943	J. Ecology 31(2), 199-247	UK	Skipsea		North Sea	54	-0.25			NA	NA	NA		NA							coastal		Treat Shelf P2C2	FALSE	FALSE	FALSE	NA	NA	NA	NA	NA	NA	NA	NA	NA
5.1	Europe/Northern	814	Godwin	1943	Coastal Peat Beds of the British Isles and North Sea: Presidential Address to the British Ecological Society 1943	J. Ecology 31(2), 199-247	UK	Dunshaughlin		Atlantic Europe	53.5	-6.5			NA	NA	NA		NA							coastal		Treat Shelf P2C2	FALSE	FALSE	FALSE	NA	NA	NA	NA	NA	NA	NA	NA	NA
5.1	Europe/Northern	820	Godwin	1943	Coastal Peat Beds of the British Isles and North Sea: Presidential Address to the British Ecological Society 1943	J. Ecology 31(2), 199-247	UK	Leasowe		Atlantic Europe	53.5	-3			NA	NA	NA		NA							coastal		Treat Shelf P2C2	FALSE	FALSE	FALSE	NA	NA	NA	NA	NA	NA	NA	NA	NA
5.1	Europe/Northern	819	Godwin	1943	Coastal Peat Beds of the British Isles and North Sea: Presidential Address to the British Ecological Society 1943	J. Ecology 31(2), 199-247	UK	Rhyl		Atlantic Europe	53.25	-3.8			NA	NA	NA		NA							coastal		Treat Shelf P2C2	FALSE	FALSE	FALSE	NA	NA	NA	NA	NA	NA	NA	NA	NA
5.1	Europe/Northern	799	Godwin	1943	Coastal Peat Beds of the British Isles and North Sea: Presidential Address to the British Ecological Society 1943	J. Ecology 31(2), 199-247	UK	Ingoldmells		North Sea	53.25	0.5			NA	NA	NA		NA							coastal		Treat Shelf P2C2	FALSE	FALSE	FALSE	NA	NA	NA	NA	NA	NA	NA	NA	NA
5.1	Europe/Northern	804	Godwin	1943	Coastal Peat Beds of the British Isles and North Sea: Presidential Address to the British Ecological Society 1943	J. Ecology 31(2), 199-247	UK	Leman and Ower		North Sea	53.25	2			NA	NA	NA		NA							coastal		Treat Shelf P2C2	FALSE	FALSE	FALSE	NA	NA	NA	NA	NA	NA	NA	NA	NA
5.1	Europe/Northern	802	Godwin	1943	Coastal Peat Beds of the British Isles and North Sea: Presidential Address to the British Ecological Society 1943	J. Ecology 31(2), 199-247	UK	Hunstanton		North Sea	53	0.75			NA	NA	NA		NA							coastal		Treat Shelf P2C2	FALSE	FALSE	FALSE	NA	NA	NA	NA	NA	NA	NA	NA	NA
5.1	Europe/Northern	803	Godwin	1943	Coastal Peat Beds of the British Isles and North Sea: Presidential Address to the British Ecological Society 1943	J. Ecology 31(2), 199-247	UK	Brancaster		North Sea	53	1			NA	NA	NA		NA							coastal		Treat Shelf P2C2	FALSE	FALSE	FALSE	NA	NA	NA	NA	NA	NA	NA	NA	NA
5.1	Europe/Northern	805	Godwin	1943	Coastal Peat Beds of the British Isles and North Sea: Presidential Address to the British Ecological Society 1943	J. Ecology 31(2), 199-247	UK	Baron Road		North Sea	53	1.5			NA	NA	NA		NA							coastal		Treat Shelf P2C2	FALSE	FALSE	FALSE	NA	NA	NA	NA	NA	NA	NA	NA	NA
5.1	Europe/Northern	800	Godwin	1943	Coastal Peat Beds of the British Isles and North Sea: Presidential Address to the British Ecological Society 1943	J. Ecology 31(2), 199-247	UK	St Germans		North Sea	52.75	0.5			NA	NA	NA		NA							coastal		Treat Shelf P2C2	FALSE	FALSE	FALSE	NA	NA	NA	NA	NA	NA	NA	NA	NA
5.1	Europe/Northern	818	Godwin	1943	Coastal Peat Beds of the British Isles and North Sea: Presidential Address to the British Ecological Society 1943	J. Ecology 31(2), 199-247	UK	Borth and Ynyslas		Atlantic Europe	52.5	-4			NA	NA	NA		NA							coastal		Treat Shelf P2C2	FALSE	FALSE	FALSE	NA	NA	NA	NA	NA	NA	NA	NA	NA
5.1	Europe/Northern	801	Godwin	1943	Coastal Peat Beds of the British Isles and North Sea: Presidential Address to the British Ecological Society 1943	J. Ecology 31(2), 199-247	UK	Old Decoy		North Sea	52.5	0.5			NA	NA	NA		NA							coastal		Treat Shelf P2C2	FALSE	FALSE	FALSE	NA	NA	NA	NA	NA	NA	NA	NA	NA
5.1	Europe/Northern	817	Godwin	1943	Coastal Peat Beds of the British Isles and North Sea: Presidential Address to the British Ecological Society 1943	J. Ecology 31(2), 199-247	UK	Swansea		Atlantic Europe	51.5	-4			NA	NA	NA		NA							coastal		Treat Shelf P2C2	FALSE	FALSE	FALSE	NA	NA	NA	NA	NA	NA	NA	NA	NA
5.1	Europe/Northern	815	Godwin	1943	Coastal Peat Beds of the British Isles and North Sea: Presidential Address to the British Ecological Society 1943	J. Ecology 31(2), 199-247	UK	St Helier, Jersey		English Channel	49.5	-2			NA	NA	NA		NA							coastal		Treat Shelf P2C2	FALSE	FALSE	FALSE	NA	NA	NA	NA	NA	NA	NA	NA	NA
5.1	Europe/Northern	816	Godwin	1943	Coastal Peat Beds of the British Isles and North Sea: Presidential Address to the British Ecological Society 1943	J. Ecology 31(2), 199-247	UK	Southampton		English Channel	51	-1.5			NA	NA	NA		NA							coastal		Treat Shelf P2C2	FALSE	FALSE	FALSE	NA	NA	NA	NA	NA	NA	NA	NA	NA
5.1	Europe/Northern	806	Godwin	1943	Coastal Peat Beds of the British Isles and North Sea: Presidential Address to the British Ecological Society 1943	J. Ecology 31(2), 199-247	UK	Amberley Wild Brooks		English Channel	51	-0.75			NA	NA	NA		NA							coastal		Treat Shelf P2C2	FALSE	FALSE	FALSE	NA	NA	NA	NA	NA	NA	NA	NA	NA
5.1	Europe/Northern	809	Godwin	1943	Coastal Peat Beds of the British Isles and North Sea: Presidential Address to the British Ecological Society 1943	J. Ecology 31(2), 199-247	UK	Lower Halstow		North Sea	51.25	0.75			NA	NA	NA		NA							coastal		Treat Shelf P2C2	FALSE	FALSE	FALSE	NA	NA	NA	NA	NA	NA	NA	NA	NA
5.1	Europe/Northern	808	Godwin	1943	Coastal Peat Beds of the British Isles and North Sea: Presidential Address to the British Ecological Society 1943	J. Ecology 31(2), 199-247	UK	Hullbridge-on-Crouch		North Sea	51.5	1			NA	NA	NA		NA							coastal		Treat Shelf P2C2	FALSE	FALSE	FALSE	NA	NA	NA	NA	NA	NA	NA	NA	NA
5.1	Europe/Northern	807	Godwin	1943	Coastal Peat Beds of the British Isles and North Sea: Presidential Address to the British Ecological Society 1943	J. Ecology 31(2), 199-247	UK	Clacton and Walton		North Sea	52	1.25			NA	NA	NA		NA							coastal		Treat Shelf P2C2	FALSE	FALSE	FALSE	NA	NA	NA	NA	NA	NA	NA	NA	NA
5.1	Europe/Northern	795	Godwin	1943	Coastal Peat Beds of the British Isles and North Sea: Presidential Address to the British Ecological Society 1943	J. Ecology 31(2), 199-247	UK	Minnis Bay		English Channel	51.5	1.5			NA	NA	NA		NA							coastal		Treat Shelf P2C2	FALSE	FALSE	FALSE	NA	NA	NA	NA	NA	NA	NA	NA	NA
5.1	Europe/Northern	793	Godwin	1943	Coastal Peat Beds of the British Isles and North Sea: Presidential Address to the British Ecological Society 1943	J. Ecology 31(2), 199-247	NA	Chapel Point, Lincolnshire		North Sea	NA	NA			NA	NA	NA		NA							coastal		Treat Shelf P2C2	FALSE	FALSE	FALSE	NA	NA	NA	NA	NA	NA	NA	NA	NA
5.1	Europe/Northern	824	Godwin	1961	Radiocarbon dating and Quaternary history in Britain	Proceedings of the Royal Society of London Series B 153 287-320.	Leman Bank, North Sea	NA		North Sea	NA	NA			8400	NA	Unknown17									coastal		Treat Shelf P2C2	FALSE	FALSE	FALSE	8195	10592	9389	NA	NA	NA	10592	8195	14C
5.1	Europe/Northern	212	Godwin	1968	Terneuzen and buried forests of east anglian fenland	New Phytologist	Terneuzen	Reservoir Excavation Site	Marine Clay	Netherlands	51.3	3.86	Excavated	150	4550			5	145	2150				Amorphous & sphagnum peat	Peat found under clay after excavations for new Reservoir. Dates not properly reported.			Stelling				4063	6217	5160	1694	2725	2149	6217	1694	14C
5.1	Europe/Northern	825	Godwin and Willis	1959	Cambridge University Natural Radiocarbon Measurements I	Radiocarbon 1, 63-75	NA	NA		North Sea	NA	NA			8420	170	Q-105							peat	peat bed	coastal		Treat Shelf P2C2	FALSE	FALSE	FALSE	8996	9823	9386	NA	NA	NA	9823	8996	14C
5.1	Europe/Northern	579	Godwin et al.	1958	Radiocarbon dating of the eustatic rise in the ocean level	Nature 181, 1518-1519	English Channel	NA		Hamworthy, Dorset	NA	NA			7340	110	Q-181							peat	peat sealed by marine sediments	coastal		Treat Shelf P2C2	FALSE	FALSE	FALSE	7968	8367	8158	NA	NA	NA	8367	7968	14C
5.1	Europe/Northern	224	Heijnis and van der Plicht	1992	Uranium/thorium dating of late Pleistocene peat deposits in NW Europe, uranium/thorium isotope systematics and open-system behaviour of peat layers	Chemical Geology (Isotope Geoscience Section)	Fenit Site	89-I	coastal headland	County Kerry, Ireland	52.25	-9.83333	Exposure sampling	~58				~14	44				110-120 ka		U/Th dated, many dates from three discreet peat layers separated by clay layers. Site details described in Mitchell 1970, Proc. R. Irish. Acad. 70b 141-163. Appears to be MIS 5d/5c			Williams										120000	110000	U-Th
5.1	Europe/Northern	1066	Helmens, Karin L.	2014	The Last InterglacialeGlacial cycle (MIS 5e2) re-examined based on long proxy records from central and northern Europe	Quaternary Science Reviews 86 (2014) 115e143	Oerel			Germany	53.9833	-9.06667		1700				1625	75		100				alluvial fan	fluvial		Treat	FALSE	FALSE	FALSE	31883	37453	34727	33106	33738	33462	37453	31883	14C
5.1	Europe/Northern	1067	Helmens, Karin L.	2014	The Last InterglacialeGlacial cycle (MIS 5e2) re-examined based on long proxy records from central and northern Europe	Quaternary Science Reviews 86 (2014) 115e143	Oerel			Germany	53.9833	-9.06667		1450				1350	100				MIS-5e, Eemian interglacial	Fen and bog peat overlying hiatus to gyttja, overlain by sand	Simplified chronology, lithology, and pollen and spore record of the Oerel sedimentary sequence in northern Germany (Fig. 1) based on Behre and Lade (1986), Behre (1989) and Behre and van der Plicht (1992).			Treat	FALSE	FALSE	TRUE							128000	116000	Pollen
5.1	Europe/Northern	1068	Helmens, Karin L.	2014	The Last InterglacialeGlacial cycle (MIS 5e2) re-examined based on long proxy records from central and northern Europe	Quaternary Science Reviews 86 (2014) 115e143	Oerel			Germany	53.9833	-9.06667		650				520	130				Brorup stage (MIS 5c)	Fen and bog peat overlying hiatus to gyttja, overlain by sand			Fen	Treat	FALSE	FALSE	TRUE							107000	88000	Pollen
5.1	Europe/Northern	717	Hoffmann et al.	2005	Postglacial evolution of coastal barriers along the West Pomeranian coast NE Germany.	Quaternary International 133: 47-59.	Germany	Monchgut Peninsula		Baltic Sea	54.3	13.7333			5690	150	KIA-19372			5690	150	KIA-19372		peat	top of peat	coastal		Treat Shelf P2C2	FALSE	FALSE	FALSE	6190	6805	6498	8647	8153	8967	8967	6190	14C
5.1	Europe/Northern	567	Hoppe	1965	Submarine Peat in the Shetland Islands Geografiska Annaler.	Geografiska Annaler. Series A Physical Geography 47(4) 195-203.	Sheltand Islands	Symbister		Sheltand Islands	60	1			6030	80	St-1552		10					submarine peat with fen macrofossils	one peat from site 50 cm thick	coastal		Treat Shelf P2C2	FALSE	FALSE	FALSE	6677	7030	6883	NA	NA	NA	7030	6677	14C
5.1	Europe/Northern	568	Hoppe	1965	Submarine Peat in the Shetland Islands Geografiska Annaler.	Geografiska Annaler. Series A Physical Geography 47(4) 195-203.	Sheltand Islands	Symbister / N13		Sheltand Islands	60	1			5945	230	St-1812		20	5455	170	St-1811		submarine peat with fen macrofossils	one peat from site 50 cm thick	coastal		Treat Shelf P2C2	FALSE	FALSE	FALSE	6298	7294	6796	5897	6639	6233	7294	5897	14C
5.1	Europe/Northern	570	Hoppe	1965	Submarine Peat in the Shetland Islands Geografiska Annaler.	Geografiska Annaler. Series A Physical Geography 47(4) 195-203.	Sheltand Islands	Symbister/N14		Sheltand Islands	60	1			6670	100	St-1925		20					submarine peat with fen macrofossils	one peat from site 50 cm thick	coastal		Treat Shelf P2C2	FALSE	FALSE	FALSE	7415	7704	7543	NA	NA	NA	7704	7415	14C
5.1	Europe/Northern	879	Jelgersma	1961	Holocene sea level changes in the Netherlands	Mededelingen van de Geologische Stichting C-VI 1-101.	Netherlands	Middelburg		North Sea	51.5031	3.42472			6800	85	GrN-1626							peat	Peat overlain by marine sediments	coastal		Treat Shelf P2C2	FALSE	FALSE	FALSE	7507	7826	7649	NA	NA	NA	7826	7507	14C
5.1	Europe/Northern	890	Jelgersma	1961	Holocene sea level changes in the Netherlands	Mededelingen van de Geologische Stichting C-VI 1-101.	Netherlands	Groede		North Sea	51.3775	3.50944			5100	180	GrN-187							peat	Peat overlain by marine sediments	coastal		Treat Shelf P2C2	FALSE	FALSE	FALSE	5576	6281	5857	NA	NA	NA	6281	5576	14C
5.1	Europe/Northern	889	Jelgersma	1961	Holocene sea level changes in the Netherlands	Mededelingen van de Geologische Stichting C-VI 1-101.	Netherlands	Ritthem		North Sea	51.4536	3.62667			5720	120	GrN-405							peat	Peat overlain by marine sediments	coastal		Treat Shelf P2C2	FALSE	FALSE	FALSE	6291	6757	6524	NA	NA	NA	6757	6291	14C
5.1	Europe/Northern	878	Jelgersma	1961	Holocene sea level changes in the Netherlands	Mededelingen van de Geologische Stichting C-VI 1-101.	Netherlands	Veere		North Sea	51.5517	3.65722			7219	90	GrN-1580							peat	Peat overlain by marine sediments	coastal		Treat Shelf P2C2	FALSE	FALSE	FALSE	7850	8203	8047	NA	NA	NA	8203	7850	14C
5.1	Europe/Northern	877	Jelgersma	1961	Holocene sea level changes in the Netherlands	Mededelingen van de Geologische Stichting C-VI 1-101.	Netherlands	Bouwlest		North Sea	51.6572	3.97111			7850	100	GrN-2283							peat	Peat overlain by marine sediments	coastal		Treat Shelf P2C2	FALSE	FALSE	FALSE	8452	8985	8687	NA	NA	NA	8985	8452	14C
5.1	Europe/Northern	883	Jelgersma	1961	Holocene sea level changes in the Netherlands	Mededelingen van de Geologische Stichting C-VI 1-101.	Netherlands	Oude Stoof 4-1		North Sea	51.3436	3.98833			5890	55	GrN-1048							peat	Peat overlain by marine sediments	coastal		Treat Shelf P2C2	FALSE	FALSE	FALSE	6560	6807	6712	NA	NA	NA	6807	6560	14C
5.1	Europe/Northern	884	Jelgersma	1961	Holocene sea level changes in the Netherlands	Mededelingen van de Geologische Stichting C-VI 1-101.	Netherlands	Oude Stoof 4-2		North Sea	51.3436	3.98833			5790	70	GrN-1120							peat	Peat overlain by marine sediments	coastal		Treat Shelf P2C2	FALSE	FALSE	FALSE	6435	6743	6589	NA	NA	NA	6743	6435	14C
5.1	Europe/Northern	886	Jelgersma	1961	Holocene sea level changes in the Netherlands	Mededelingen van de Geologische Stichting C-VI 1-101.	Netherlands	Oude Stoof 4-3		North Sea	51.3436	3.98833			5695	55	GrN-1129							peat	Peat overlain by marine sediments	coastal		Treat Shelf P2C2	FALSE	FALSE	FALSE	6394	6638	6484	NA	NA	NA	6638	6394	14C
5.1	Europe/Northern	882	Jelgersma	1961	Holocene sea level changes in the Netherlands	Mededelingen van de Geologische Stichting C-VI 1-101.	Netherlands	Perkpolder		North Sea	51.3972	4.005			6240	70	GrN-1045							peat	Peat overlain by marine sediments	coastal		Treat Shelf P2C2	FALSE	FALSE	FALSE	6957	7302	7154	NA	NA	NA	7302	6957	14C
5.1	Europe/Northern	881	Jelgersma	1961	Holocene sea level changes in the Netherlands	Mededelingen van de Geologische Stichting C-VI 1-101.	Netherlands	Waarde		North Sea	51.4272	4.07167			6370	85	GrN-1112							peat	Peat overlain by marine sediments	coastal		Treat Shelf P2C2	FALSE	FALSE	FALSE	7155	7441	7302	NA	NA	NA	7441	7155	14C
5.1	Europe/Northern	826	Jelgersma	1961	Holocene sea level changes in the Netherlands	Mededelingen van de Geologische Stichting C-VI 1-101.	NA	NA		North Sea	NA	NA			8070	100	Unknown18							Moorlog peat		coastal		Treat Shelf P2C2	FALSE	FALSE	FALSE	8639	9269	8965	NA	NA	NA	9269	8639	14C
5.1	Europe/Northern	827	Jelgersma	1961	Holocene sea level changes in the Netherlands	Mededelingen van de Geologische Stichting C-VI 1-101.	North Sea, North Sea	NA		North Sea	NA	NA			8400	300	Unknown19							Moorlog peat		coastal		Treat Shelf P2C2	FALSE	FALSE	FALSE	8629	10171	9365	NA	NA	NA	10171	8629	14C
5.1	Europe/Northern	828	Jelgersma	1961	Holocene sea level changes in the Netherlands	Mededelingen van de Geologische Stichting C-VI 1-101.	North Sea, North Sea	NA		North Sea	NA	NA			9000	300	Unknown20							Moorlog peat		coastal		Treat Shelf P2C2	FALSE	FALSE	FALSE	9445	10875	10117	NA	NA	NA	10875	9445	14C
5.1	Europe/Northern	829	Jelgersma	1961	Holocene sea level changes in the Netherlands	Mededelingen van de Geologische Stichting C-VI 1-101.	NA	NA		North Sea	NA	NA			8400	300	Pollen A							basal peat	Palynologically dated	coastal		Treat Shelf P2C2	FALSE	FALSE	FALSE	8629	10171	9365	NA	NA	NA	10171	8629	14C
5.1	Europe/Northern	830	Jelgersma	1961	Holocene sea level changes in the Netherlands	Mededelingen van de Geologische Stichting C-VI 1-101.	NA	NA		North Sea	NA	NA			8500	300	Pollen D							basal peat	Palynologically dated	coastal		Treat Shelf P2C2	FALSE	FALSE	FALSE	8703	10235	9505	NA	NA	NA	10235	8703	14C
5.1	Europe/Northern	831	Jelgersma	1961	Holocene sea level changes in the Netherlands	Mededelingen van de Geologische Stichting C-VI 1-101.	NA	NA		North Sea	NA	NA			8700	300	Pollen C							basal peat	Palynologically dated	coastal		Treat Shelf P2C2	FALSE	FALSE	FALSE	9013	10512	9775	NA	NA	NA	10512	9013	Pollen
5.1	Europe/Northern	832	Jelgersma	1961	Holocene sea level changes in the Netherlands	Mededelingen van de Geologische Stichting C-VI 1-101.	NA	NA		North Sea	NA	NA			9000	300	Pollen B							basal peat	Palynologically dated	coastal		Treat Shelf P2C2	FALSE	FALSE	FALSE	9445	10875	10117	NA	NA	NA	10875	9445	Pollen
5.1	Europe/Northern	835	Jelgersma et al.	1979	Depositional history and coastal development in the Netherlands and the adjacent North Sea since the Eemian	in "The Quaternary history of the North Sea" (ed.s) Oele E. Schuttenhelm R. and Wiggers A. 115-142 University of Uppsala.	NA	NA		North Sea	54.3354	4.18849			9445	80	GrN5759							basal peat		coastal		Treat Shelf P2C2	FALSE	FALSE	FALSE	10494	10889	10701	NA	NA	NA	10889	10494	14C
5.1	Europe/Northern	833	Jelgersma et al.	1979	Depositional history and coastal development in the Netherlands and the adjacent North Sea since the Eemian	in "The Quaternary history of the North Sea" (ed.s) Oele E. Schuttenhelm R. and Wiggers A. 115-142 University of Uppsala.	NA	NA		North Sea	NA	NA			9445	80	GrN-5759							Phragmites peat		coastal		Treat Shelf P2C2	FALSE	FALSE	FALSE	10494	10889	10701	NA	NA	NA	10889	10494	14C
5.1	Europe/Northern	834	Jelgersma et al.	1979	Depositional history and coastal development in the Netherlands and the adjacent North Sea since the Eemian	in "The Quaternary history of the North Sea" (ed.s) Oele E. Schuttenhelm R. and Wiggers A. 115-142 University of Uppsala.	NA	NA		North Sea	NA	NA			9935	55	Unknown21							Phragmites peat		coastal		Treat Shelf P2C2	FALSE	FALSE	FALSE	11232	11508	11355	NA	NA	NA	11508	11232	14C
5.1	Europe/Northern	836	Jelgersma et al.	1979	Depositional history and coastal development in the Netherlands and the adjacent North Sea since the Eemian	in "The Quaternary history of the North Sea" (ed.s) Oele E. Schuttenhelm R. and Wiggers A. 115-142 University of Uppsala.	NA	NA		North Sea	NA	NA			9935	55	GrN5758							basal peat		coastal		Treat Shelf P2C2	FALSE	FALSE	FALSE	11232	11508	11355	NA	NA	NA	11508	11232	14C
5.1	Europe/Northern	718	Jensen	1995	A Baltic Ice Lake transgression in the southwestern Baltic: Evidence from Fakse Bugt Denmark	Quaternary International 27(0): 59-68.	Fakse Bugt	VC225B		Baltic Sea	55.1	12.5		1730	9370	135	K-5649	1650	80					mix of gyttja and other peats	Peat overlain by marine sediments	coastal		Treat Shelf P2C2	FALSE	FALSE	FALSE	10246	10886	10607	NA	NA	NA	10886	10246	14C
5.1	Europe/Northern	719	Jensen and Bennike	2009	Geological setting as background for methane distribution in Holocene mud deposits Arhus Bay Denmark.	Continental Shelf Research 29(5-6): 775-784.	Germany	GC 158/VC 029		Baltic Sea	56.1	10.45			8700	NA	not directly dated								peat overlain by marine sediments	coastal		Treat Shelf P2C2	FALSE	FALSE	FALSE	8544	11108	9781	NA	NA	NA	11108	8544	14C, sediment
5.1	Europe/Northern	720	Jensen and Stecher	1992	PARAGLACIAL BARRIER LAGOON DEVELOPMENT IN THE LATE PLEISTOCENE BALTIC ICE LAKE SOUTHWESTERN BALTIC.	Marine Geology 107(1-2): 81-101.	southeastern Denmark	Fakse Bay (VC 211)		Baltic Sea	55.1	12.3			7900	135	K-5531		40	7900	135	K-5531		reed and other lake plants	top of peat; overlain by marine sediment	coastal	limnic	Treat Shelf P2C2	FALSE	FALSE	FALSE	8417	9034	8758	8627	9318	9005	9318	8417	14C
5.1	Europe/Northern	721	Jensen and Stecher	1992	PARAGLACIAL BARRIER LAGOON DEVELOPMENT IN THE LATE PLEISTOCENE BALTIC ICE LAKE SOUTHWESTERN BALTIC.	Marine Geology 107(1-2): 81-101.	southeastern Denmark	Fakse Bay (VC13)		Baltic Sea	55.1	12.3			8010	125	K-5533		80					bulk peat	peat section; overlain by marine sediment	coastal	limnic	Treat Shelf P2C2	FALSE	FALSE	FALSE	8560	9256	8872	NA	NA	NA	9256	8560	14C
5.1	Europe/Northern	722	Jensen and Stecher	1992	PARAGLACIAL BARRIER LAGOON DEVELOPMENT IN THE LATE PLEISTOCENE BALTIC ICE LAKE SOUTHWESTERN BALTIC.	Marine Geology 107(1-2): 81-101.	southeastern Denmark	Fakse Bay (VC 216)		Baltic Sea	55.1	12.3			9430	135	K-5648		20					freshwater peat with limnic sediments	peat section; overlain by marine sediment	coastal	limnic	Treat Shelf P2C2	FALSE	FALSE	FALSE	10369	11135	10702	NA	NA	NA	11135	10369	14C
5.1	Europe/Northern	903	Kiden	1995	Holocene relative sea-level change and crustal movement in the southwestern Netherlands.	Marine Geology 124 21-41.	Netherlands	Gapinge		North Sea	51.5431	3.63472			7070	50	GrN-20276		NA					peat	Peat overlain by marine sediments	coastal		Treat Shelf P2C2	FALSE	FALSE	FALSE	7792	7982	7896	NA	NA	NA	7982	7792	14C
5.1	Europe/Northern	888	Kiden	1995	Holocene relative sea-level change and crustal movement in the southwestern Netherlands.	Marine Geology 124 21-41.	Netherlands	Ellewoutsdijk		North Sea	51.3903	3.80694			5820	70	GrN-1571		NA					peat	Peat overlain by marine sediments	coastal		Treat Shelf P2C2	FALSE	FALSE	FALSE	6453	6784	6623	NA	NA	NA	6784	6453	14C
5.1	Europe/Northern	885	Kiden	1995	Holocene relative sea-level change and crustal movement in the southwestern Netherlands.	Marine Geology 124 21-41.	Netherlands	Oude Stoof 3-1		North Sea	51.3511	3.97333			5770	100	GrN-1042		NA					peat	Peat overlain by marine sediments	coastal		Treat Shelf P2C2	FALSE	FALSE	FALSE	6391	6789	6572	NA	NA	NA	6789	6391	14C
5.1	Europe/Northern	887	Kiden	1995	Holocene relative sea-level change and crustal movement in the southwestern Netherlands.	Marine Geology 124 21-41.	Netherlands	Oude Stoof 3-2		North Sea	51.3511	3.97333			5340	80	GrN-1121		NA					peat	Peat overlain by marine sediments	coastal		Treat Shelf P2C2	FALSE	FALSE	FALSE	5982	6285	6120	NA	NA	NA	6285	5982	14C
5.1	Europe/Northern	895	Kiden	1989	Holocene water level movements in the lower Scheldt perimarine area	Prof. Pap. Geol. ienst Belgie 241(1989/6): 1-19.	Netherlands	Berendrechtsluis		North Sea	51.35	4.26667			6000	75	IRPA-769		NA					peat	Peat overlain by marine sediments	coastal		Treat Shelf P2C2	FALSE	FALSE	FALSE	6660	7019	6845	NA	NA	NA	7019	6660	14C
5.1	Europe/Northern	898	Kiden	1989	Holocene water level movements in the lower Scheldt perimarine area	Prof. Pap. Geol. ienst Belgie 241(1989/6): 1-19.	Netherlands	Berendrechtsluis		North Sea	51.35	4.26667			4630	70	IRPA-771		NA					peat	Peat overlain by marine sediments	coastal		Treat Shelf P2C2	FALSE	FALSE	FALSE	5259	5486	5377	NA	NA	NA	5486	5259	14C
5.1	Europe/Northern	899	Kiden	1989	Holocene water level movements in the lower Scheldt perimarine area	Prof. Pap. Geol. ienst Belgie 241(1989/6): 1-19.	Netherlands	Berendrechtsluis		North Sea	51.35	4.26667			4480	70	IRPA-770		NA					peat	Peat overlain by marine sediments	coastal		Treat Shelf P2C2	FALSE	FALSE	FALSE	4954	5311	5130	NA	NA	NA	5311	4954	14C
5.1	Europe/Northern	900	Kiden	1989	Holocene water level movements in the lower Scheldt perimarine area	Prof. Pap. Geol. ienst Belgie 241(1989/6): 1-19.	Netherlands	Berendrechtsluis		North Sea	51.35	4.26667			3570	65	IRPA-772		NA					peat	Peat overlain by marine sediments	coastal		Treat Shelf P2C2	FALSE	FALSE	FALSE	3692	4001	3868	NA	NA	NA	4001	3692	14C
5.1	Europe/Northern	896	Kiden	1989	Holocene water level movements in the lower Scheldt perimarine area	Prof. Pap. Geol. ienst Belgie 241(1989/6): 1-19.	Netherlands	Zeesluis Hingene-Wintham		North Sea	51.1169	4.30417			5550	75	IRPA-710		NA					peat	Peat overlain by marine sediments	coastal		Treat Shelf P2C2	FALSE	FALSE	FALSE	6208	6490	6350	NA	NA	NA	6490	6208	14C
5.1	Europe/Northern	897	Kiden	1989	Holocene water level movements in the lower Scheldt perimarine area	Prof. Pap. Geol. ienst Belgie 241(1989/6): 1-19.	Netherlands	Zeesluis Hingene-Wintham		North Sea	51.1169	4.30417			5110	70	IRPA-741		NA					peat	Peat overlain by marine sediments	coastal		Treat Shelf P2C2	FALSE	FALSE	FALSE	5707	5992	5836	NA	NA	NA	5992	5707	14C
5.1	Europe/Northern	901	Kiden	1989	Holocene water level movements in the lower Scheldt perimarine area	Prof. Pap. Geol. ienst Belgie 241(1989/6): 1-19.	Netherlands	Zeesluis Hingene-Wintham		North Sea	51.1169	4.30417			4220	65	IRPA-712		NA					peat	Peat overlain by marine sediments	coastal		Treat Shelf P2C2	FALSE	FALSE	FALSE	4565	4876	4735	NA	NA	NA	4876	4565	14C
5.1	Europe/Northern	902	Kiden	1989	Holocene water level movements in the lower Scheldt perimarine area	Prof. Pap. Geol. ienst Belgie 241(1989/6): 1-19.	Netherlands	Oosterweel		North Sea	51.2431	4.38611			3890	65	IRPA-713		NA					peat	Peat overlain by marine sediments	coastal		Treat Shelf P2C2	FALSE	FALSE	FALSE	4147	4446	4316	NA	NA	NA	4446	4147	14C
5.1	Europe/Northern	837	Kirby and Oele	1975	The geological history of the Sandettie-Fairy Bank area southern North Sea	Philosophical Transactions of the Royal Society of London Series A 279 257-267.	Sandettie-Fairy Bank, North Sea	NA		North Sea	NA	NA			9374	90	Unknown22									coastal		Treat Shelf P2C2	FALSE	FALSE	FALSE	10275	10794	10598	NA	NA	NA	10794	10275	14C
5.1	Europe/Northern	838	Kirby and Oele	1975	The geological history of the Sandettie-Fairy Bank area southern North Sea	Philosophical Transactions of the Royal Society of London Series A 279 257-267.	Sandettie-Fairy Bank, North Sea	NA		North Sea	NA	NA			9949	125	Unknown23									coastal		Treat Shelf P2C2	FALSE	FALSE	FALSE	11174	11845	11473	NA	NA	NA	11845	11174	14C
5.1	Europe/Northern	1080	Kolstrup, E.	2007	Lateglacial older and younger coversand in northwest Europe: chronology and relation to climate and vegetation	Boreas, Vol. 36, pp. 65 75	Sig			Denmark	55.65	8.55	Core	153	11645	160	Ua-18331	140	13	10645			MIS-5e, Eemian interglacial	Peat overlain by sandy deposit	Based on detailed analysis by Granoszewski (2003): LATE PLEISTOCENE VEGETATION HISTORY AND CLIMATIC CHANGES AT HOROSZKI DUŻE EASTERN POLAND: A PALAEOBOTANICAL STUDY		wetland	Treat	TRUE	FALSE	TRUE							128000	116000	Pollen
5.1	Europe/Northern	723	Kostecki et al.	2015	The evolution of the Mecklenburg Bay environment in the Holocene in the light of multidisciplinary investigations of the sediment cores	Quaternary International 386: 226-238.	Germany	EMB1218-3-3		Baltic Sea	54.3948	11.459			9450	50	Poz-55725							peat gyttja	top of peat/gyttja	coastal		Treat Shelf P2C2	FALSE	FALSE	FALSE	10557	10795	10688	NA	NA	NA	10795	10557	14C
5.1	Europe/Northern	725	Kostecki et al.	2015	The evolution of the Mecklenburg Bay environment in the Holocene in the light of multidisciplinary investigations of the sediment cores	Quaternary International 386: 226-238.	Germany	EMB1218-2-3		Baltic Sea	54.297	11.5975			9730	60	Poz-55729							peat gyttja	top of peat/gyttja	coastal		Treat Shelf P2C2	FALSE	FALSE	FALSE	11068	11251	11161	NA	NA	NA	11251	11068	14C
5.1	Europe/Northern	724	Kostecki et al.	2015	The evolution of the Mecklenburg Bay environment in the Holocene in the light of multidisciplinary investigations of the sediment cores	Quaternary International 386: 226-238.	Germany	317980-3		Baltic Sea	54.2002	11.3502			9450	50	Poz-55301							peat gyttja	top of peat/gyttja	coastal		Treat Shelf P2C2	FALSE	FALSE	FALSE	10557	10795	10688	NA	NA	NA	10795	10557	14C
5.1	Europe/Northern	715	Krog	1965	On the Post-glacial development of the Great Belt.	Baltica, 2, 47-60.	Store Belt	Krog Site		Baltic Sea	NA	NA			9200	NA	NA								peat-marl-clay gyttja sequences	coastal		Treat Shelf P2C2	FALSE	FALSE	FALSE	9000	9200	9100	NA	NA	NA	9200	9000	14C
5.1	Europe/Northern	531	Lloyd et al.	1999	Holocene relative sea-level changes in the inner Solway Firth.	Quat. Int. 60, 83-105	Solway Firth	BH94-7		South Wales, UK	54.75	-3.65		170	6560	110	UB4054	122	48	6560	110	UB4054		Freshwater peat/alder carr	freshwater peat overlain by marine sediments	coastal		Treat Shelf P2C2	FALSE	FALSE	FALSE	7262	7623	7463	7980	8318	8125	8318	7262	14C
5.1	Europe/Northern	536	Lloyd et al.	1999	Holocene relative sea-level changes in the inner Solway Firth.	Quat. Int. 60, 83-105	Solway Firth	Drumburgh Moss		South Wales, UK	54.75	-3.65		382	7350	50	UB3892	372	10	7350	50	UB3892		Freshwater peat	freshwater peat overlain by marine sediments	coastal		Treat Shelf P2C2	FALSE	FALSE	FALSE	8028	8311	8162	8417	8791	8605	8791	8028	14C
5.1	Europe/Northern	572	Long et al.	1996	Holocene coastal sedimentation in the Eastern English Channel: New data from the Romney Marsh region United Kingdom.	Marine Geology 136, 97-120	English Channel	Walland Marsh (borehole 11)		North Sea / Atlantic Europe / Irish Sea	50.9	0.8		466	5590	70	Beta-75451	250	216					bulk peat	bottom of peat section; overlain by mudflat material	coastal		Treat Shelf P2C2	FALSE	FALSE	FALSE	6276	6532	6377	NA	NA	NA	6532	6276	14C
5.1	Europe/Northern	573	Long et al.	1996	Holocene coastal sedimentation in the Eastern English Channel: New data from the Romney Marsh region United Kingdom.	Marine Geology 136, 97-120	English Channel	Walland Marsh (borehole 27)		North Sea / Atlantic Europe / Irish Sea	50.9	0.8		425				198	227	1740	60	Beta-75452		bulk peat	top of peat overlain by sand	coastal		Treat Shelf P2C2	FALSE	FALSE	FALSE	1540	1816	1656	NA	NA	NA	1816	1540	14C
5.1	Europe/Northern	574	Long et al.	1996	Holocene coastal sedimentation in the Eastern English Channel: New data from the Romney Marsh region United Kingdom.	Marine Geology 136, 97-120	English Channel	Walland Marsh (borehole 31)		North Sea / Atlantic Europe / Irish Sea	50.9	0.8		94	4550	80	Beta-75453	75	19					bulk peat	bottom of peat section; overlain by mudflat material	coastal		Treat Shelf P2C2	FALSE	FALSE	FALSE	4960	5468	5188	NA	NA	NA	5468	4960	14C
5.1	Europe/Northern	575	Long et al.	1996	Holocene coastal sedimentation in the Eastern English Channel: New data from the Romney Marsh region United Kingdom.	Marine Geology 136, 97-120	English Channel	Walland Marsh (borehole 33a)		North Sea / Atlantic Europe / Irish Sea	50.9	0.8		125				22	103	2980	60	Beta-75454		bulk peat	top of peat overlain by sand	coastal		Treat Shelf P2C2	FALSE	FALSE	FALSE	2971	3272	3151	NA	NA	NA	3272	2971	14C
5.1	Europe/Northern	287	Long et al.	2006	Driving mechanisms of coastal change: Peat compaction and the destruction of late Holocene coastal wetlands	Marine Geology	Romney Marsh	11	Clay and Sand	Rye, UK	50.9277	0.680938	Russian corer	745	5590	70	BETA-75451	490	255					Clay and snd above, clay below	Other cores!! didn't enter them all-> 7 more cores along a transect in this paper have buried peat some with dates			Stelling				6276	6532	6377				6532	6276	14C
5.1	Europe/Northern	547	Manning et al.	1970	Geology of Belfast and the Lagan Valley	Memoirs of the Geological Survey. HMSO Belfast.	Northern Ireland	Castle Arcade Belfast		Northern Ireland	54.5984	-5.92867			9130	120	ST-3066							Peat	terrestrial peat overlain by marine sediments	coastal		Treat Shelf P2C2	FALSE	FALSE	FALSE	10114	10590	10322	NA	NA	NA	10590	10114	14C
5.1	Europe/Northern	529	Manning et al.	1970	Geology of Belfast and the Lagan Valley	Memoirs of the Geological Survey. HMSO Belfast.	Irish Sea	Belfast Lough		Irish Sea	NA	NA			8715	200	Unknown14							wood at _ 9 m		coastal		Treat Shelf P2C2	FALSE	FALSE	FALSE	9395	10245	9791	NA	NA	NA	10245	9395	14C
5.1	Europe/Northern	530	Manning et al.	1970	Geology of Belfast and the Lagan Valley	Memoirs of the Geological Survey. HMSO Belfast.	Irish Sea	Belfast Lough		Irish Sea	NA	NA			9130	120	Unknown15							basal peat at -12m		coastal		Treat Shelf P2C2	FALSE	FALSE	FALSE	10114	10590	10322	NA	NA	NA	10590	10114	14C
5.1	Europe/Northern	554	Mitchell and Stephens	1974	Is there evidence for a Holocene sea-level higher than that of today on the coasts of Ireland?	Coll. Int. CNRS No. 219, 115-125.	Northern Ireland	Cushendun		Northern Ireland	55.1233	-6.04426			8410	140	I-5135							Peat	terrestrial peat overlain by marine sediments	coastal		Treat Shelf P2C2	FALSE	FALSE	FALSE	9022	9632	9379	NA	NA	NA	9632	9022	14C
5.1	Europe/Northern	548	Morrison and Stephens	1960	Stratigraphy and pollen analysis of the raised beach deposits and Ballyhalbert, Co. Down	New Phytologist 59, 153-162	Northern Ireland	Roddans Port		Northern Ireland	54.5142	-5.46801			9090	150	Q-367							Peat	terrestrial peat overlain by marine sediments	coastal		Treat Shelf P2C2	FALSE	FALSE	FALSE	9760	10601	10252	NA	NA	NA	10601	9760	14C
5.1	Europe/Northern	550	Morrison and Stephens	1960	Stratigraphy and pollen analysis of the raised beach deposits and Ballyhalbert, Co. Down	New Phytologist 59, 153-162	Northern Ireland	Ballyhalbert		Northern Ireland	54.4952	-5.46147			8160	135	Q-214							Peat	terrestrial peat overlain by marine sediments	coastal		Treat Shelf P2C2	FALSE	FALSE	FALSE	8703	9458	9113	NA	NA	NA	9458	8703	14C
5.1	Europe/Northern	328	Morrison et al.	1965	A Submerged Late-Quaternary Deposit at Roddans Port on the North-East Coast of Ireland	Philosophical Transactions of the Royal Society of London. Series B, Biological Sciences, Vol. 249, No. 758 (Aug. 26, 1965), pp. 221-255	Roddans Port	Point 1	Phragmites peat	Ireland	54.5	-5.46667	exposure sampling	126	10130	170	Q-371	105	21	9090	150	Q-367	pollen	peat capped by lagoon silt and beach deposit		coastal		Treat				11242	12246	11759	9760	10601	10252	12246	9760	14C, pollen
5.1	Europe/Northern	839	Morzadec-Kerfourn	1972	Analyses polliniques et datations radiocarbone des sediments quaternaires preleves en Manche centrale et orientale	Memoires du Bureau de recherche geologique et miniere 79 160-165.	NA	NA		North Sea	52.536	2.62958			8250	300	GiF1614							basal peat		coastal		Treat Shelf P2C2	FALSE	FALSE	FALSE	8418	9913	9178	NA	NA	NA	9913	8418	14C
5.1	Europe/Northern	580	Morzadec-Kerfourn	1972	Analyses polliniques et datations radiocarbone des sediments quaternaires preleves en Manche centrale et orientale	Memoires du Bureau de recherche geologique et miniere 79 160-165.	English Channel	NA		English Channel (SE)	NA	NA			8250	300	Unknown16							basal peat		coastal		Treat Shelf P2C2	FALSE	FALSE	FALSE	8418	9913	9178	NA	NA	NA	9913	8418	14C
5.1	Europe/Northern	355	Mottershead et al.	1974	Two radiocarbon dates from Tunsbergdal	Norsk Geologisk Tidsskrift	Tunsbergdal	Exposure	Glacial Till	Luster, Norway	61.5	7.13	Exposure	600	8083	100	SRR-50	400	200	3855	55	SRR-87		Peat fracture stress patters Rhomboidal	deglaciation in Norway reveals buried peat			Stelling				8643	9282	8996	4145	4419	4277	9282	4145	14C
5.1	Europe/Northern	840	Mrani-Alaoui and Anthony	2011	New data and a morphodynamic perspective on mid- to late-Holocene palaeoenvironmental changes in the French Flanders coastal plain southern North Sea.	The Holocene 21, 445-453.	Flanders Coastal Plain	Teteghem		North Sea	51	2.5		60	1270	50	KIA-19478		NA					Undiff peat		coastal		Treat Shelf P2C2	FALSE	FALSE	FALSE	1063	1290	1211	NA	NA	NA	1290	1063	14C
5.1	Europe/Northern	841	Mrani-Alaoui and Anthony	2011	New data and a morphodynamic perspective on mid- to late-Holocene palaeoenvironmental changes in the French Flanders coastal plain southern North Sea.	The Holocene 21, 445-453.	Flanders Coastal Plain	Uxem		North Sea	51	2.5		66	4400	40	KIA-19237	79	13	2615	30	KIA-19483		Undiff peat	freshwater peat overlain by estuarine sediment	coastal		Treat Shelf P2C2	FALSE	FALSE	FALSE	2723	2776	2750	4857	5062	4970	5062	2723	14C
5.1	Europe/Northern	842	Mrani-Alaoui and Anthony	2011	New data and a morphodynamic perspective on mid- to late-Holocene palaeoenvironmental changes in the French Flanders coastal plain southern North Sea.	The Holocene 21, 445-453.	Flanders Coastal Plain	Ghyvelde		North Sea	51	2.5		100	3315	35	KIA-19480		NA					Undiff peat	freshwater peat overlain by estuarine sediment	coastal		Treat Shelf P2C2	FALSE	FALSE	FALSE	3458	3616	3537	NA	NA	NA	3616	3458	14C
5.1	Europe/Northern	843	Mrani-Alaoui and Anthony	2011	New data and a morphodynamic perspective on mid- to late-Holocene palaeoenvironmental changes in the French Flanders coastal plain southern North Sea.	The Holocene 21, 445-453.	Flanders Coastal Plain	Capelle-la-Grande		North Sea	51	2.5		30	3975	30	KIA-19511	56	26	3560	30	KIA-19497		Undiff peat	freshwater peat overlain by estuarine sediment	coastal		Treat Shelf P2C2	FALSE	FALSE	FALSE	3725	3964	3859	4422	4571	4485	4571	3725	14C
5.1	Europe/Northern	844	Mrani-Alaoui and Anthony	2011	New data and a morphodynamic perspective on mid- to late-Holocene palaeoenvironmental changes in the French Flanders coastal plain southern North Sea.	The Holocene 21, 445-453.	Flanders Coastal Plain	C1/Steene		North Sea	51	2.5		33	4220	30	KIA-19510		40					Undiff peat	freshwater peat overlain by estuarine sediment	coastal		Treat Shelf P2C2	FALSE	FALSE	FALSE	4644	4853	4751	NA	NA	NA	4853	4644	14C
5.1	Europe/Northern	372	Notebaert et al.	2011	Changing hillslope and fluvial Holocene sediment dynamics in a Belgian loess catchment	Journal of Quaternary Science	Sclage	SCL4	floodplain sediments	Belgium	50.6366	4.49978	Core	530				230	300	430	40	Beta-257424		peat overlain by floodplain sediments		fluvial/hydro change	alluvial	Nils Broothaerts, Gert Verstraeten and Bastiaan Notebaert							326	536	491	536	326	14C
5.1	Europe/Northern	373	Notebaert et al.	2011	Changing hillslope and fluvial Holocene sediment dynamics in a Belgian loess catchment	Journal of Quaternary Science	Sclage	SCL3	floodplain sediments	Belgium	50.6366	4.49978	Core	510				325	185	450	40	Beta-250211		peat overlain by floodplain sediments		fluvial/hydro change	alluvial	Nils Broothaerts, Gert Verstraeten and Bastiaan Notebaert							437	543	506	543	437	14C
5.1	Europe/Northern	374	Notebaert et al.	2011	Changing hillslope and fluvial Holocene sediment dynamics in a Belgian loess catchment	Journal of Quaternary Science	Sclage	SCL2	floodplain sediments	Belgium	50.6366	4.49978	Core	500	9870	60	Beta-257423	320	180	670	40	Beta-257361		peat overlain by floodplain sediments		fluvial/hydro change	alluvial	Nils Broothaerts, Gert Verstraeten and Bastiaan Notebaert				11182	11409	11280	555	682	633	11409	555	14C
5.1	Europe/Northern	366	Notebaert et al.	2011	Changing hillslope and fluvial Holocene sediment dynamics in a Belgian loess catchment	Journal of Quaternary Science	Cerise (Ri d'He)	Cer8	floodplain sediments	Belgium	50.6017	4.50839	Core	125	2420	40	Beta-250193	73	52	900	40	Beta-250192		peat overlain by floodplain sediments		fluvial/hydro change	alluvial	Nils Broothaerts, Gert Verstraeten and Bastiaan Notebaert				2350	2800	2462	735	916	826	2800	735	14C
5.1	Europe/Northern	377	Notebaert et al.	2011	Changing hillslope and fluvial Holocene sediment dynamics in a Belgian loess catchment	Journal of Quaternary Science	Suzeril	suz6	floodplain sediments	Belgium	50.6339	4.56549	Core	475				420	55	4140	40	Beta-250212		peat overlain by floodplain sediments		fluvial/hydro change	alluvial	Nils Broothaerts, Gert Verstraeten and Bastiaan Notebaert							4567	4825	4683	4825	4567	14C
5.1	Europe/Northern	378	Notebaert et al.	2011	Changing hillslope and fluvial Holocene sediment dynamics in a Belgian loess catchment	Journal of Quaternary Science	terlanen	TLA4	floodplain sediments	Belgium	50.7688	4.60565	Core	545	9970	40	Beta-257427	473	72	5120	40	Beta-257426		peat overlain by floodplain sediments		fluvial/hydro change	alluvial	Nils Broothaerts, Gert Verstraeten and Bastiaan Notebaert				11259	11611	11393	5747	5939	5844	11611	5747	14C
5.1	Europe/Northern	371	Notebaert et al.	2011	Changing hillslope and fluvial Holocene sediment dynamics in a Belgian loess catchment	Journal of Quaternary Science	Loonbeek	IJ-LBK02	floodplain sediments	Belgium	50.8085	4.61346	Core	540				290	250	3450	40	Beta-250207		peat overlain by floodplain sediments		fluvial/hydro change	alluvial	Nils Broothaerts, Gert Verstraeten and Bastiaan Notebaert							3614	3832	3715	3832	3614	14C
5.1	Europe/Northern	375	Notebaert et al.	2011	Changing hillslope and fluvial Holocene sediment dynamics in a Belgian loess catchment	Journal of Quaternary Science	Sint-Joris-Weert	SJW22	floodplain sediments	Belgium	50.804	4.64367	Core	580				445	135	5500	40	Beta-226190		peat overlain by floodplain sediments		fluvial/hydro change	alluvial	Nils Broothaerts, Gert Verstraeten and Bastiaan Notebaert							6213	6398	6300	6398	6213	14C
5.1	Europe/Northern	376	Notebaert et al.	2011	Changing hillslope and fluvial Holocene sediment dynamics in a Belgian loess catchment	Journal of Quaternary Science	Sint-Joris-Weert	SJW20	floodplain sediments	Belgium	50.804	4.64367	Core					340	NA	5770	40	Beta - 226189		peat overlain by floodplain sediments		fluvial/hydro change	alluvial	Nils Broothaerts, Gert Verstraeten and Bastiaan Notebaert							6474	6665	6572	6665	6474	14C
5.1	Europe/Northern	367	Notebaert et al.	2011	Changing hillslope and fluvial Holocene sediment dynamics in a Belgian loess catchment	Journal of Quaternary Science	Korbeek-Dijle	OH03	floodplain sediments	Belgium	50.8479	4.65776	Core					340	NA	973	36	UtC 14831		peat overlain by floodplain sediments		fluvial/hydro change	alluvial	Nils Broothaerts, Gert Verstraeten and Bastiaan Notebaert							794	939	864	939	794	14C
5.1	Europe/Northern	368	Notebaert et al.	2011	Changing hillslope and fluvial Holocene sediment dynamics in a Belgian loess catchment	Journal of Quaternary Science	Korbeek-Dijle	KOR04	floodplain sediments	Belgium	50.8479	4.65776	Core	525				330	195	1280	36	KOR_04C		peat overlain by floodplain sediments		fluvial/hydro change	alluvial	Nils Broothaerts, Gert Verstraeten and Bastiaan Notebaert							1173	1292	1228	1292	1173	14C
5.1	Europe/Northern	369	Notebaert et al.	2011	Changing hillslope and fluvial Holocene sediment dynamics in a Belgian loess catchment	Journal of Quaternary Science	Korbeek-Dijle	KOR01	floodplain sediments	Belgium	50.8479	4.65776	Core	460	6646	48	UtC-14828	290	170	2473	35	UtC 14827		peat overlain by floodplain sediments		fluvial/hydro change	alluvial	Nils Broothaerts, Gert Verstraeten and Bastiaan Notebaert				7439	7586	7527	1929	3083	2534	7586	1929	14C
5.1	Europe/Northern	370	Notebaert et al.	2011	Changing hillslope and fluvial Holocene sediment dynamics in a Belgian loess catchment	Journal of Quaternary Science	Korbeek-Dijle	OH07	floodplain sediments	Belgium	50.8479	4.65776	Core	670				455	215	6508	49	UtC 14832		peat overlain by floodplain sediments		fluvial/hydro change	alluvial	Nils Broothaerts, Gert Verstraeten and Bastiaan Notebaert							7315	7508	7426	7508	7315	14C
5.1	Europe/Northern	363	Notebaert et al.	2011	Changing hillslope and fluvial Holocene sediment dynamics in a Belgian loess catchment	Journal of Quaternary Science	Archennes	Arch73	floodplain sediments	Belgium	50.7506	4.65999	Core	715	9450	50	Beta - 257380	650	65					peat overlain by floodplain sediments		fluvial/hydro change	alluvial	Nils Broothaerts, Gert Verstraeten and Bastiaan Notebaert				10557	10795	10688				10795	10557	14C
5.1	Europe/Northern	365	Notebaert et al.	2011	Changing hillslope and fluvial Holocene sediment dynamics in a Belgian loess catchment	Journal of Quaternary Science	Bonlez II	Bon5	floodplain sediments	Belgium	50.7012	4.69144	Core	815	8660	60	Beta-257412	370	445					peat overlain by floodplain sediments		fluvial/hydro change	alluvial	Nils Broothaerts, Gert Verstraeten and Bastiaan Notebaert				9527	9792	9625				9792	9527	14C
5.1	Europe/Northern	364	Notebaert et al.	2011	Changing hillslope and fluvial Holocene sediment dynamics in a Belgian loess catchment	Journal of Quaternary Science	Bonlez I	Bon01	floodplain sediments	Belgium	50.7087	4.69456	Core	530	9530	60	Beta-257409	250	280					peat overlain by floodplain sediments		fluvial/hydro change	alluvial	Nils Broothaerts, Gert Verstraeten and Bastiaan Notebaert				10656	11106	10873				11106	10656	14C
5.1	Europe/Northern	379	Nydal	1962	Trondheim natural radiocarbon measurements III	Radiocarbon 4, 160	Ravnemyr			Norway	58.0333	7.68333	Exposure sampling	810				720	90	7400	250	T-209		peat overlain by marine silty clay		marine		Treat							7682	8728	8217	8728	7682	14C
5.1	Europe/Northern	582	Pearson	1979	Belfast radiocarbon dates IX	Radiocarbon 21, 274-290	Ireland	Rossbeg Harbour		Ireland	54.8	-8.5			6995	105	UB-2095							Fresh peat		coastal		Treat Shelf P2C2	FALSE	FALSE	FALSE	7652	8006	7825	NA	NA	NA	8006	7652	14C
5.1	Europe/Northern	546	Pearson	1975	Belfast Radiocarbon dates VIII	Radiocarbon 17, 226-238	Northern Ireland	Kinnego		Northern Ireland	54.6348	-5.85246			9890	100	UB-856							Peat	terrestrial peat overlain by marine sediments	coastal		Treat Shelf P2C2	FALSE	FALSE	FALSE	11144	11754	11357	NA	NA	NA	11754	11144	14C
5.1	Europe/Northern	555	Prior et al.	1981	A preliminary report on the late Devensian and early Flandrian deposits and Carnlough, Co. Antrim.	Abs. Ir. Quat. Associ. Conf., Coleraine, 4-5.	Northern Ireland	Carnlough		Northern Ireland	54.9804	-5.98404			8110	125	UB-984							Peat	terrestrial peat overlain by marine sediments	coastal		Treat Shelf P2C2	FALSE	FALSE	FALSE	8641	9327	9039	NA	NA	NA	9327	8641	14C
5.1	Europe/Northern	519	Roe and Swindles	2008	Holocene sea-level history and coastal evolution of Glenariff, County Antrim	North of Ireland field guide - Quaternary Research Association	Glenariff	GA10/valley edge	Humic soil with silt and clay	Ireland	55.047	-6.03711	Russian corer	184	4019	39	UBA-8465	0.2	170					Peat overlain by humic soil with silt and clay	river flooding buried the peat	fluvial/hydro change		Graeme Swindles	FALSE	FALSE	FALSE	4414	4581	4486				4581	4414	14C
5.1	Europe/Northern	518	Roe and Swindles	2008	Holocene sea-level history and coastal evolution of Glenariff, County Antrim	North of Ireland field guide - Quaternary Research Association	Glenariff	GA1/ valley middle	Humic soil with silt and clay	Ireland	55.0473	-6.03697	Percussion corer	682	8593	30	UBA-8468	6.78	11	8307	39	UBA-8464		Peat overlain by grey silty clay	sea-level rise buried the peat	coastal		Graeme Swindles	FALSE	FALSE	FALSE	9518	9605	9544	9140	9441	9336	9605	9140	14C
5.1	Europe/Northern	402	Rommens et al.	2006	Holocene alluvial sediment storage in a small river catchment in the loess area of central Belgium	Geomorphology	Nethen III	ProfileH	floodplain sediments	Belgium	50.7924	4.66193	Core	560				165	395	920	40	Beta-191999		peat overlain by floodplain sediments		fluvial/hydro change	alluvial	Nils Broothaerts, Gert Verstraeten and Bastiaan Notebaert							758	924	845	924	758	14C
5.1	Europe/Northern	401	Rommens et al.	2006	Holocene alluvial sediment storage in a small river catchment in the loess area of central Belgium	Geomorphology	Hamme-Mille I	ProfileD	floodplain sediments	Belgium	50.7811	4.7024	Core	460				235	225	1300	40	Beta-192000		peat overlain by floodplain sediments		fluvial/hydro change	alluvial	Nils Broothaerts, Gert Verstraeten and Bastiaan Notebaert							1174	1302	1240	1302	1174	14C
5.1	Europe/Northern	400	Rommens et al.	2006	Holocene alluvial sediment storage in a small river catchment in the loess area of central Belgium	Geomorphology	Beauvechain	TransectB	floodplain sediments	Belgium	50.7791	4.76088	Core	520				195	325	560	30	Beta-192001		peat overlain by floodplain sediments		fluvial/hydro change	alluvial	Nils Broothaerts, Gert Verstraeten and Bastiaan Notebaert							522	642	593	642	522	14C
5.1	Europe/Northern	1026	Rowe et al.	1997	Geochemistry and radiometric dating of a Middle Pleistocene peat	Geochemica et a Cosm. Actica 61(19), 4201-4211	Tottenhill Quarry			UK	52.6791	0.438181	exposure						40									Treat	FALSE	FALSE	FALSE							345000	289000	U-Th
5.1	Europe/Northern	416	Seagrief	1959	Pollen Diagrams from Southern England: Wareham, Dorset and Nursling, Hampshire	The New Phytologist, Vol. 58, No. 3 (Dec., 1959), pp. 316-325	Nursling			Hampshire, UK	50.9333	-1.45	Core	361				74	287				no dates	peat formed on marine or lacustrine sediments; overlain by sandy clay with unsorted gravel			limnic	Treat												NA
5.1	Europe/Northern	586	Shaw and Carter	1994	Coastal peats from northwest Ireland: implications for late-Holocene relative sea-level change and shoreline evolution.	Boreas 23, 74-91	Ireland	Aranmore		Ireland	55	-8.5			3250	150	UB-2678		400					Fresh peat	phragmites peat	coastal		Treat Shelf P2C2	FALSE	FALSE	FALSE	3104	3848	3482	NA	NA	NA	3848	3104	14C
5.1	Europe/Northern	585	Shaw and Carter	1994	Coastal peats from northwest Ireland: implications for late-Holocene relative sea-level change and shoreline evolution.	Boreas 23, 74-91	Ireland	Naran		Ireland	54.8333	-8.5			815	95	UB-2680		21					Fresh peat	sarndy herbaceous peat sandwiched between aeolian sand and underlying shelly sand	coastal		Treat Shelf P2C2	FALSE	FALSE	FALSE	643	928	756	NA	NA	NA	928	643	14C
5.1	Europe/Northern	584	Shaw and Carter	1994	Coastal peats from northwest Ireland: implications for late-Holocene relative sea-level change and shoreline evolution.	Boreas 23, 74-91	Ireland	Lower Clomass Estuary		Ireland	55.1667	-7.88333			3600	50	SRR-2398		10					Fresh peat	peat intercalated with sand with alnus, salix, taxus macrofossils	coastal		Treat Shelf P2C2	FALSE	FALSE	FALSE	3820	4008	3909	NA	NA	NA	4008	3820	14C
5.1	Europe/Northern	583	Shaw and Carter	1994	Coastal peats from northwest Ireland: implications for late-Holocene relative sea-level change and shoreline evolution.	Boreas 23, 74-91	Ireland	New Bay Bridge		Ireland	55.1667	-7.58333			5810	140	Gif-5483		10					Fresh peat	peat buried by marine sediments	coastal		Treat Shelf P2C2	FALSE	FALSE	FALSE	6311	6939	6621	NA	NA	NA	6939	6311	14C
5.1	Europe/Northern	542	Shennan et al.	1995	Late Devensian and Holocene relative sea-level changes in northwestern Scotland: New data to test existing models	Quat. Int. 26, 97-123	Scotland	Loch nan Eala		Irish Sea	56.8333	-5.75			8310	45	SRR-4864			8310	45	SRR-4864		limnic peat	bottom and top of limnic peat unit	coastal		Treat Shelf P2C2	FALSE	FALSE	FALSE	9200	9450	9355	12100	12661	12430	12661	9200	14C
5.1	Europe/Northern	846	Shennan et al.	2000	Modelling western North Sea palaeogeographies and tidal changes during the Holocene	in "Holocene land-ocean interaction and environmental change around the North Sea" (ed.s) Shennan I. and Andrews J. 299-319 The Geological Society Special Publication No. 166.	NA	NA		North Sea	53.0418	1.10583			7975	55	AA27148							peat	limiting se-level tendency	coastal		Treat Shelf P2C2	FALSE	FALSE	FALSE	8648	8998	8842	NA	NA	NA	8998	8648	14C
5.1	Europe/Northern	845	Shennan et al.	2000	Modelling western North Sea palaeogeographies and tidal changes during the Holocene	in "Holocene land-ocean interaction and environmental change around the North Sea" (ed.s) Shennan I. and Andrews J. 299-319 The Geological Society Special Publication No. 166.	NA	NA		North Sea	52.9918	1.10683			7580	70	AA27142							peat	top of peat	coastal		Treat Shelf P2C2	FALSE	FALSE	FALSE	8291	8540	8389	NA	NA	NA	8540	8291	14C
5.1	Europe/Northern	847	Shennan et al.	2000	Modelling western North Sea palaeogeographies and tidal changes during the Holocene	in "Holocene land-ocean interaction and environmental change around the North Sea" (ed.s) Shennan I. and Andrews J. 299-319 The Geological Society Special Publication No. 166.	NA	NA		North Sea	NA	NA			8140	50	AA22662							peat	top of peat layer	coastal		Treat Shelf P2C2	FALSE	FALSE	FALSE	8997	9154	9084	NA	NA	NA	9154	8997	14C
5.1	Europe/Northern	848	Shennan et al.	2000	Modelling western North Sea palaeogeographies and tidal changes during the Holocene	in "Holocene land-ocean interaction and environmental change around the North Sea" (ed.s) Shennan I. and Andrews J. 299-319 The Geological Society Special Publication No. 166.	NA	NA		North Sea	NA	NA			8995	60	AA27144							peat		coastal		Treat Shelf P2C2	FALSE	FALSE	FALSE	10113	10347	10165	NA	NA	NA	10347	10113	14C
5.1	Europe/Northern	849	Shennan et al.	2000	Modelling western North Sea palaeogeographies and tidal changes during the Holocene	in "Holocene land-ocean interaction and environmental change around the North Sea" (ed.s) Shennan I. and Andrews J. 299-319 The Geological Society Special Publication No. 166.	NA	NA		North Sea	NA	NA			9045	65	AA27145							peat	positive sea-level index point	coastal		Treat Shelf P2C2	FALSE	FALSE	FALSE	10119	10302	10212	NA	NA	NA	10302	10119	14C
5.1	Europe/Northern	850	Shennan et al.	2000	Modelling western North Sea palaeogeographies and tidal changes during the Holocene	in "Holocene land-ocean interaction and environmental change around the North Sea" (ed.s) Shennan I. and Andrews J. 299-319 The Geological Society Special Publication No. 166.	NA	NA		North Sea	NA	NA			9145	60	AA27143							peat	upper contact	coastal		Treat Shelf P2C2	FALSE	FALSE	FALSE	10211	10439	10321	NA	NA	NA	10439	10211	14C
5.1	Europe/Northern	851	Shennan et al.	2000	Modelling western North Sea palaeogeographies and tidal changes during the Holocene	in "Holocene land-ocean interaction and environmental change around the North Sea" (ed.s) Shennan I. and Andrews J. 299-319 The Geological Society Special Publication No. 166.	NA	NA		North Sea	NA	NA			9155	70	AA27146							peat	positive sea-level index point	coastal		Treat Shelf P2C2	FALSE	FALSE	FALSE	10209	10502	10336	NA	NA	NA	10502	10209	14C
5.1	Europe/Northern	852	Shennan et al.	2000	Modelling western North Sea palaeogeographies and tidal changes during the Holocene	in "Holocene land-ocean interaction and environmental change around the North Sea" (ed.s) Shennan I. and Andrews J. 299-319 The Geological Society Special Publication No. 166.	NA	NA		North Sea	NA	NA			9155	75	AA27147							peat	positive sea-level index point	coastal		Treat Shelf P2C2	FALSE	FALSE	FALSE	10201	10510	10339	NA	NA	NA	10510	10201	14C
5.1	Europe/Northern	853	Shennan et al.	2000	Modelling western North Sea palaeogeographies and tidal changes during the Holocene	in "Holocene land-ocean interaction and environmental change around the North Sea" (ed.s) Shennan I. and Andrews J. 299-319 The Geological Society Special Publication No. 166.	NA	NA		North Sea	NA	NA			9270	75	AA23944							peat	positive sea-level index point	coastal		Treat Shelf P2C2	FALSE	FALSE	FALSE	10249	10602	10448	NA	NA	NA	10602	10249	14C
5.1	Europe/Northern	854	Shennan et al.	2000	Modelling western North Sea palaeogeographies and tidal changes during the Holocene	in "Holocene land-ocean interaction and environmental change around the North Sea" (ed.s) Shennan I. and Andrews J. 299-319 The Geological Society Special Publication No. 166.	NA	NA		North Sea	NA	NA			11325	85	AA23945							peat	limiting sea-level indicator	coastal		Treat Shelf P2C2	FALSE	FALSE	FALSE	13042	13345	13182	NA	NA	NA	13345	13042	14C
5.1	Europe/Northern	551	Singh and Smith	1973	Post-glacial vegetational history and relative land- and sea-level changes in Lecale, Co. Down	Proc. R. Ir. Acad., 73B: 1-51.	Northern Ireland	Woodgrange		Northern Ireland	54.3327	-5.78982			7650	400	LJ-904							Peat	terrestrial peat overlain by marine sediments	coastal		Treat Shelf P2C2	FALSE	FALSE	FALSE	7726	9436	8528	NA	NA	NA	9436	7726	14C
5.1	Europe/Northern	553	Singh and Smith	1973	Post-glacial vegetational history and relative land- and sea-level changes in Lecale, Co. Down	Proc. R. Ir. Acad., 73B: 1-51.	Northern Ireland	Woodgrange		Northern Ireland	54.3327	-5.78982			7200	175	I-1198							Peat	terrestrial peat overlain by marine sediments	coastal		Treat Shelf P2C2	FALSE	FALSE	FALSE	7692	8354	8029	NA	NA	NA	8354	7692	14C
5.1	Europe/Northern	424	Smith and Morgan	1989	A succession to ombrotrophic bog in the Gwent Levels and its demise: A Welsh parallel to the peats of the Somerset Levels	New Phytologist	Goldcliff	Goldcliff 1	Estuarine Clay	Wales, UK	51.5362	-2.89529	Pit	1680	5950	80	CAR-659	100	1580	3130	70	CAR-644	16 14C dates for profile	Sphagnum peat bracketed by fen peat; full description in paper.	One of the better-recorded stratigraphic records from buried peats around the British coast.			Payne				6616	6994	6786	3160	3484	3340	6994	3160	14C
5.1	Europe/Northern	552	Stephens et al.	1960	The Quaternary deposits and Ringneill Quay and Ardmillan, Co. Down.	Proc. R. Ir. Acad. 61C, 41-77.	Northern Ireland	Ringneill Quay		Northern Ireland	54.5142	-5.64564			7500	345	Q-632/3							Peat	terrestrial peat overlain by marine sediments	coastal		Treat Shelf P2C2	FALSE	FALSE	FALSE	7651	9132	8343	NA	NA	NA	9132	7651	14C
5.1	Europe/Northern	545	Tooley	1974	Sea level changes during the last 9000 years in northwest England	Geographic Journal 140, 18-42	Heysham Harbor	M3		England	54.0314	-2.92639		1750	9270	200	Birm-141	1700	50					peat	freshwater peat overlain by marine sediment	coastal		Treat Shelf P2C2	FALSE	FALSE	FALSE	10116	11144	10494	NA	NA	NA	11144	10116	14C
5.1	Europe/Northern	544	Tooley	1974	Sea level changes during the last 9000 years in northwest England	Geographic Journal 140, 18-42	Heysham Harbor	M2		England	54.0311	-2.92611		1700	8925	200	Birm-140	1550	150					peat	freshwater peat overlain by marine sediment	coastal		Treat Shelf P2C2	FALSE	FALSE	FALSE	9538	10497	9998	NA	NA	NA	10497	9538	14C
5.1	Europe/Northern	543	Tooley	1974	Sea level changes during the last 9000 years in northwest England	Geographic Journal 140, 18-42	Heysham Harbor	M1		England	54.0144	-2.92583		1700	9195	155	Birm-139	1600	100					peat	freshwater peat overlain by marine sediment	coastal		Treat Shelf P2C2	FALSE	FALSE	FALSE	9906	10786	10393	NA	NA	NA	10786	9906	14C
5.1	Europe/Northern	533	Tooley	1974	Sea level changes during the last 9000 years in northwest England	Geographic Journal 140, 18-42	Cumbria	Borehole B1		Leven Estuary, Cumbria, UK	NA	NA			7995	80	Hv3362							peat		coastal		Treat Shelf P2C2	FALSE	FALSE	FALSE	8601	9031	8850	NA	NA	NA	9031	8601	14C
5.1	Europe/Northern	449	Tweddle and Edwards	2010	Pollen preservation zones as an interpretative tool in Holocene palynology	Review of Palaeobotany and Palynology	Cess Dell	Cess Dell	Inorganic soil	England, UK	53.8212	-0.088932	Russian corer	286	7045	75	AA-30874	76	210	6105	65	AA-30876		Humified peat bracketed by clays; stratigraphic desciption in paper.	Dates are closest date to base/top but several cm away.			Payne				7708	7997	7872	6827	7164	6987	7997	6827	14C
5.1	Europe/Northern	451	Tweddle and Edwards	2010	Pollen preservation zones as an interpretative tool in Holocene palynology	Review of Palaeobotany and Palynology	Sproatley Bog	Sproatley Bog	Clay	England, UK	53.792	-0.172245	Russian corer	306	8090	75	AA-30884	166	140	6650	65	AA-30885		Humified peat bracketed by clays; stratigraphic desciption in paper.	Dates are closest date to base/top but several cm away.			Payne				8724	9264	9017	7429	7617	7528	9264	7429	14C
5.1	Europe/Northern	450	Tweddle and Edwards	2010	Pollen preservation zones as an interpretative tool in Holocene palynology	Review of Palaeobotany and Palynology	Gilderson Marr	Gilderson Marr	Clay	England, UK	53.778	-0.030186	Russian corer	249	8160	95	AA-32306	59	190	5445	75	AA-32310		Humified peat bracketed by clays; stratigraphic desciption in paper.	Dates are closest date to base/top but several cm away.			Payne				8779	9422	9123	6007	6398	6236	9422	6007	14C
5.1	Europe/Northern	556	Waller et al.	2006	Interpretation of radiocarbon dates from the upper surface of late-Holocene peat layers in coastal lowlands.	Holocene 16(1): 51-61	Southeast UK	East Guldeford		English Channel	50.9229	0.674252			1830	80	SRR-2893							bulk peat	top of peat unit	coastal		Treat Shelf P2C2	FALSE	FALSE	FALSE	1565	1926	1760	NA	NA	NA	1926	1565	14C
5.1	Europe/Northern	557	Waller et al.	2006	Interpretation of radiocarbon dates from the upper surface of late-Holocene peat layers in coastal lowlands.	Holocene 16(1): 51-61	Southeast UK	East Guldeford		English Channel	50.9049	0.677063			2880	60	BrN-28098							bulk peat	top of peat unit	coastal		Treat Shelf P2C2	FALSE	FALSE	FALSE	2854	3177	3013	NA	NA	NA	3177	2854	14C
5.1	Europe/Northern	576	Waller et al.	2006	Interpretation of radiocarbon dates from the upper surface of late-Holocene peat layers in coastal lowlands.	Holocene 16(1): 51-61	Southeast UK	East Guldeford		English Channel	50.9281	0.695754			1300	60	GrN-28735							Humic acid	top of peat unit	coastal		Treat Shelf P2C2	FALSE	FALSE	FALSE	1071	1307	1228	NA	NA	NA	1307	1071	14C
5.1	Europe/Northern	561	Waller et al.	2006	Interpretation of radiocarbon dates from the upper surface of late-Holocene peat layers in coastal lowlands.	Holocene 16(1): 51-61	Southeast UK	East Guldeford		English Channel	50.9375	0.69858			2860	60	GrN-28106							bulk peat	top of peat unit	coastal		Treat Shelf P2C2	FALSE	FALSE	FALSE	2844	3166	2984	NA	NA	NA	3166	2844	14C
5.1	Europe/Northern	558	Waller et al.	2006	Interpretation of radiocarbon dates from the upper surface of late-Holocene peat layers in coastal lowlands.	Holocene 16(1): 51-61	Southeast UK	East Guldeford		English Channel	50.9158	0.701447			3330	50	GrN-28109							bulk peat	top of peat unit	coastal		Treat Shelf P2C2	FALSE	FALSE	FALSE	3451	3648	3563	NA	NA	NA	3648	3451	14C
5.1	Europe/Northern	559	Waller et al.	2006	Interpretation of radiocarbon dates from the upper surface of late-Holocene peat layers in coastal lowlands.	Holocene 16(1): 51-61	Southeast UK	East Guldeford		English Channel	50.9197	0.702387			3380	80	GrN-27913							Humic acid	top of peat unit	coastal		Treat Shelf P2C2	FALSE	FALSE	FALSE	3449	9485	3628	NA	NA	NA	9485	3449	14C
5.1	Europe/Northern	538	Waller et al.	2006	Interpretation of radiocarbon dates from the upper surface of late-Holocene peat layers in coastal lowlands.	Holocene 16(1): 51-61	Southeast UK	Greyfriars		English Channel	50.9199	0.710792			2730	40	GrA-24065							Humic acid	top of peat unit	coastal		Treat Shelf P2C2	FALSE	FALSE	FALSE	2756	2891	2824	NA	NA	NA	2891	2756	14C
5.1	Europe/Northern	535	Waller et al.	2006	Interpretation of radiocarbon dates from the upper surface of late-Holocene peat layers in coastal lowlands.	Holocene 16(1): 51-61	Southeast UK	Cadborough Cliffs		English Channel	50.9424	0.715373			2480	60	GrN-28105							bulk peat	top of peat unit	coastal		Treat Shelf P2C2	FALSE	FALSE	FALSE	2364	2726	2566	NA	NA	NA	2726	2364	14C
5.1	Europe/Northern	541	Waller et al.	2006	Interpretation of radiocarbon dates from the upper surface of late-Holocene peat layers in coastal lowlands.	Holocene 16(1): 51-61	Southeast UK	Lea Farm		English Channel	50.9675	0.71684			3080	90	GrN-28056							Humic acid	top of peat unit	coastal		Treat Shelf P2C2	FALSE	FALSE	FALSE	3020	3469	3275	NA	NA	NA	3469	3020	14C
5.1	Europe/Northern	539	Waller et al.	2006	Interpretation of radiocarbon dates from the upper surface of late-Holocene peat layers in coastal lowlands.	Holocene 16(1): 51-61	Southeast UK	Houghton Green		English Channel	50.9668	0.744573			2500	40	GrN-28103							bulk peat	top of peat unit	coastal		Treat Shelf P2C2	FALSE	FALSE	FALSE	2464	2742	2586	NA	NA	NA	2742	2464	14C
5.1	Europe/Northern	537	Waller et al.	2006	Interpretation of radiocarbon dates from the upper surface of late-Holocene peat layers in coastal lowlands.	Holocene 16(1): 51-61	Southeast UK	East Guldeford		English Channel	50.964	0.766202			1240	50	GrN-28104							bulk peat	top of peat unit	coastal		Treat Shelf P2C2	FALSE	FALSE	FALSE	1060	1282	1179	NA	NA	NA	1282	1060	14C
5.1	Europe/Northern	562	Waller et al.	2006	Interpretation of radiocarbon dates from the upper surface of late-Holocene peat layers in coastal lowlands.	Holocene 16(1): 51-61	Southeast UK	East Guldeford		English Channel	51.4153	0.779275			1740	60	Beta-75452							bulk peat	top of peat unit	coastal		Treat Shelf P2C2	FALSE	FALSE	FALSE	1540	1816	1656	NA	NA	NA	1816	1540	14C
5.1	Europe/Northern	563	Waller et al.	2006	Interpretation of radiocarbon dates from the upper surface of late-Holocene peat layers in coastal lowlands.	Holocene 16(1): 51-61	Southeast UK	East Guldeford		English Channel	50.9667	0.786303			2980	60	Beta-75454							bulk peat	top of peat unit	coastal		Treat Shelf P2C2	FALSE	FALSE	FALSE	2971	3272	3151	NA	NA	NA	3272	2971	14C
5.1	Europe/Northern	857	Wartenberg and Freund	2012	Late Pleistocene and Holocene sedimentary record within the Jade Bay Lower Saxony Northwest Germany - New aspects for the palaeo-ecological record	Quaternary International, 251, 31-41, doi:10.1016/j.quaint.2011.07.017.	Jade Bay, Germany	RKS 146		North Sea	53.5005	14.2741			4610	90	HV-26073		15					peat	middle of freshwater peat section	coastal		Treat Shelf P2C2	FALSE	FALSE	FALSE	5038	5489	5317	NA	NA	NA	5489	5038	14C
5.1	Europe/Northern	858	Wartenberg and Freund	2012	Late Pleistocene and Holocene sedimentary record within the Jade Bay Lower Saxony Northwest Germany - New aspects for the palaeo-ecological record	Quaternary International, 251, 31-41, doi:10.1016/j.quaint.2011.07.017.	Jade Bay, Germany	RKS 145		North Sea	53.4913	14.2723			5580	85	HV-26072		25					peat	middle of freshwater peat section	coastal		Treat Shelf P2C2	FALSE	FALSE	FALSE	6208	6561	6374	NA	NA	NA	6561	6208	14C
5.1	Europe/Northern	864	Wartenberg and Freund	2012	Late Pleistocene and Holocene sedimentary record within the Jade Bay Lower Saxony Northwest Germany - New aspects for the palaeo-ecological record	Quaternary International, 251, 31-41, doi:10.1016/j.quaint.2011.07.017.	Jade Bay, Germany	RKS 94		North Sea	53.4651	14.2007		492	5960	160	HV-26065	352	140	4225	90	HV-26063		peat	top and bottom of freshwater peat overlain by lagoon sediments	coastal		Treat Shelf P2C2	FALSE	FALSE	FALSE	4518	4976	4739	6444	7179	6821	7179	4518	14C
5.1	Europe/Northern	863	Wartenberg and Freund	2012	Late Pleistocene and Holocene sedimentary record within the Jade Bay Lower Saxony Northwest Germany - New aspects for the palaeo-ecological record	Quaternary International, 251, 31-41, doi:10.1016/j.quaint.2011.07.017.	Jade Bay, Germany	RKS 92		North Sea	53.4647	14.1993		492	5830	110	HV-26059	359	133	4590	100	HV-26057		peat	top and bottom of freshwater peat overlain by lagoon sediments	coastal		Treat Shelf P2C2	FALSE	FALSE	FALSE	4971	5487	5271	6410	6862	6638	6862	4971	14C
5.1	Europe/Northern	867	Wartenberg and Freund	2012	Late Pleistocene and Holocene sedimentary record within the Jade Bay Lower Saxony Northwest Germany - New aspects for the palaeo-ecological record	Quaternary International, 251, 31-41, doi:10.1016/j.quaint.2011.07.017.	Jade Bay, Germany	RKS 91		North Sea	53.4646	14.1989		561	7260	110	HV-26055	355	206	4445	75	HV-26051		peat	top and bottom of freshwater peat overlain by lagoon sediments	coastal		Treat Shelf P2C2	FALSE	FALSE	FALSE	4871	5293	5082	7924	8334	8088	8334	4871	14C
5.1	Europe/Northern	865	Wartenberg and Freund	2012	Late Pleistocene and Holocene sedimentary record within the Jade Bay Lower Saxony Northwest Germany - New aspects for the palaeo-ecological record	Quaternary International, 251, 31-41, doi:10.1016/j.quaint.2011.07.017.	Jade Bay, Germany	RKS 83		North Sea	53.4644	14.1987		362	5045	80	HV-26047	322	40	4450	100	HV-26046		peat	top and bottom of freshwater peat overlain by lagoon sediments	coastal		Treat Shelf P2C2	FALSE	FALSE	FALSE	4844	5319	5093	6668	7157	6874	7157	4844	14C
5.1	Europe/Northern	861	Wartenberg and Freund	2012	Late Pleistocene and Holocene sedimentary record within the Jade Bay Lower Saxony Northwest Germany - New aspects for the palaeo-ecological record	Quaternary International, 251, 31-41, doi:10.1016/j.quaint.2011.07.017.	Jade Bay, Germany	RKS 93		North Sea	53.4635	14.1923		361	5590	110	HV-26061	279	82	4080	110	HV-26060		peat	top and bottom of freshwater peat overlain by lagoon sediments	coastal		Treat Shelf P2C2	FALSE	FALSE	FALSE	4289	4851	4597	6184	6655	6389	6655	4289	14C
5.1	Europe/Northern	860	Wartenberg and Freund	2012	Late Pleistocene and Holocene sedimentary record within the Jade Bay Lower Saxony Northwest Germany - New aspects for the palaeo-ecological record	Quaternary International, 251, 31-41, doi:10.1016/j.quaint.2011.07.017.	Jade Bay, Germany	RKS 27		North Sea	53.4634	14.1913		320	4700	105	HV-26043	290	30	4060	105	HV-26042		peat	top and bottom of freshwater peat overlain by lagoon sediments	coastal		Treat Shelf P2C2	FALSE	FALSE	FALSE	4287	4839	4572	5893	6499	6185	6499	4287	14C
5.1	Europe/Northern	859	Wartenberg and Freund	2012	Late Pleistocene and Holocene sedimentary record within the Jade Bay Lower Saxony Northwest Germany - New aspects for the palaeo-ecological record	Quaternary International, 251, 31-41, doi:10.1016/j.quaint.2011.07.017.	Jade Bay, Germany	RKS 144		North Sea	53.4631	14.1924			4440	80	HV-26070		50	4440	80	HV-26070		peat	top and bottom of freshwater peat overlain by lagoon sediments	coastal		Treat Shelf P2C2	FALSE	FALSE	FALSE	4867	5295	5074	5843	6184	5965	6184	4867	14C
5.1	Europe/Northern	866	Wartenberg and Freund	2012	Late Pleistocene and Holocene sedimentary record within the Jade Bay Lower Saxony Northwest Germany - New aspects for the palaeo-ecological record	Quaternary International, 251, 31-41, doi:10.1016/j.quaint.2011.07.017.	Jade Bay, Germany	RKS 22		North Sea	53.463	14.193		327.5	6155	135	HV-26041	241	86.5	4235	200	HV-26038		peat	top and bottom of freshwater peat overlain by lagoon sediments	coastal		Treat Shelf P2C2	FALSE	FALSE	FALSE	4235	5322	4785	6717	7237	7042	7237	4235	14C
5.1	Europe/Northern	862	Wartenberg and Freund	2012	Late Pleistocene and Holocene sedimentary record within the Jade Bay Lower Saxony Northwest Germany - New aspects for the palaeo-ecological record	Quaternary International, 251, 31-41, doi:10.1016/j.quaint.2011.07.017.	Jade Bay, Germany	RKS 142		North Sea	53.4629	14.1938		320	5635	120	HV-26069	208	112	4365	100	HV-26066		peat	top and bottom of freshwater peat overlain by lagoon sediments	coastal		Treat Shelf P2C2	FALSE	FALSE	FALSE	4809	5306	4982	6276	6661	6431	6661	4809	14C
5.1	Europe/Northern	855	Veenstra	1965	Geology of the Dogger Bank area North Sea	Marine Geology 3(4) 245-262.	Southeastern margin of Dogger Bank	NA		North Sea	NA	NA			9300	NA	Unknown24							peat, based on 0.3 mm/yr deposition		coastal		Treat Shelf P2C2	FALSE	FALSE	FALSE	9281	12108	10577	NA	NA	NA	12108	9281	14C
5.1	Europe/Northern	465	Wendt et al.	1962	Hannover Radiocarbon Measurements	Radiocarbon 4, 100	Twixlum series			UK	53.3867	7.12917	boring	100	1700	100	Hv-38	50	50	1650	100	Hv-37		fen peat overlain by marine silty clay		marine		Treat				1387	1828	1615	1348	1742	1555	1828	1348	14C
5.1	Europe/Northern	464	Wendt et al.	1962	Hannover Radiocarbon Measurements	Radiocarbon 4, 100	Neermoor series			UK	53.3075	7.4175	Exposure sampling	220	5280	100	Hv-41	40	180	2930	70	Hv-39		carex-phragmites, sphagnum peat overlain by marine silty clay		marine		Treat				5891	6288	6070	2877	3252	3081	6288	2877	14C
5.1	Europe/Northern	856	Vermeer-Louman	1934	Pollenanalytisch onder zoek van den West-Nederlandschen bodem	Unpublished PhD thesis University of Amsterdam.	NA	NA		North Sea	NA	NA			9300	100	pollen							pollen material suggests 9300±100		coastal		Treat Shelf P2C2	FALSE	FALSE	FALSE	10244	10729	10491	NA	NA	NA	10729	10244	14C, Pollen
5.1	Europe/Northern	473	Wilson	2002	Holocene coastal dune development on the South Erradale Penninsula, Wester Ross, Scotland	Scottish Journal of Geology	Erradale	Redpoint North 2	Aeolian sand	western Scotland	57.64	-5.82	Exposure	274	1470	40	SRR-6559	260	14	325	40	SRR-6558		peat		coastal		Payne				1295	1415	1358	303	482	390	1415	303	14C
5.1	Europe/Northern	476	Wilson	2002	Holocene coastal dune development on the South Erradale Penninsula, Wester Ross, Scotland	Scottish Journal of Geology	Erradale	Redpoint North 1	Aeolian sand	western Scotland	57.64	-5.82	Exposure	200				160	40	7335	45	SRR-6557		peat		coastal		Payne							8018	8214	8130	8214	8018	14C
5.1	Europe/Northern	474	Wilson	2002	Holocene coastal dune development on the South Erradale Penninsula, Wester Ross, Scotland	Scottish Journal of Geology	Erradale	Opinan 1	Aeolian sand	western Scotland	57.68	-5.79	Exposure	140				100	40	960	40	SRR-6554		peat		coastal		Payne							786	938	858	938	786	14C
5.1	Europe/Northern	475	Wilson	2002	Holocene coastal dune development on the South Erradale Penninsula, Wester Ross, Scotland	Scottish Journal of Geology	Erradale	Opinan 2	Aeolian sand	western Scotland	57.68	-5.79	Exposure	255	4420	45	SRR-6556	200	55	2450	40	SRR-6555		Interbedded peat and sand		coastal		Payne				4865	5279	5012	2359	2705	2530	5279	2359	14C
5.1	Europe/Northern	549	Wilson	1972	Regional Geology of Northern Ireland	HMSO	Northern Ireland	Killough		Northern Ireland	54.2672	-5.65361			8380	70	SRR-383							Peat	terrestrial peat overlain by marine sediments	coastal		Treat Shelf P2C2	FALSE	FALSE	FALSE	9240	9529	9393	NA	NA	NA	9529	9240	14C
5.1	Europe/Northern	868	Wilson and McKenna	1996	Holocene evolution of the River Bann estuary and adjacent coast.	Proc. Geol. Assoc. 107 241_252.	River Bann Estuary Ireland	Barmouth		Ireland	55.1667	-6.75							50	8960	110	Beta-34315		peat	Peat overlain by sea water	coastal		Treat Shelf P2C2	FALSE	FALSE	FALSE	9680	10298	10042	NA	NA	NA	10298	9680	14C
5.1	Europe/Northern	869	Wilson and McKenna	1996	Holocene evolution of the River Bann estuary and adjacent coast.	Proc. Geol. Assoc. 107 241_252.	River Bann Estuary Ireland	Dhu Varren		Ireland	55.1667	-6.75			7310	100	Beta-36944		100	5920	80	Beta-36943		peat	peat overlain by fill, gravel, sand	coastal		Treat Shelf P2C2	FALSE	FALSE	FALSE	6541	6948	6749	7959	8340	8127	8340	6541	14C
5.1	Europe/Northern	477	Wilson et al.	2004	Mid-to late-Holocene coastal dune event stratigraphy for the north coast of Northern Ireland	Holocene	Ballyreagh	BR1	made ground	northern Ireland	53.53	-7.07	exposures	286	3871	50	SRR-6675	267	19	3236	47	SRR-6674		sandy peat, overlaid by structure-less sand	Fig. 3	coastal		Xia				4152	4420	4300	3374	3567	3461	4420	3374	14C
5.1	Europe/Northern	478	Wilson et al.	2004	Mid-to late-Holocene coastal dune event stratigraphy for the north coast of Northern Ireland	Holocene	Grangemore	GM1	top soil	northern Ireland	53.53	-7.07	exposures	60				50	10	981	54	SRR-6667		sandy peat, overlaid by structure-less sand	Fig. 3	coastal		Xia							761	981	876	981	761	14C
5.1	Europe/Northern	479	Wilson et al.	2004	Mid-to late-Holocene coastal dune event stratigraphy for the north coast of Northern Ireland	Holocene	Grangemore	GM1	top soil	northern Ireland	53.53	-7.07	exposures	90				85	5	1141	50	SRR-6668		sandy peat, overlaid by structure-less sand	Fig. 3	coastal		Xia							953	1180	1056	1180	953	14C
5.1	Europe/Northern	480	Wilson et al.	2004	Mid-to late-Holocene coastal dune event stratigraphy for the north coast of Northern Ireland	Holocene	Grangemore	GM2	top soil	northern Ireland	53.53	-7.07	exposures	102	2485	49	SRR-6670	75	27	2387	54	SRR-6669		sandy peat, overlaid by structure-less sand	Fig. 3	coastal		Xia				2379	2734	2574	2331	2701	2442	2734	2331	14C
5.1	Europe/Northern	481	Winkler et al.	2003	Glacier variations in Breheimen, southern Norway: dating Little Ice Age moraine sequences at seven low-altitude glaciers	Journal of Quaternary Science	Tverreggibreen	Site 1	mire	Breheimen, southern Norway	61.8	7.5	Excavation	22	330 or 200 (2 datings)	50 (for both datings)	SWAN-438; SWAN-435	20	2	150	40	SWAN-434	used mean of 2 basal ages	Peat				Sannel				-1	473	324	-3	284	151	473	-3	14C
5.1	Europe/Northern	870	Wolters et al.	2010	Early Holocene environmental history of sunken landscapes: pollen plant macrofossil and geochemical analyses from the Borkum Riffgrund southern North Sea	Int J Earth Sciences 99(8) 1707-1719.	Off Denmark by Elbe mouth	VC 2068		North Sea	54.1	6.76861		219	8317	47	Pos-16344	156	63	8317	47	Pos-16344		willow carr peat and highley decomposed layered peat	154.5 cm; top of peat section; 218.5cm base of peat section	coastal	lowland	Treat Shelf P2C2	FALSE	FALSE	TRUE	9233	9463	9342	10552	10792	10679	10792	9233	14C
5.1	Europe/Northern	891	Vos and van Heeringen	1993	The impact of environmental changes on the occupation history in the southwestern coastal area of the Netherlands (province of Zeeland).	Dienstrap., 1459, Rijks Geol. Dienst, Haarlem, 61 PP.	Netherlands	Stavenisse		North Sea	51.5842	4.02111			7730	40	GrN-16282							peat	Peat overlain by marine sediments	coastal		Treat Shelf P2C2	FALSE	FALSE	FALSE	8428	8586	8506	NA	NA	NA	8586	8428	14C
5.1	Europe/Northern	880	Vos and van Heeringen	1993	The impact of environmental changes on the occupation history in the southwestern coastal area of the Netherlands (province of Zeeland).	Dienstrap., 1459, Rijks Geol. Dienst, Haarlem, 61 PP.	Netherlands	Scherpenisse		North Sea	51.5514	4.10889			6730	50	GrN-16946							peat	Peat overlain by marine sediments	coastal		Treat Shelf P2C2	FALSE	FALSE	FALSE	7551	7673	7596	NA	NA	NA	7673	7551	14C
5.1	Europe/Northern	892	Vos and van Heeringen	1993	The impact of environmental changes on the occupation history in the southwestern coastal area of the Netherlands (province of Zeeland).	Dienstrap., 1459, Rijks Geol. Dienst, Haarlem, 61 PP.	Netherlands	Anna Jacobapolder		North Sea	51.6369	4.11944			7510	150	GrN-16938							peat	Peat overlain by marine sediments	coastal		Treat Shelf P2C2	FALSE	FALSE	FALSE	8015	8589	8311	NA	NA	NA	8589	8015	14C
5.1	Europe/Northern	893	Vos and van Heeringen	1993	The impact of environmental changes on the occupation history in the southwestern coastal area of the Netherlands (province of Zeeland).	Dienstrap., 1459, Rijks Geol. Dienst, Haarlem, 61 PP.	Netherlands	Kreekrak		North Sea	51.43	4.22917			6330	70	GrN-16942							peat	Peat overlain by marine sediments	coastal		Treat Shelf P2C2	FALSE	FALSE	FALSE	7155	7423	7263	NA	NA	NA	7423	7155	14C
5.1	Europe/Northern	894	Vos and van Heeringen	1993	The impact of environmental changes on the occupation history in the southwestern coastal area of the Netherlands (province of Zeeland).	Dienstrap., 1459, Rijks Geol. Dienst, Haarlem, 61 PP.	Netherlands	Kreekrak		North Sea	51.43	4.22917			6290	45	GrN-16941							peat	Peat overlain by marine sediments	coastal		Treat Shelf P2C2	FALSE	FALSE	FALSE	7155	7318	7219	NA	NA	NA	7318	7155	14C
5.2	Europe/Southern	119	Burga	1991	Vegetation history and palaeoclimatology of the Middle Holocene: Pollen analysis of alpine peat bog sediments, covered formerly by the Rutor Glacier, 2510m (Aosta Valley, Italy)	Global Ecology and Biogeography Letters	Rutor Glacier	Rutor Glacier	Moraine	Italy	45.6617	6.98755		138	6735	100		105	33	6055	99			A 33cm peat layer in a sequence dominated by moraine. A thinner peat band occurs higher in the profile.	I thought this was an interesting example of peats covered by a glacier.	glacial		Payne				7432	7761	7598	6674	7167	6920	7761	6674	14C
5.2	Europe/Southern	127	Cremonini et al.	2008	Evidence of possible enhanced peat burning by deep-origin methane in the po river delta plain	The Journal of Geology	VM1	S2	Black clay	Bando, Italy	44.7	11.9	hand drilled	75				50	25	2045	35	?		Peat	"The total volume of the peat was estimated to be 177×106 m3 (GEMINA 1963)" 14C and 13C analyzed at Finnish Museum Dating Lab. Did not readily see labID#s. Site coordinates approx. Can almost make out outline of paleomarsh under the fields in google earth			Stelling							1924	2116	2005	2116	1924	14C
5.2	Europe/Southern	225	Heijnis and van der Plicht	1992	Uranium/thorium dating of late Pleistocene peat deposits in NW Europe, uranium/thorium isotope systematics and open-system behaviour of peat layers	Chemical Geology (Isotope Geoscience Section)	Tenaghi Philippon	Borehole No. III	drained marshland	Macedonia (Greece)	40.1667	24.3333	bore hole	3300				2850	450				122 ka ±15/14 ka mean of all U/Th dates	Peat bracketed by gyttja	U/Th dated, many dates from within the 4 m thick peat located between 28.5 -33 m below surface. Palynology described by Wijmstra and Groenhart (1983) and section above 30 m described by Wijmstra (1969) with several radiocarbon dates. ~15 m > 40 ka	fluvial/hydro change	limnic	Williams										122000	122000	U-Th
5.2	Europe/Southern	386	Rambeau	2010	Palaeoenvironmental reconstruction in the Southern Levant: synthesis, challenges, recent developments and perspectives	Phil. Trans. R. Soc. A 368, 5225-5248	EDSA		surface veg on clay	Dead Sea, Jordan	31.75	35.6333	cores	301	6850	50	Beta-234857	84	217	modern		Beta-234856	14C at 157 cm: 1580 ± 40 BP (Beta-236440); + 1 more		minerogenic herbaceous peat overlying blue/brown/green clay, topped by grey and black clay			Treat				7593	7788	7682				7788	7593	14C
5.3	Europe/Northern	89	Birks et al.	1993	Palaeoecology of a late Allerød peat bed at Godøy, western Norway	Journal of Quaternary Science	Godøy farm	LAN 82-50	Solifluction diamicton	Western Norway	62.47	6.01	Not specified	~319	10920	130	Lu-3204	~300	19	11100	70	T-4589		Sedge peat (with thin silty/sandy layers)				Sannel				12650	13071	12830	12790	13093	12958	13093	12650	14C
5.3	Europe/Arctic	380	Oliva et al.	2014	Sedimentological characteristics of ice-wedge polygon terrain in Adventdalen (Svalbard) – environmental and climatic implications for the late Holocene	Solid Earth	Lower Adventaland	ADD4	Polygon tundra	Svalbard	78.2167	15.5	pit	120	3110	35	CNA1401	85	35	3110	35	CNA1402		Peat on top of ice wedge overlain by loess soils	Date from overlying sediment is 2935	aeolian		Treat	TRUE	FALSE	FALSE	3226	3397	3322	3226	3397	3322	3397	3226	14C
5.3	Europe/Arctic	382	Paus et al.	2003	Late Weichselian (Valdaian) and Holocene vegetation and environmental history of the northern Timan Ridge, European Arctic Russia	Quaternary Science Reviews	Bolvan I	Site 25	Bog	Russia	67.2667	48.7167	Auger	308	7345	75	TUa-1154	299	9	8265	140	T-11913A		Peat overlain by gyttja with equisetum and underlain by gyttja and silt with macro remains and equisetum	upper date thought to be redeposited	fluvial/hydro change	limnic	Treat				8010	8334	8159	8970	9535	9236	9535	8010	14C
5.3	Europe/Arctic	403	Sarala et al.	2016	First physical evidence for forested environment in the Arctic during MIS 3	Scientific Reports	Kaarreoja	POS$-2012-29	fluvial sand + peat	Finland	68.65	25.63	profile/section	262	>45,000		Hela-2693	225	37	30200	250	Tln-3277	OSL dating deeper in profile	peat on gyttja overlain by glaciofluvial sands, then by till, then by fluvial sands and peat at the surface	bulk peat	fluvial/hydro change	limnic	Yu							33816	34683	34235	34683	33816	14C
5.3	Europe/Arctic	426	Sutinen et al.	2014	LiDAR detection of paeolandslides in the vicinity of the Suasselkä postglacial fault, Finnish Lapland	International Journal of Applied Earth Observation and Geoinformation	Taalovuoma		Landslide debris	Finnish Lapland	67.77	24.91	Percussion drill	>600	4400	35	Poz-49771	600	NA	see notes	see notes	see notes		peat/gyttja	Only one sample has been radiocarbon dated in this study. Not specified how thick the organic deposit is, or if the date is made on basal/top/central peat/gyttja.		limnic	Sannel				4859	5054	4965				5054	4859	14C
5.3	Europe/Arctic	453	van der Knaap	1989	Past Vegetation and Reindeer on Edgeoya (Spitsbergen) Between c. 7900 and c. 3800 BP, Studied by Means of Peat Layers and Reindeer Faecal Pellet	Journal of Biogeography	Spitsbergen (Svalbard)	Rosenbergdalen I	Loamy sand with stones	Norway	78.0778	20.9135	Exposure	107	7900	40	GrN-14092	30	77	6710	80	GrN-14091		Frozen peat	Peat layers found in river cuts of river terraces			Stelling				8594	8976	8712	7439	7681	7577	8976	7439	14C
5.4	Europe/Eastern	191	Engstrand and Östlund	1962	Stockholm natural radiocarbon measurements IV	Radiocarbon 4, 115	Valkeissuo			Finland	62.8833	27.6833							170	7610	115	St-676		carex peat underneath littoral sand	flooded by transgression of nearby lake	fluvial/hydro change		Treat							8179	8610	8416	8610	8179	14C
5.4	Europe/Eastern	1069	Helmens, Karin L.	2014	The Last InterglacialeGlacial cycle (MIS 5e2) re-examined based on long proxy records from central and northern Europe	Quaternary Science Reviews 86 (2014) 115e143	Horoszki Duze			Poland	52.25	23	Core	1202				1186	16				Odderade (MIS 5a)	peat overlain by organic silt	Based on detailed analysis by Granoszewski (2003): LATE PLEISTOCENE VEGETATION HISTORY AND CLIMATIC CHANGES AT HOROSZKI DUŻE EASTERN POLAND: A PALAEOBOTANICAL STUDY		wetland	Treat	TRUE	FALSE	TRUE							85000	77000	Pollen
5.4	Europe/Eastern	1070	Helmens, Karin L.	2014	The Last InterglacialeGlacial cycle (MIS 5e2) re-examined based on long proxy records from central and northern Europe	Quaternary Science Reviews 86 (2014) 115e143	Horoszki Duze			Poland	52.25	23	Core	1140				1040	100				wood dated; also mossil shell from overlying silt	peat overlain by organic silt		hydrologic change	wetland	Treat	FALSE	FALSE	Pollen	32533	33838	33524				33838	32533	14C
5.4	Europe/Eastern	1071	Helmens, Karin L.	2014	The Last InterglacialeGlacial cycle (MIS 5e2) re-examined based on long proxy records from central and northern Europe	Quaternary Science Reviews 86 (2014) 115e143	Horoszki Duze			Poland	52.25	23	Core	950				910	40				Pollen dated to late Eemian	Moss peat overlying gray clay with sand lenses, topped by dusty sand, with more peat on top			wetland	Treat	FALSE	FALSE	Pollen							128000	116000	Pollen
5.4	Europe/Eastern	1054	Kalm, V.	2006	Pleistocene chronostratigraphy in Estonia, southeastern sector of the Scandinavian glaciation	Quaternary Science Reviews 25 (2006) 960–975	Karukula			Estonia	58.0956	24.9789		230	48800	1200	Ta-277							peat in sand below topmost till		glacial		Treat	FALSE	FALSE	FALSE	46600	50000	48800				50000	46600	14C
5.4	Europe/Eastern	1049	Kalm, V.	2006	Pleistocene chronostratigraphy in Estonia, southeastern sector of the Scandinavian glaciation	Quaternary Science Reviews 25 (2006) 960–975	Kunda			Estonia	59.4886	26.5478		125	13170	200	Tln-837	120	5	11690	150	Ta-194		fen moss, Bryales peat in silt below lake marl		glacial	Fen	Treat	FALSE	FALSE	FALSE	15198	16336	15793	13194	13823	13525	16336	13194	14C
5.4	Europe/Eastern	1052	Kalm, V.	2006	Pleistocene chronostratigraphy in Estonia, southeastern sector of the Scandinavian glaciation	Quaternary Science Reviews 25 (2006) 960–975	Peedu			Estonia	58.2417	26.4417		780	39700	850	Ta-254	760	20					peat below 2nd till from the top		glacial		Treat	FALSE	FALSE	FALSE	42230	44867	43468				44867	42230	14C
5.4	Europe/Eastern	1050	Kalm, V.	2006	Pleistocene chronostratigraphy in Estonia, southeastern sector of the Scandinavian glaciation	Quaternary Science Reviews 25 (2006) 960–975	Remmeski			Estonia	57.7111	27.3358		350	10770	130	Ta-216	305	45	10740	130	Ta-215		dispersed peat on valrved clay and lacustrine silt		glacial		Treat	FALSE	FALSE	FALSE	12419	12978	12685	12252	12976	12657	12978	12252	14C
5.4	Europe/Eastern	1053	Kalm, V.	2006	Pleistocene chronostratigraphy in Estonia, southeastern sector of the Scandinavian glaciation	Quaternary Science Reviews 25 (2006) 960–975	Rongu			Estonia	58.1428	26.2119		670	30000		Ta-45	600	70					peat below 1 till from top		glacial		Treat	FALSE	FALSE	FALSE	28226	40415	34159				40415	28226	14C
5.4	Europe/Eastern	1051	Kalm, V.	2006	Pleistocene chronostratigraphy in Estonia, southeastern sector of the Scandinavian glaciation	Quaternary Science Reviews 25 (2006) 960–975	Viitka			Estonia	57.6853	27.3247		400	11090	135	Ta-132	350	50	10950	80	Tln-413		peat and plant detritius overlain by topmost reddish till unit		glacial		Treat	FALSE	FALSE	FALSE	12715	13181	12946	12706	13007	12827	13181	12706	14C
5.4	Europe/Eastern	300	Lunkka et al.	2001	Extent and age of the Last Glacial Maximum in the southeastern sector of the Scandinavian Ice Sheet	Glob. and Planet. Change		N17	Forest on glacial sediments	Russia	59.3	38.4167	borehole		> 55400		LU-1950		100				none	Peat overlying Moscow till topped by more till, silt and clay	only one date; mix of peat and gyttja	glacial	limnic	Treat	FALSE	FALSE	FALSE							55400	55400	14C
5.4	Europe/Eastern	299	Lunkka et al.	2001	Extent and age of the Last Glacial Maximum in the southeastern sector of the Scandinavian Ice Sheet	Glob. and Planet. Change		N15	Forest on glacial sediments	Russia	59.3167	38.4333	borehole		52570	1270	LU-1834		125				none	Peat overlying Moscow till topped by more till, silt and clay	only one date; mix of peat and gyttja	glacial	limnic	Treat	FALSE	FALSE	FALSE							52570	52570	14C
5.4	Europe/Eastern	298	Lunkka et al.	2001	Extent and age of the Last Glacial Maximum in the southeastern sector of the Scandinavian Ice Sheet	Glob. and Planet. Change		N4	Forest on glacial sediments	Russia	59.2167	38.5	borehole		43560	1050	Lu-2064		100				none	Peat overlying Moscow till topped by more till, silt and clay	only one date; mix of peat and gyttja	glacial	limnic	Treat	FALSE	FALSE	FALSE	44929	49170	46876				49170	44929	14C
5.4	Europe/Eastern	929	Magyari et al.	1999	PALYNOLOGICAL AND PLANT MACROFOSSIL DATA ON LATE PLEISTOCENE SHORT-TERM CLIMATIC OSCILLATIONS IN NORTH-EASTERN HUNGARY	Acta Palaeobot. Suppl. 2: 491-502, Proceedings 5th EPPC	Nagy-Mohos Lake	NM-I	Bog	NE Hungary	48.3406	20.4308	Core	426	21756	267	not reported	320	106	8800			top date extrapolated based on peat accumulation rate; sample at 367.5cm = 14246 ± 144 14C y BP	Hypnacae, Sphagnum-Carex, Carex peat overlain by Dy and grey silty clay, underlain by same and gravel mix	"around pleistocene/Holocene boundary, the development of the Carex-Sphagnum carpet was cut off by a landslide, which brought inorganic material into the basin and buried the entire peat surface with c. 1m thick inorganic sediment	landslide	kettle	Kuhry	FALSE	FALSE	TRUE	25516	26616	26020	8608	11197	9906	26616	8608	14C
5.4	Europe/Eastern	1073	Malkiewicz, M.	2018	A Late Saalian Glaciation, Eemian Interglacial and Early Weichselian pollen sequence at Szklarka, SW Poland Reconstruction of vegetation and climate	Quaternary International 467 (2018) 43-53	Szklarka			Poland	51.2	17.7	Core	900				685	215				osl date from top of overlying sand unit: 78,6 +- 5,2 ka	peat overlying gyttja, peat covered by Sand		hydrologic change	wetland	Treat	FALSE	FALSE	FALSE							128000	116000	OSL
5.4	Europe/Eastern	1074	Malkiewicz, M.	2018	A Late Saalian Glaciation, Eemian Interglacial and Early Weichselian pollen sequence at Szklarka, SW Poland Reconstruction of vegetation and climate	Quaternary International 467 (2018) 43-53	Szklarka			Poland	51.2	17.7	Core	665				480	185				OSL dates from overlying fine sands range from 82,7 +- 5,6 to 71,8 +- ka, middle one is 77,4 +-5. Imply no re=working	peat overlying gyttja, peat covered by silt		hydrologic change	wetland	Treat	FALSE	FALSE	FALSE							128000	116000	OSL
5.4	Europe/Eastern	1044	Marks, L.	2012	Timing of the Late Vistulian (Weichselian) glacial phases in Poland	Quaternary Science Reviews 44 (2012) 81e88	Konin			Poland	52.25	18.25			22230	480								peat under a till of the Leszno Phase		glacial		Treat	FALSE	FALSE	FALSE	25666	27448	26529				27448	25666	14C
5.4	Europe/Eastern	1045	Marks, L.	2012	Timing of the Late Vistulian (Weichselian) glacial phases in Poland	Quaternary Science Reviews 44 (2012) 81e88	Konin			Poland	52.25	18.25			22050	450								peat under a till of the Leszno Phase		glacial		Treat	FALSE	FALSE	FALSE	25534	27315	26359				27315	25534	14C
5.4	Europe/Eastern	1046	Marks, L.	2012	Timing of the Late Vistulian (Weichselian) glacial phases in Poland	Quaternary Science Reviews 44 (2012) 81e88	Konin			Poland	52.1667	18.25			21200	500								peat under a till of the Leszno Phase		glacial		Treat	FALSE	FALSE	FALSE	24229	26469	25426				26469	24229	14C
5.4	Europe/Eastern	1047	Marks, L.	2012	Timing of the Late Vistulian (Weichselian) glacial phases in Poland	Quaternary Science Reviews 44 (2012) 81e88	Konin			Poland	52.1667	18			20500	500								peat under a till of the Leszno Phase		glacial		Treat	FALSE	FALSE	FALSE	23548	25784	24684				25784	23548	14C
5.4	Europe/Eastern	1017	Raukas, A., Kimmel, K., Rajmäe, R.	1995	A new site of buried peat at Lōpe, SW Estonia	Proc. Estonian Acad. Sci. Geol. 44(2), 133-137	Lōpe Farm		Farm	Pärnu, Estonia	58.4333	24.55	exposure	878	9258	69	Tln1632	860	18	9216	70	Tln-1631	pollen	"dark brown thick well-decomposed Phragmites peat with framents and trunks of wood", overlain by silt, sand, and gravel on marine terrace	peat buried by marine sediments	coastal	primary	Treat	FALSE	FALSE	Pollen	10247	10641	10433	10242	10556	10386	10641	10242	14C
5.4	Europe/Eastern	1043	Rinterknecht, V. R., Bitinas, A., Clark, P. U., Raisbeck, G. M., Yiou, F. & Brook, E. J.	2008	Timing of the last deglaciation in Lithuania	Boreas, Vol. 37, pp. 426–433. 10.1111/j.1502-3885.2008.00027.x	Zervnyos section			Lithuania	54	24	Exposure sampling							13830	100	AA-53595		Peat overlain by sandy deposit		glacial		Treat	FALSE	FALSE	FALSE				16374	17062	16737	17062	16374	14C
5.4	Europe/Eastern	1016	Saarse, L., Veski, S., Miidel, A.	2001	Lepistiku Buried Peat, Tallinn, Estonia	Proceedings of the Estonian Academy of Science, Geology 50(2), 128-134	Lepistiku		shopping mall/ fill	Tallinn, Estonia	59.4	24.7	exposure	270	3780	50	Tln-2504	190	80	178	58	Tln-2441		herbaceous and phragmites peat, overlain by 190 cm of fill (sand deposited by aeleon processes associated with land cover change)	190-210 Herbaceous, 210-238 phragmites, 238-270 peaty gyttja, 270-290 fine-grained sand; LOI of OM > 80%	human disturbance	limnic, primary	Treat	TRUE	FALSE	some	2983	4381	4158	0	304	172	4381	0	14C
5.4	Europe/Eastern	1072	Satkunas, J., et al.	2009	Middle Weichselian palaeolacustrine basin in the Venta river valley and vicinity (northwest Lithuania), exemplified by the Purviai outcrop	Quaternary International 207 (2009) 14–25	Purviai Outcrop		Forested	Lithuania	56.2047	22.6411	Exposure sampling	149	29070	270	Vs-1630	144	5				Pollen dated to Brorup (MIS 5c)	strongly decomposed peat overlying dusty sand, topped by loamy sapropel			wetland	Treat	FALSE	FALSE	Pollen							107000	88000	Pollen
5.4	Europe/Eastern	417	Sergeev et al.	2015	Holocene organic-rich sediments within the Curonian Spit coast, the south-eastern Baltic Sea	Baltica	Lesnoy	bur-4	sand	Curonian Spit, western Russia	55.01	20.6	Hand jumper drill (coring)	~150	1200	50	SPb-850	~100	50	510	25	SPb-896		Peat				Sannel				986	1263	1128	507	551	529	1263	507	14C
5.4	Europe/Eastern	418	Sergeev et al.	2015	Holocene organic-rich sediments within the Curonian Spit coast, the south-eastern Baltic Sea	Baltica	Rybachy	bur-2	sand	Curonian Spit, western Russia	55.13	20.78	Hand jumper drill (coring)		>4350	100	SPb-697	~30-80	55	1720	30	SPb-864		Peat	Shallow cores, limited information on peat depth. Also variable depth of overlying sand due to location on a spit.	aeolian		Sannel				4645	5302	4961	1559	1702	1627	5302	1559	14C
5.4	Europe/Eastern	419	Sergeev et al.	2015	Holocene organic-rich sediments within the Curonian Spit coast, the south-eastern Baltic Sea	Baltica	Zelonogrdsk	bur-5	sand	Curonian Spit, western Russia	54.97	20.5	Hand jumper drill (coring)	unknown	unknown			~100	NA	720	45	Vs-2281		Peat	Shallow cores, no information on peat depth.			Sannel							562	594	672	672	562	14C
5.4	Europe/Eastern	1065	Starkel, L., et al.	2007	Last Glacial–Interglacial cycle in the evolution of river valleys in southern and central Poland	Quaternary Science Reviews 26 (2007) 2924–2936	Vistula River in the Os´wi˛ecim Basin			Poland	49	-19			30700	1200				29200			Brorup stage (MIS 5c)	Peat overlain by clayey gyttja	Based on detailed analysis by Granoszewski (2003): LATE PLEISTOCENE VEGETATION HISTORY AND CLIMATIC CHANGES AT HOROSZKI DUŻE EASTERN POLAND: A PALAEOBOTANICAL STUDY		wetland	Treat	TRUE	FALSE	TRUE							107000	88000	Pollen
5.4	Europe/Eastern	435	Tauber	1962	Copenhagen Radiocarbon Dates V	Radiocarbon 4, 27-34	Wadowice			Poland	49.9	19.4833	Exposure sampling		>40,000		K-716		NA					peat in glacial deposit		glacial		Treat										40000	40000	14C
5.4	Europe/Eastern	436	Tauber	1962	Copenhagen Radiocarbon Dates V	Radiocarbon 4, 27-34	Zator 1			Poland	50	19.4167	Exposure sampling		>40,000		K-719		NA					peat in glacial deposit		glacial		Treat										40000	40000	14C
5.4	Europe/Eastern	482	Witkowski et al.	2009	Diatoms as a proxy in reconstructing the Holocene environmental changes in the south-western Baltic Sea: the lower Rega River Valley sedimentary record	Hydrobiologia	Rega River	TR29	Delta Sand	Poland	54.1439	15.3181	core	185	5630	50	Gd-11985	107	78	1700	50	GdS-766	none	Peat overlain by sand and underlain by marine sand	peats likely buried by solifluction and mass wasting activities associated with cooling	permafrost		Treat				6300	6503	6410	1520	1729	1610	6503	1520	14C
5.4	Europe/Eastern	1075	Woronko, B., et al.	2018	Post-Saalian transformation of dry valleys in eastern Europe: An example from NE Poland	Quaternary International 467 (2018) 161-177	Jalowka	J3		Poland	53.5958	23.2478	Core	423				410	13				assuming simultaneous deposition with other deposts	peat sediment bottom not reached; overlain by clay with OM		hydrologic change	wetland	Treat	FALSE	FALSE	FALSE							128000	116000	Sediment
5.4	Europe/Eastern	1076	Woronko, B., et al.	2018	Post-Saalian transformation of dry valleys in eastern Europe: An example from NE Poland	Quaternary International 467 (2018) 161-177	Jalowka	J4		Poland	53.5958	23.2478	Core	400				350	50				OSL datings from above: 41,8 +- 3,3, 50,9 +- 2,8 ka, pollen dates	peat over- and underlain by gyttja. clays, peaty clay top gyttja	Eemian/MIS 5e	hydrologic change	wetland	Treat	FALSE	FALSE	Pollen							128000	116000	OSL
5.4	Europe/Eastern	1077	Woronko, B., et al.	2018	Post-Saalian transformation of dry valleys in eastern Europe: An example from NE Poland	Quaternary International 467 (2018) 161-177	Jalowka	J5		Poland	53.5958	23.2478	Core					290	50				Pollen, U-Th; 116 +- 13-10 ky	peat colonized lake formed in kettlehole from Saalian glaciation	; having a hard time believing that it's not modern but there are some U-Th dates		wetland	Treat	TRUE	FALSE	TRUE							128000	116000	Pollen, U-Th
5.4	Europe/Eastern	1078	Woronko, B., et al.	2018	Post-Saalian transformation of dry valleys in eastern Europe: An example from NE Poland	Quaternary International 467 (2018) 161-177	Jalowka	J6		Poland	53.5958	23.2478	Core	775				425	350		95	Ua-18326	3 intermediate 14C dates, additional below	peat surrounded by "coversand"	took thickest peat section, other layers below with moss macrofossils Younger coversand beneath the peat contains many millimetres to a few centimetres thick organic layers with moss macrofossils dated to 12 0459/110 and 12 0259/140 yr BP (Kolstrup et al. in prep.). Also the underlying older coversand contains many layers with plant macrofossils, mainly mosses.	Aeolian		Treat	FALSE	FALSE	TRUE	13140	13777	13479	12254	12738	12601	13777	12254	14C
5.4	Europe/Eastern	1060	Väliranta,M	2012	New evidence of boreal conditions during Weichselian interstadial (In Finnish with English abstract and figure captions	Geologi 64	Petäjäselkä	Järämäaapa	Peat	Finland	67.8	25.8	Core	800	35300	600	NA	575	18	35300	600	NA	OSL dates below and above	100-200 cm peat. 200-500 till. 500-560 cm gravel, 560-575 peat. 575-600 cm sand, 600-800 cm gravel	Referred to Sarala, P. and Eskola, T. 2012 Middle Weichselian intersatdial deposit at Petäjäselkä, Northern Finland. E&Q – Quaternary Science Journal 60, 488- 492.	fluvial		Valiranta	FALSE	FALSE	TRUE	38621	41152	39866				41152	38621	14C+OSL
			Asia
6.1	Asia/Siberia	17	Anderson and Lozhkin	2002	Anderson, Belaya, V.,Kotov, A.N. and Lozhkin,V.(1997). Late Quatemary deposits ofthe Amguema River basin(northemChUkotka).fu:LatePleistoceneandHo/oceneoBeringiaGagiev, Ed.),_pp. 80-91. North East Researcli Institute, Far East Branch, Russian		Dikikh Olyenyei Lake Exposure, Amguema Basin, Northem Chukotka		tundra	Siberia, Russia	67.75	-178.833	Exposure sampling	350	44440	1700	CAMS-19506	200	150				pollen	buried CYPERACAEpeat at 200-350 cm below surface	some evidecne of polygon formation	NO INFO	NO INFO	Treat	FALSE	FALSE	MINIMAL	45053	50000	47591				50000	45053	14C, pollen
6.1	Asia/Siberia	15	Anderson and Lozhkin	2002	Anderson, V.,Gushkova, Yu.,andLozhkin,V.(1997). New data about the vegetation htstory of northem Priokhot'ye during the late P1eistocene ana Holocene. In:Late PleistoceneandHoloceneofBeringia		Camping exposure		larix forest	Siberia, Russia	59.55	151.833	Exposure sampling	107	5830	40	MAG-1453	64	43	4640	30	MAG-1456		cyperacae peat overlying sand and clay; overlain by sphagnum peat and black sand		NO INFO	NO INFO	Treat	FALSE	FALSE	FALSE	6529	6739	6643	5308	5464	5410	6739	5308	14C
6.1	Asia/Siberia	22	Anderson and Lozhkin	2002	Arkhipov 1980		Entarnoye		pine forest	Siberia, Russia	59	78.33	Exposure sampling	460				425	35	9920	120	SOAN-1181	pollen	buried peat under other peat; 425-460 cm beneath the surface	buried by lacustrine sediments then more peat	fluvial/hydro change	alluvial ?	Treat	FALSE	FALSE	FALSE				11129	11833	11426	11833	11129	14C, pollen
6.1	Asia/Siberia	18	Anderson and Lozhkin	2002	Gilterman, R.E., A.F. Sher, J.V. Matthews, Jr. (1982). Comparison of the development of tundra-steppe environments in west and east Beringia: Pollen and macrofossil evidence for key sections. In: Paleoecology of Beringia, D.M. Hopkins, J.V. Matthews Jr., C.E. Schweger, S.B. Young, eds., pp. 43-73. Academic Press, New York		Duvanny Yar	DUVAN2	open larix forest	Siberia, Russia	68.66	159.083	Exposure sampling	150	9200	150	MAG-165		200					peat layers in silty alas sediments	say peat formed on stabilized surfaces	NO INFO	thermokarst lake ?	Treat	FALSE	FALSE	FALSE	9913	10780	10398				10780	9913	14C
6.1	Asia/Siberia	51	Anderson and Lozhkin	2002	Jvanov, V.F. (1986).Quaternary DepositsoftheCoast ofEastern Chukotka.North East Interdisciplinary Research		Utaatap Exposure		graminoid-shrub tundra	Siberia, Russia	65.45	-172.417	Exposure sampling	210	8820	140	MAG-149	60	150					buried peat at 60-210 cm below surface		NO INFO	NO INFO	Treat	FALSE	FALSE	FALSE	9548	10201	9886				10201	9548	14C
6.1	Asia/Siberia	8	Anderson and Lozhkin	2002	Jvanov, V.F. (1986).Quaternary DepositsoftheCoast ofEastern Chukotka.North East Interdisciplinary Research		Arakamchechen Island Exposure		graminoid-shrub tundra	Siberia, Russia	64.75	-172.083	Exposure sampling	120	3120	80	MAG-203		120					buried peat from 30-120 cm below surface	peat overlain by modern soil	fluvial/hydro change	limnic	Treat	FALSE	FALSE	FALSE	3139	3494	3324				3494	3139	14C
6.1	Asia/Siberia	33	Anderson and Lozhkin	2002	Jvanov, V.F. (1986).Quaternary DepositsoftheCoast ofEastern Chukotka.North East Interdisciplinary Research		Lorino Exposure		graminoid-shrub tundra	Siberia, Russia	65.6	-171.7	Exposure sampling	220	8525	330	MAG-145	70	150	5625	90	MAG-181		peat from boggy environment, 0-60 cm		colluvium	alluvial	Treat	FALSE	FALSE	FALSE	8608	10295	9541	6280	6636	6418	10295	6280	14C
6.1	Asia/Siberia	21	Anderson and Lozhkin	2002	Jvanov, V.F. (1986).Quaternary DepositsoftheCoast ofEastern Chukotka.North East Interdisciplinary Research		Enmynveem River		larix forest	Siberia, Russia	68.1667	165.933	Exposure sampling	500	9070	65	MAG-1068	400	100	8315	60	MAG-1070		100 cm thick buried peat lens	top date from 465 cm depth	colluvium	lowland	Treat	FALSE	FALSE	FALSE	10145	10425	10233	9135	9466	9330	10425	9135	14C
6.1	Asia/Siberia	34	Anderson and Lozhkin	2002	Kaplina & Lozhkin 1982		Maltan River Exposure		larix forest	Siberia, Russia	60.8833	151.617	Exposure sampling	285	9590	100	MAG-1134	52	233	8550	40	MAG-1144		buried peat 52-285 cm below surface	peat formed on new surface as river level lowered	colluvium	alluvial	Treat	FALSE	FALSE	FALSE	10659	11202	10934	9480	9553	9528	11202	9480	14C
6.1	Asia/Siberia	30	Anderson and Lozhkin	2002	Kaplina, and Lozhkin, V. (1982). history of vegetation of the Primorskikh Lowland of Yakutia in the Holocene. ln: ofthe Environment ofthe Territory o.fthe USSR the Late Pleistocene and Holocene KapJina, and Lozhkin, V. (1982). history of vegetation of the Primorskikh Lowland of Yakutia in the Holocene. ln: ofthe Environment ofthe Territory o.fthe USSR the Late Pleistocene and Holocene (A.A. Velic…		Lakeevskaya Zaimka	LAKEEV1	open larix forest-tundra	Siberia, Russia	68.6167	159.25	Exposure sampling	500	8500	50	MAG-162							peat within alluvium, likely TK alas. thickness unknown		NO INFO	thermokarst lake	Treat	FALSE	FALSE	FALSE	9444	9544	9504				9544	9444	14C
6.1	Asia/Siberia	36	Anderson and Lozhkin	2002	Kaplina,T.N. and Lozhkin, V. (1979). The age of sediments of the Primorskikh Lowland of Yakutia (radiocarbon data). lzvestiya USSR Academy ofScience, Geol. Ser. 2, 69- 76. fn Russian.		Molotkovskii Kamen,		open larix forest	Siberia, Russia	68.33	161.5	Exposure sampling					100		7920	70	MAG-151		peat in alluvium matrix, thickness unknown	yedoma-alas landscape	permafrost	thermokarst lake ?	Treat	FALSE	FALSE	FALSE				8596	8990	8771	8990	8596	14C
6.1	Asia/Siberia	35	Anderson and Lozhkin	2002	Kind, N. V. (1974). Geochronology of the Late Anthropogene by Isotopic Data. Nauka, Moscow. 254 pp. In Russian		Mega Exposure		larix forest	Siberia, Russia	65	65.75	Exposure sampling	980	33100	2300	MGU-IOAN-132	940	40	21900	500	SOAN-324		peat overlies interbedded sand, silt, and gyttja, then overlain by clay and loam	polygon system	NO INFO	limnic	Treat	FALSE	FALSE	FALSE	32800	41955	37337	25222	27295	26210	41955	25222	14C
6.1	Asia/Siberia	49	Anderson and Lozhkin	2002	Klimanov 1976		Suminskoye Zaimitschye Peat Exposure		bog	Siberia, Russia	55	80.25	Exposure sampling	210	2370	70	SOAN-1961	16	194	650		SOAN-1956		buried peat 16 -210 cm below limnic sediments		fluvial/hydro change	limnic	Treat	FALSE	FALSE	MINIMAL	2306	2712	2437	534	688	612	2712	534	14C
6.1	Asia/Siberia	41	Anderson and Lozhkin	2002	Kotov, A.N. (1997).Alasand ice complexofnorthwestem Chukotka. In:Cryologyo fthe Earth: and Practical Investigations		Rauchua Exposure		tundra	Siberia, Russia	69.5	166.367	Exposure sampling	800	> 45000		MAG-1413	750	50					buried peat deposits 750-800 cm, 1580-1630 cm	6 km long exposure	permafrost	thermokarst lake	Treat	FALSE	FALSE	FALSE							45001	45000	14C
6.1	Asia/Siberia	6	Anderson and Lozhkin	2002	Kotov, A.N. {1997). Cryo-litho-genesis in the zone oflate Pleistocene glac1ers. In: Resu/ts ofFundamental Investigations ofthe Cryosphere ofEarth in the Arctic and Subarctic Proceedings oj an International Conference, 1996, 249-259. Nauka, Novosibirsk. In Russian.		Amguema River Valley	Exposure 1	tundra	Siberia, Russia	67.75	178.7	Exposure sampling	300	5390	30	MAG-1311	250	50					peat buried in angular gravel with loam and fine pebbles	Lozhkin, V., TrumRe, Polujan, A.I., Kotova, L.N, and Takmazyan, E.D. ( 1995). Radiocarbon dates for upper Quatemary sequences in northeastem Asia and Alaska. In: History oj Climate and Vegetation in Beringia During the Late Cenozoic Bychkov and A.V. Lozhkin, Eds.), 169-184. North East Interdisciplinary Research Institute, Far East Branch, Russian of Sciences,Magadan. In Russian	colluvium	NO INFO	Treat	FALSE	FALSE	FALSE	6026	6264	6217				6264	6026	14C
6.1	Asia/Siberia	7	Anderson and Lozhkin	2002	Kotov, A.N. {1997). Cryo-litho-genesis in the zone oflate Pleistocene glac1ers. In: Resu/ts ofFundamental Investigations ofthe Cryosphere ofEarth in the Arctic and Subarctic Proceedings oj an International Conference, 1996, 249-259. Nauka, Novosibirsk. In Russian.		Amguema River Valley	Exposure 1	tundra	Siberia, Russia	67.75	178.7	Exposure sampling	1200	20640	540	MAG-1309	1150	50					peat buried in angular gravel with loam and fine pebbles	Lozhkin, V., TrumRe, Polujan, A.I., Kotova, L.N, and Takmazyan, E.D. ( 1995). Radiocarbon dates for upper Quatemary sequences in northeastem Asia and Alaska. In: History oj Climate and Vegetation in Beringia During the Late Cenozoic Bychkov and A.V. Lozhkin, Eds.), 169-184. North East Interdisciplinary Research Institute, Far East Branch, Russian of Sciences,Magadan. In Russian	colluvium	NO INFO	Treat	FALSE	FALSE	FALSE	23600	25937	24823				25937	23600	14C
6.1	Asia/Siberia	31	Anderson and Lozhkin	2002	Kotov, Lozhkin, others		Ledovyi Obryv exposure	Northern Section	larix forest	Siberia, Russia	64.1	171.183	Exposure sampling	1200	27500	500	MAG-811	30	1170	2300	100	MAG-816		peat intermixed with alluvium in cycling thermokarst lake basin sediments		permafrost	thermokarst lake	Treat	FALSE	FALSE	FALSE	30734	32719	31463	2061	2705	2324	32719	2061	14C
6.1	Asia/Siberia	32	Anderson and Lozhkin	2002	Kotov, Lozhkin, others		Ledovyi Obryv exposure	Southern Section	larix forest	Siberia, Russia	64.1	171.183	Exposure sampling	100	9300	200	MAG-936	30	70					buried peat 30-100 cm below surface, also peat below 3500 cm that is ~ 40k+ yBP		NO INFO	NO INFO	Treat	FALSE	FALSE	FALSE	10133	11178	10534				11178	10133	14C
6.1	Asia/Siberia	14	Anderson and Lozhkin	2002	Lozhkin unpub		Bugutak Exposure		larix forest	Siberia, Russia	67.8333	135.117	Exposure sampling	150	8200	160	MAG-832	30	120					buried cyperacae peat 30-150cm below surface, overlying sand, overlain by modern soil	date from 210 cm depth	NO INFO	alluvial	Treat	FALSE	FALSE	MINIMAL	8700	9497	9155				9497	8700	14C
6.1	Asia/Siberia	50	Anderson and Lozhkin	2002	Lozhkin unpub		Ulakhan Exposure		larix forest	Siberia, Russia	67.8333	135.583	Exposure sampling	230	6960	120	MAG-827	120	110	5840	100	MAG-829		buried cyperacae peat 120-230 cm below surface, over and underlain by sand		colluvium/aeolian/alluvial	alluvial	Treat	FALSE	FALSE	MINIMAL	7588	7984	7797	6431	6886	6650	7984	6431	14C
6.1	Asia/Siberia	13	Anderson and Lozhkin	2002	Lozhkin unpub		Bol'shoi Khomus-Yuryakh River		shrub tundra	Siberia, Russia	70.125	153.75	Exposure sampling	205	8910	190	MAG-105	95	110	8520	300	MAG-107		buried peat 95-205 cm below surface overlain by colluvium		colluvium	alluvial	Treat	FALSE	FALSE	FALSE	9537	10430	9982	8715	10246	9533	10430	8715	14C
6.1	Asia/Siberia	12	Anderson and Lozhkin	2002	Lozhkin unpub		Bol'shaya Kuropatch'ya River		herb tundra	Siberia, Russia	69.9667	156.375	Exposure sampling	530	9600	170	MAG-252	130	400	7190	70	MAG-256	date from 460 cm, minimum date; ALSO POLLEN	buried peat 130 - 530 cm below surface; black peat 130-180 cm, Sphganum peat 180-530	alas lake on alluvial terrace; EXPOSURE FROM LAKE SHORE	fluvial/hydro change	thermokarst lake ?	Treat	FALSE	FALSE	TRUE	10413	11344	10924	7926	8171	8011	11344	7926	14C, pollen
6.1	Asia/Siberia	19	Anderson and Lozhkin	2002	Lozhkin unpub		East Siberian Sea Coast		polygon bogs	Siberia, Russia	71.0667	156.5	Exposure sampling	160	3885	60	MAG-177	20	140					buried peat 20-160 cm below surface of polygonal tundra	date from 100 cm	NO INFO	NO INFO	Treat	FALSE	FALSE	FALSE	4147	4441	4313				4441	4147	14C
6.1	Asia/Siberia	48	Anderson and Lozhkin	2002	Lozhkin unpub		Stadukhinskyay Protka Channel	STAD	larix forest	Siberia, Russia	68.67	159.5	Exposure sampling	125	1350	50	MAG-490	20	105					buried peat 20-125 cm below surface with lenses of silt and sand	yedoma-alas landscape	permafrost	thermokarst lake	Treat	FALSE	FALSE	FALSE	1181	1344	1278				1344	1181	14C
6.1	Asia/Siberia	9	Anderson and Lozhkin	2002	Lozhkin, V. and Postolenko, G.A. (1989). New data about the environmental evolution ofthe mountain region ofthe Kolyma region during the late Anthropogene. Doklady Akademii Nauk 307 (5), 1184-1188. In Russtan.		Berelyekh River		larix forest	Siberia, Russia	63.2833	147.75	Exposure sampling	175	12450	500	MAG-616	110	65	11750	400	MAG-617	pollen	peat with remains of shrub branches, overlain by sand underlain by silty sand	also in Lozhikin 1993 but with less info	fluvial/hydro change	fluvial	Treat	FALSE	FALSE	FALSE	13364	16105	14669	12785	14896	13678	16105	12785	14C, pollen
6.1	Asia/Siberia	10	Anderson and Lozhkin	2002	Lozhkin, V. and Postolenko, G.A. (1989). New data about the environmental evolution ofthe mountain region ofthe Kolyma region during the late Anthropogene. Doklady Akademii Nauk 307 (5), 1184-1188. In Russtan.		Berelyekh River		larix forest	Siberia, Russia	63.2833	147.75	Exposure sampling	70	5060	100	MAG-618	50	20					peat buried by sand, this section has 10% mineral content		fluvial/hydro change	fluvial	Treat	TRUE	FALSE	FALSE	5598	5993	5803				5993	5598	14C
6.1	Asia/Siberia	29	Anderson and Lozhkin	2002	Lozhkin, V.and Prokhorova,(1982). New data about the history o falasdeposits from the Kolyma Lowland (radiocarbon and palynological material).ln:Stratigraphy and Paleogeography ofthe Late Cenozoic ofEast oJUSSR(S.F. Biske, 96-102. North East Interdisciplinary Research lnstitute, Far East Branch, USSR Academy of Sciences, Magadan. In Russian.		Krasivoye Exposure	10 m terrace	open larix forest	Siberia, Russia	68.25	161.5	Exposure sampling	145	8330	120	MAG-166	20	125					buried peat 20-145 cm below surface	yedoma-alas landscape	NO INFO	limnic	Treat	FALSE	FALSE	FALSE	9069	9524	9311				9524	9069	14C
6.1	Asia/Siberia	43	Anderson and Lozhkin	2002	Obrezkova unpub		Selennyakhskaya-1 Exposure		larix forest	Siberia, Russia	69.2403	137.822	Exposure sampling	150	5130	50	Ki-3138	40	110	3210	50	Ki-3137		buried peat 40-150 cm below surface	lacustrine infilling / bog succession	fluvial/hydro change	limnic	Treat	FALSE	FALSE	FALSE	5746	5949	5869	3350	3564	3433	5949	3350	14C
6.1	Asia/Siberia	44	Anderson and Lozhkin	2002	Obrezkova unpub		Selennyakhskaya-2 Exposure		larix forest	Siberia, Russia	69.2931	137.9	Exposure sampling	300	2220	130	Ki-3207	45	255	1800	40	Ki-3211	date from 375 cm	buried peat 45-300 cm below surface	lacustrine infilling / bog succession	fluvial/hydro change	limnic	Treat	FALSE	FALSE	FALSE	1893	2510	2220	1612	1825	1731	2510	1612	14C
6.1	Asia/Siberia	53	Anderson and Lozhkin	2002	Oganesyan, Sh., Prokhorova, Trumpe, andSusekova, N.G.(1993). Paleosols and peats of Wrangel Island.Pochvovedenie2, 15-28. In Russian.		Wrangel Island	Neizvestnaya Exposure	tundra	Siberia, Russia	71.55	-179.417	Exposure sampling	68	3280	40	MAG-1165	52	16				date from 97-110 cm in peat/sand layers	peat capped by a layer of sand; peat has Drepanocladus and Scorpidium remains		fluvial/hydro change	fluvial ?	Treat	FALSE	FALSE	FALSE	3401	3606	3510				3606	3401	14C
6.1	Asia/Siberia	11	Anderson and Lozhkin	2002	Oganesyan, Sh., Prokhorova, Trumpe, andSusekova, N.G.(1993). Paleosols and peats of Wrangel Island.Pochvovedenie2, 15-28. In Russian.		Blossom Cape		tundra	Siberia, Russia	70.0167	178.95	Exposure sampling	90	10275	30	MAG-1167	36	54					buried peat exposure from 36-90 cm below surface		NO INFO	NO INFO	Treat	FALSE	FALSE	FALSE	11937	12159	12043				12159	11937	14C
6.1	Asia/Siberia	16	Anderson and Lozhkin	2002	ozhkin, V.andG/ushkova,(1997). Boreal peats in the Upper Kolyma basin. In:Late PleistoceneandHolocene o(BeringiaGagiev1Ed.), 55-62. North East Intercfisciplinary Research Inst1tute, Far East Branch, Russian AcademyofSciences, Magadan. In Russian.		Camping exposure		larix forest	Siberia, Russia	59.55	151.833	Exposure sampling	27				5	22					brown peat overlain by soil, overlying silty sand		NO INFO	NO INFO	Treat	FALSE	FALSE	FALSE									NA
6.1	Asia/Siberia	28	Anderson and Lozhkin	2002	Shilo, N.A., Lozhkin, V., and Schumilove, Yu. V. (1983). Kirgirlakh Mammoth: Paleogeography Aspect. Nauka, Moscow. 215 pp. In Russian		Kirgirlakh Stream	2nd alluvial terrace	larix forest	Siberia, Russia	62.66	147.983	Exposure sampling	189	7400	125	MAG-505	142	47	3260	50	MAG-492		peat over and underlain by sand and pebbles	lower date from 230 cm	colluvium	alluvial	Treat	FALSE	FALSE	FALSE	7976	8412	8217	3379	3591	3490	8412	3379	14C
6.1	Asia/Siberia	20	Anderson and Lozhkin	2002	V. Lozhkin and Lozhkin,V.,Pav/ov,G.F.,		Enmynveem River		larix forest	Siberia, Russia	68.25	166	Exposure sampling	325	7965	140	MAG-1062	145	180	5260	60	MAG-1067		alternating layers of peat and colluvial silt; modern veg is Larix forest		colluvium	lowland	Treat	FALSE	FALSE	FALSE	8455	9141	8828	5915	6189	6049	9141	5915	14C
6.1	Asia/Siberia	40	Anderson and Lozhkin	2002	V. Lozhkin and Ryabchun,data.		Rauchua Exposure		tundra	Siberia, Russia	69.5	166.367	Exposure sampling	1630	> 40000		MAG-1374	1580	50					alternating layers of peat and colluvial silt; modern veg is Larix forest		permafrost	thermokarst lake	Treat	FALSE	FALSE	FALSE							40000	40000	14C
6.1	Asia/Siberia	62	Andreev et al.	2004	Late Saalian and Eemian palaeoenvironmental history of the Bol’shoy Lyakhovsky Island (Laptev Sea region, Arctic Siberia)	BOREAS	South coast of Bol’shoy Lyakhovsky Island	R-8+50	Lacustrine and boggy deposits	Siberia, RU (Dmitry Laptev Strait)	73.2	141.3	Exposure sampling	120 asl				75 asl	45				Age is not mentionrd, but the paper is about Late Saalian and Eemian environnement	Peat. Periglacial reworked sediment below and loess-like silty deposits above		aeolian		Talbot												NA
6.1	Asia/Siberia	56	Andreev et al.	2009	Weichselian and Holocene palaeoenvironmental history of the Bol’shoy Lyakhovsky Island, New Siberian Archipelago, Arctic Siberia	BOREAS	Bol’shoy Lyakhovsky Island	L2150	Recent soil	Bol’shoy Lyakhovsky Island,RU	73.33	141.1	Exposure sampling	~1050 asl	8,525 kyr BP	0.065	not in the table	~1200 asl	150	7,59 kyr BP	0.06	not in the table	Holocene	Peat with wood remains interbed with a brownish- grey silty to fine-grained sediments, cryoturbated. Recent soil above and dark grey silty to fine-grained sandy sediment below.	Fig.13			Talbot				9422	9627	9512	8307	8541	8397	9627	8307	14C
6.1	Asia/Siberia	57	Andreev et al.	2009	Weichselian and Holocene palaeoenvironmental history of the Bol’shoy Lyakhovsky Island, New Siberian Archipelago, Arctic Siberia	BOREAS	Bol’shoy Lyakhovsky Island	L9	greyish-brown silty sand	Bol’shoy Lyakhovsky Island,RU	73.33	141.1	Exposure sampling	~870 asl	50,33 kyr BP		not in the table	~1500 asl	630	>40,47 kyr BP		not in the table	Middle Weichlelian	Peat, heavy cryoturbated in the lower part. Greyish-brown silty fine sand with root and twigs above and grey silty fine sand below.	Fig.11			Talbot										50330	40470	14C
6.1	Asia/Siberia	58	Andreev et al.	2009	Weichselian and Holocene palaeoenvironmental history of the Bol’shoy Lyakhovsky Island, New Siberian Archipelago, Arctic Siberia	BOREAS	Bol’shoy Lyakhovsky Island	3TZ1	greyish-brown silty sand	Bol’shoy Lyakhovsky Island,RU	73.33	141.1	Exposure sampling	~1730 asl	54,05 kyr BP	-1.39111	KIA9889	~1790 asl	60	>40,88 kyr BP		KIA25710	Middle Weichlelian	Brown peat with 3mm tick twigs. Grey-brownish silty sand layer about 20cm separated 2 layers of peat. Same above and below.	Fig. 4a			Talbot										54050	40880	14C
6.1	Asia/Siberia	59	Andreev et al.	2009	Weichselian and Holocene palaeoenvironmental history of the Bol’shoy Lyakhovsky Island, New Siberian Archipelago, Arctic Siberia	BOREAS	Bol’shoy Lyakhovsky Island	L17	Recent soil	Bol’shoy Lyakhovsky Island,RU	73.33	141.1	Exposure sampling	~1425 asl				~1475 asl	50				Holocene (about 50cm below the peat layer age is 3.7 =- 0.03 kyr BP; Lab. Num. ?)	Peat layer with recent soil above ans lacustrine sandy silt with peat above	Fig.16			Talbot				3930	4147	4038				4147	3930	14C
6.1	Asia/Siberia	60	Andreev et al.	2009	Weichselian and Holocene palaeoenvironmental history of the Bol’shoy Lyakhovsky Island, New Siberian Archipelago, Arctic Siberia	BOREAS	Bol’shoy Lyakhovsky Island	1TZ1	greyish-brown silty sand	Bol’shoy Lyakhovsky Island,RU	73.33	141.1	Exposure sampling	~2330 asl	35680	4000	KIA12548	~2350 asl	20	10570	110	KI-4850	Middle Weichlelian (age in the center of the layer is 35.68 =0,4/-0,39 kyr BP; Lab. Num KIA12548)	Brown peat with greyish-brown silty sand above and below. silty sand,	Fig 8c.			Talbot				31498	46629	39543	12531	12639	12562	46629	12531	14C
6.1	Asia/Siberia	61	Andreev et al.	2009	Weichselian and Holocene palaeoenvironmental history of the Bol’shoy Lyakhovsky Island, New Siberian Archipelago, Arctic Siberia	BOREAS	Bol’shoy Lyakhovsky Island	R33-A1	Recent soil	Bol’shoy Lyakhovsky Island,RU	73.33	141.1	Exposure sampling	~860 asl				~1410 asl	550				Middle Weichlelian	Peat with wood remains interbeded with a large silty to fine-grained sandy sediments. Same material below.	Fig.9			Talbot										60000	20000	Sediment
6.1	Asia/Siberia	63	Andreev et al.	1997	Younger Dryas Pollen Records from Sverdrup Island (Kara Sea)	Quat. Int. 41/42: 135-139	Sverdrup island cliff	Cliff	polar desert	Sverdrup Island, Russia	74.5	79.5	exposure sampling	85	11640	40	GIN-7625	30	52	9770	280	GIN-7627	Serebryanny 1998: 55-65 cm depth: 10490 ± 380 (GIN-7626)	Peat overlying Aeolian Sands, topped by aeolian sand with ice-wedge pseudomorphs	cyperacae peat contains remains of betula; tundra pollen species.	aeolian		Treat	FALSE	FALSE	FALSE	13396	13570	13473	10374	12121	11205	13570	10374	14C
6.1	Asia/Siberia	905	Andreicheva and Marchenko-Vagapova	2007	The Neopleistocene of North European Russia: Stratigraphy, Paleogeography, and Paleoclimate	Stratigraphy and Geological Correlation, 2007, Vol. 15, No. 4, pp. 421–436.	Kur'yador section			northwest Siberia	61.6	54.6667	exposure						100				pollen: 29-25ka 14C years	peat overlain by loess-like sediment		aeolian		Kuhry	FALSE	FALSE	Pollen	27472	39310	33117	23998	34085	29110	39310	23998	14C, pollen
6.1	Asia/Siberia	907	Andreicheva and Marchenko-Vagapova	2007	The Neopleistocene of North European Russia: Stratigraphy, Paleogeography, and Paleoclimate	Stratigraphy and Geological Correlation, 2007, Vol. 15, No. 4, pp. 421–436.	Rodionova			northwest Siberia, RU	65.4833	57.05	exposure						350				interglacial deposit	peat overlain by clay and tills, U-Th of 250 ka	section diagram says 1 m thick, other sources (Ehlers) say 3-4 m thick			Kuhry	FALSE	FALSE		NA	NA	NA	NA	NA	NA	239000	188000	Sediment, pollen, U-Th
6.1	Asia/Siberia	906	Andreicheva and Marchenko-Vagapova	2007	The Neopleistocene of North European Russia: Stratigraphy, Paleogeography, and Paleoclimate	Stratigraphy and Geological Correlation, 2007, Vol. 15, No. 4, pp. 421–436.	Seida	8		northwest Siberia	68.1167	62.9667	exposure						100					peat overlain by loess-like sediment		aeolian		Kuhry	FALSE	FALSE	Pollen	NA	NA	NA	NA	NA	NA	239000	188000	Sediment
6.1	Asia/Siberia	66	Astakhov and Nazarov	2010	Correlation of Upper Pleistocene sediments in northern West Siberia	Quaternary Science Reviews 29 (2010) 3615e3629	Poloy	upstream		Yenissei River Basin, Siberia, Russia	66.7333	86.35	exposure sampling	unknown	37100	800	Poz-4922	unknown	NA	31800	500	Poz-8306	U/TH	peat overlain by ice wedge casts	pretty highly uncertain; no way to correlate the ages with the profile depths but the authors do specifiy that this profile contains a peat bed	aeolian	alluvial	Treat	FALSE	FALSE	FALSE	40034	42701	41512	34659	36759	35692	42701	34659	14C, U-Th
6.1	Asia/Siberia	777	Bauch et al.	2001	Chronology of the Holocene transgression at the North Siberian margin.	Global and Planetary Change 31(1_4): 125-139.	Lena River Delta Area	PM9462 / Core 62		Laptev Sea	73.5	136	core	467	7980	70	KIA-3142	435	32					foram (P. Arctica)	foram overlying peat clasts. Peat is woody	coastal	fluvial/alluvial	Treat Shelf P2C2	FALSE	FALSE	FALSE	9248	9485	9370	NA	NA	NA	9485	9248	14C
6.1	Asia/Siberia	770	Forman et al.	2002	Late Quaternary Stratigraphy, Glacial Limits, and Paleoenvironments of the Marresale Area, Western Yamal Peninsula, Russia	Quat. Res. 57, 355-370	Nenets peat, Yamal Peninsula	2.04 km site		Siberia, RU	69.7212	66.8133		185	7165	75	AA-26938	25	160	1015	40	AA-26955		Nenets peat	basal peat	coastal		Treat Shelf P2C2	FALSE	FALSE	FALSE	7850	8163	7980	797	1049	934	8163	797	14C
6.1	Asia/Siberia	771	Forman et al.	2002	Late Quaternary Stratigraphy, Glacial Limits, and Paleoenvironments of the Marresale Area, Western Yamal Peninsula, Russia	Quat. Res. 57, 355-370	Nenets peat, Yamal Peninsula	2.04 km site		Siberia, RU	69.7212	66.8133		125	8195	60	AA-26956	25	100	1015	40	AA-26955		Nenets peat	basal peat	coastal		Treat Shelf P2C2	FALSE	FALSE	FALSE	9009	9308	9159	797	1049	934	9308	797	14C
6.1	Asia/Siberia	876	Forman et al.	2002	Late Quaternary Stratigraphy, Glacial Limits, and Paleoenvironments of the Marresale Area, Western Yamal Peninsula, Russia	Quat. Res. 57, 355-370	Nenets peat, Yamal Peninsula	Kharasavey River mouth		Siberia, RU	69.7212	66.8133		400	9365	100	AA-20490	110	290	5785	80	AA-20487		plant macrofossils	highest and lowest depths of Nenets peat section, overlain by sand and underlain by eolian deposits and sand	coastal		Treat Shelf P2C2	FALSE	FALSE	FALSE	6407	6751	6585	10256	10798	10586	10798	6407	14C
6.1	Asia/Siberia	195	Forman et al.	2002	Late Quaternary Stratigraphy, Glacial Limits, and Paleoenvironments of the Marresale Area, Western Yamal Peninsula, Russia	Quat. Res. 57, 355-370	Maresalle Station	4.73 km site	peat	Siberia, Russia	69.7212	66.8133	Exposure sampling	unknown				570	100	28233	362	AA-26945		peat overlying diamicton, underlying sands	bottom of peat sequence not reached		limnic	Treat							31314	33120	32155	33120	31314	14C
6.1	Asia/Siberia	196	Forman et al.	2002	Late Quaternary Stratigraphy, Glacial Limits, and Paleoenvironments of the Marresale Area, Western Yamal Peninsula, Russia	Quat. Res. 57, 355-370	Maresalle Station	5.1 km site	peat	Siberia, Russia	69.7212	66.8133	Exposure sampling	unknown				880	50	28359	327	AA-26944		peat overlying diamicton, underlying sands	bottom of peat sequence not reached		limnic	Treat							31438	33205	32284	33205	31438	14C
6.1	Asia/Siberia	197	Forman et al.	2002	Late Quaternary Stratigraphy, Glacial Limits, and Paleoenvironments of the Marresale Area, Western Yamal Peninsula, Russia	Quat. Res. 57, 355-370	Maresalle Station	4.7kmsite	peat	Siberia, Russia	69.7212	66.8133	Exposure sampling	>900	30100	260	NSRL-10310	700	200	28560	360	AA-26942		peat overlying diamicton, underlying sands	bottom of peat sequence not reached		limnic	Treat				33737	34629	34157	31566	33488	32545	34629	31566	14C
6.1	Asia/Siberia	198	Forman et al.	2002	Late Quaternary Stratigraphy, Glacial Limits, and Paleoenvironments of the Marresale Area, Western Yamal Peninsula, Russia	Quat. Res. 57, 355-370	Maresalle Station	4.5 km site	peat	Siberia, Russia	69.7212	66.8133	Exposure sampling	unknown				710	NA	29860	720	AA-26937		peat overlying diamicton, underlying sands	bottom of peat sequence not reached		limnic	Treat							32117	35281	33904	35281	32117	14C
6.1	Asia/Siberia	199	Forman et al.	2002	Late Quaternary Stratigraphy, Glacial Limits, and Paleoenvironments of the Marresale Area, Western Yamal Peninsula, Russia	Quat. Res. 57, 355-370	Maresalle Station	4.1 km site	peat	Siberia, Russia	69.7212	66.8133	Exposure sampling	960	33400	450	NSRL-10308	570	390	32400	440	NSRL-10309		peat overlying diamicton, underlying sands			limnic	Treat				36424	38674	37637	35312	37745	36363	38674	35312	14C
6.1	Asia/Siberia	208	Giterman, Sher and Matthews	1982	Comparison of the development of Tundra-Steppen environments in West and East Beringia: Pollen and macrofossil Evidence from Key Sections	Paleoecology of Beringia edited by David M. Hopkins, John V. Matthews, Charles E. Schweger	Duvannyy Yar		Buried Peat	Siberia, RU	68.66	159.1	Exposure sampling	23.5	36900	500	MGU-469	22.25	1.25									Treat				40458	42204	41433				42204	40458	14C
6.1	Asia/Siberia	214	Grosse et al.	2007	Geological and geomorphological evolution of a sedimentary periglacial landscape in Northeast Siberia during the Late Quaternary	Geomorphology	Lower Khorogor Valley	Neb-1	boggy medium sand?	Bykovsky Peninsula, RU	71.75	128.25	Various data sources	~465 asl	12,815-11,71 cal BP		KIA 20699	~435 asl	30	879-822 cal y BP		KIA 20699 (same as basal age ?)	Related to the Bølling/Allerød	Peat horizon. Loamy sediment on gravel and fine sand below and loess-like silty deposits below and boggy medium sand above.	Fig. 6			Talbot				11710	12815					12815	11710	14C
6.1	Asia/Siberia	213	Grosse et al.	2007	Geological and geomorphological evolution of a sedimentary periglacial landscape in Northeast Siberia during the Late Quaternary	Geomorphology	Central Khorogor Valley	kgh-11	alluvial layer of silty sand	Bykovsky Peninsula, RU	71.6833	128.25	Various data sources	~3500 asl				~3610 asl	110	13,832-13,185 cal y BP		KIA 20692	Basal age is likely >14,371-13,835 cal y BP and related to the Bølling/Allerød	Peat horizon. Loamy sediment on gravel below and loess-like silty deposits below and alluvial layer of silty sand above.	Fig. 6	fluvial/alluvial		Talbot				13185	13832	13835				13185	13185	14C
6.1	Asia/Siberia	215	Grosse et al.	2007	Geological and geomorphological evolution of a sedimentary periglacial landscape in Northeast Siberia during the Late Quaternary	Geomorphology	Western Bykovsky Peninsula	Combined profiles 103/81-203/82	peat	Bykovsky Peninsula, RU	71.7167	129	Various data sources	~625 asl	33040 cal y BP	810	LU 1130	~875 asl	250				Related to the Bølling/Allerød	silty peat. Gravel and sand below and sand and loam above	Fig. 7			Talbot						33040				33040	33040	14C
6.1	Asia/Siberia	216	Grosse et al.	2007	Geological and geomorphological evolution of a sedimentary periglacial landscape in Northeast Siberia during the Late Quaternary	Geomorphology	Western Bykovsky Peninsula	Kol-2	peat	Bykovsky Peninsula, RU	71.7167	129	Various data sources	~1390 asl	5417-5262 cal y BP		KIA 20700	~1465 asl	75				Related to the Bølling/Allerød	Peat horizon. Incomplet sequence with silt and fine sand above	Fig. 7			Talbot				5262	5417					5417	5262	14C
6.1	Asia/Siberia	288	Lozhkin et al.	2001	Late Quaternary paleoenvironments and modern pollen data from Wrangel Island	Quaternary Science Reviews, 20(1), 217-233.	Wrangel Island	WR12	Colluvial Sand/Duff	Siberia, RU	71.17	179.75	Exposure	220	10950	60	CAMS18007	110	110	10020	60	CAMS18010		Cyperaceae peat w/ sand layers	peat formation started after elevation from river channel		primary	Stelling				12712	12978	12808	11268	11764	11519	12978	11268	14C
6.1	Asia/Siberia	292	Lozhkin et al.	2011	Younger Dryas and Early Holocene peats from northern Far East Russia	Quaternary International	Bol'shaya Kuropatoch'ya River	Bol'shaya Kuropatoch'ya River Exposure BK-9-73	Yedoma Exposure / shrub toundra	Siberia, RU	69.58	156.367	Not specified (exposure sampling presumed)	530	9600	170	MAG-252	130	400	7190	70	MAG-256		Compacted black peat 130-180 cm, Brown, fibrous Sphagnum peat 180-530 cm.	Basal age is for 455-465 cm depth			Talbot				10413	11344	10924	7926	8171	8011	11344	7926	14C
6.1	Asia/Siberia	289	Lozhkin et al.	2011	Younger Dryas and Early Holocene peats from northern Far East Russia	Quaternary International	Abyskaya Lowland	Abyskaya Lowland Exposure KM-83	Exposure / floodplain meadow mixed with open Larix forest	Siberia, RU	67.39	144.45	Not specified (exposure sampling presumed)	180	n/a			70	110	10000	100	MAG-931		Fibrous moss/herb peat underlain by sandy loam with layers and lenses of peat dating from interstadial or last interglacial age and overlain by "Modern" soil and duff	Youngest age taken at 115-125 cm (bulk peat)			Talbot							11229	11833	11520	11833	11229	14C
6.1	Asia/Siberia	291	Lozhkin et al.	2011	Younger Dryas and Early Holocene peats from northern Far East Russia	Quaternary International	Bakhpcha River	Bakhapcha River Exposure Bkh-91/1	Fluvial Terrace / open Larix forest	Siberia, RU	61.59	150.52	Not specified (exposure sampling presumed)	430	10460	210	MAG-1420	90	340	8970	110	MAG-1428		Sandy loam with layers of peat, underlain by alluvial sand and pebbles, overlain by "modern soil"	Important: not a continuous peat layer (the depth interval contains five peat layers between sandy loam layers. Peat totals only 60 cm in depth when adding all the layers) / BASAL DATE for 370 cm depth		fluvial/alluvial	Talbot				11601	12739	12273	9692	10300	10053	12739	9692	14C
6.1	Asia/Siberia	295	Lozhkin et al.	2011	Younger Dryas and Early Holocene peats from northern Far East Russia	Quaternary International	Maltan River	Maltan River Exposure Ml-88	Fluvial Terrace / dense Larix forest	Siberia, RU	60.53	151.37	Not specified (exposure sampling presumed)	285	9590	100	MAG-1134	52	233	8550	40	MAG-1144		Brown peat, lower part of the profile: woody peat underlain by well-rounded pebbles mixed with alluvial sand and overlain by sand and "moder soil"	The youngest age is for 75 cm depth			Talbot				10659	11202	10934	9480	9553	9528	11202	9480	14C
6.1	Asia/Siberia	294	Lozhkin et al.	2011	Younger Dryas and Early Holocene peats from northern Far East Russia	Quaternary International	Elikchan 2 Lake	Elikchan 2 Lake Exposure El-90	Lake shore / open Larix forest	Siberia, RU	60.45	151.46	Not specified (exposure sampling presumed)	130	10370	65	MAG-1287	95	35	9710	120	MAG-1328		Sphagnum peat with massive cryostructures underlain by coarse alluvial sediments and overlain by sandy loam	Excluded from this series of sites: data already reported from another Lozhkin paper (Wrangel island).			Talbot				11991	12428	12236	10696	11360	11064	12428	10696	14C
6.1	Asia/Siberia	293	Lozhkin et al.	2011	Younger Dryas and Early Holocene peats from northern Far East Russia	Quaternary International	El'gygytgyn Terrace	El'gygytgyn Terrace Exposure GS-24/11, GS-24/12	Fluvial terrace / subshrub lichen toundra	Siberia, RU	67.26	172.13	Not specified (exposure sampling presumed)	260	n/a			150	110	8120	25	MAG-1478		Shrubby peat overlain by sand with peat lenses.	No basal age but layer at 170 cm dated at 9250 (+/- 90)			Talbot				10237	10606	10428	9005	9094	9052	10606	9005	14C
6.1	Asia/Siberia	297	Lozhkin et al.	2001	Late Quaternary paleoenvironments and modern pollen data from Wrangel Island (Northern Chukotka).	Quaternary Science Reviews, 20(1), 217-233.	Wrangel Island	Exposure 12	tundra	Siberia, Russia	71.1667	-179.75	Exposure sampling	219	10940		CAMS-19507	109	110	10080		MAG-1498		Buried peat deposit (cyperacae) @ 109 - 219 cm depth		landslide/tectonic/permafrost	upland	Treat	FALSE	FALSE	MINIMAL	9761	15735	12704	8978	14067	11585	15735	8978	14C
6.1	Asia/Siberia	310	Maksimov et al.	2012	First 230Th/U date of Middle Pleistocene peat bog in Siberia (key section Krivosheino, Western Siberia)	Geochronmetria	Krivosheino section, left bank of Ob river near Krivosheino village	Southern section	brownish-yellow sandy loam, loess-like	Krivosheino, Russia	57.3142	83.945	Outcrop/Exposure sampling	1800				1730	70	>53900		LU-6024	195.2 ± 10.8/9.1 and 204.1 ± 17/13 ka	17.3-18.0 m peat with a lens of gyttja in upper half of the layer. Brownish peat, dense, finely laminated, with horizontal layers carrying grass and seeds along laminae, with wood debris and thin (1-2 mm) discontinuous seams of dove-gray sandy loam. Grayish-brownish gyttja with wavy horizontal laminae, lamination is indistinct and emphasized by the horizontal orientation of wood debris. At the ba…	Infinite 14C date from top 2 cm of the peat layer. The two U/Th ages calculated from 8 samples are LL and TSD models espectivly. Radiocarbon date reported in Maksimov et al. 2009. Uranium- thorium dating of Middle Pleistocene peat bog in Western Siberia. In: Kontorovich AE, ed., Fundamental Problems of Quaternary: Results and Trends of Further Researches. Novosibirsk: 394-39 (in Russian).		limnic	Williams										195000	53900	14C, U/Th
6.1	Asia/Siberia	311	Maksimov et al.	2012	First 230Th/U date of Middle Pleistocene peat bog in Siberia (key section Krivosheino, Western Siberia)	Geochronmetria	Krivosheino section, left bank of Ob river near Krivosheino village	Southern section	brownish-yellow sandy loam, loess-like	Krivosheino, Russia	57.3142	83.945	Outcrop/Exposure sampling	1800				1730	70	>53900		LU-6024	195.2 ± 10.8/9.1 and 204.1 ± 17/13 ka	17.3-18.0 m peat with a lens of gyttja in upper half of the layer. Brownish peat, dense, finely laminated, with horizontal layers carrying grass and seeds along laminae, with wood debris and thin (1-2 mm) discontinuous seams of dove-gray sandy loam. Grayish-brownish gyttja with wavy horizontal laminae, lamination is indistinct and emphasized by the horizontal orientation of wood debris. At the ba…	Infinite 14C date from top 2 cm of the peat layer. The two U/Th ages calculated from 8 samples are LL and TSD models respectivly. Radiocarbon date reported in Maksimov et al. 2009. Uranium- thorium dating of Middle Pleistocene peat bog in Western Siberia. In: Kontorovich AE, ed., Fundamental Problems of Quaternary: Results and Trends of Further Researches. Novosibirsk: 394-39 (in Russian).		limnic	Williams										195000	53900	14C, U/Th
6.1	Asia/Siberia	904	Manley et al.	2001	Late Quaternary stratigraphy, radiocarbon chronology, and glacial history at Cape Shpindler, southern Kara Sea, Arctic Russia.	Global and Planetary Change, 31(1), 239-254.	Cape Schpindler	Cape Schpindler 16.8 km		Kara Sea	69.5	62.5		2172	9500	70	AA-31388	2497	325	5095	85	AA-31390		woody twigs; overlain by sand	Peat, peat interbedded with fine sediments, underlain by fluvial and eolian sand	coastal		Treat Shelf P2C2	FALSE	FALSE	FALSE	5642	6000	5826	10583	10910	10810	10910	5642	14C
6.1	Asia/Siberia	323	McManus and Creager	1984	Sea-level data for parts of the Bering-Chukchi shelves of Beringia from 19.000 to 10,000 14C BP	Quaternary Research	Bering Sea	TT42, 024-058 Bering (A)	marine	Bering Sea	61	-172	core	123-140	19800	420	I-4949		17					lacustrine varves	not peatland but lake	coastal	limnic	Jones				22826	24955	23829				24955	22826	14C
6.1	Asia/Siberia	358	Murton et al.	2015	Palaeoenvironmental Interpretation of Yedoma Silt (Ice Complex) Deposition as Cold-Climate Loess, Duvanny Yar, Northeast Siberia	Permafrost and Periglacial Processes	Duvannyy Yar	Unit 2	Yedoma (retrogressice thaw slump) / river exposure	Siberia, RU	68.3751	159.091	Exposure sampling	~3000	>48 000	na	?							Woody peat	Layer present along the exposure, thickness varies from 20 to 80 cm - corresponds to Unit 2 in Sher et al. (1979) / authors think it accumulated over the peak last interglacial (LIG), MIS 5e			Talbot										48000	48000	14C
6.1	Asia/Siberia	381	Orlova and Zykina	2002	RADIOCARBON DATING OF BURIED HOLOCENE SOILS IN SIBERIA	RADIOCARBON, Vol 44, Nr 1, 2002, p 113–122	Mamonovo			Siberia, Russia	54.5	84	Core	400	5930	100	SOAN-113	290	110	4400	340	SOAN-114	none	peat overlying sil and capped by loam				Treat				6493	7005	6764	4088	5761	5000	7005	4088	14C
6.1	Asia/Siberia	873	Polyak et al.	2000	New constraints on the limints of the Barents-Kara ice sheet during the Last Glacial Maximum based on borehole stratigraphy from the Pechora Sea.	Geology 28, 611-614.	Siberia	Core 212		Siberia, RU	68.5	58			23600	400	AA 34300							Plant detritus	25.2 m in core 212	coastal		Treat Shelf P2C2	FALSE	FALSE	FALSE	27120	28557	27765	NA	NA	NA	28557	27120	14C
[truncated: 166 more rows]
