# Supplementary material for: Widespread global peatland establishment and persistence over the last 130,000 y
Source: Proc Natl Acad Sci U S A. 2019 Feb 25;116(11):4822–7. doi: 10.1073/pnas.1813305116 (PMC6421451; doi:10.1073/pnas.1813305116)
Supplement: Supplementary File [file pnas.1813305116.sd02.xlsx]

## Sheet: BasalDates_fullMerge_calibDates
	Data S2. Site list and references for basal peat ages.
SampleID	Lab code	Site Name	AGE (14C y)	error (14C yr)	LAB	Median Age (cal BP)	Lower 2 sigma range (cal BP)	Upper 2 sigma range (cal BP)	relprobab	No. ranges	Latititude (°N)	Longitude (°E)	Dataset	CORE ID	Depth (cm)	Thickness (cm)	Material dated	Nutrient status	Citation	Notes/Data Source
3726	WK-26757	Rasau Jaya, West Kalimantan, Borneo	3784	40		4097	3972	4239	0.998427	2	-0.25	109.367	Domain et al. 2011	WK-26757			unknown	unknown	Anshari, G. Z., M. Afifudin, M. Nuriman, E. Gusmayanti, L. Arianie, R. Susana, R. W. Nusantara, J. Sugardjito, and A. Rafiastanto (2010), Drainage and land use impacts on changes in selected peat properties and peat degradation in West Kalimantan Province, Indonesia, Biogeosciences, 7(11), 3403-3419, doi:10.5194/bg-7-3403-2010.
3724	N/A	Batang Hari Delta, Jambi, Sumatra	4250	210		4744	4152	5319	0.999182	2	-1.33333	104	Domain et al. 2011	JB			unknown	unknown	Cameron, C. C., J. S. Esterle, and C. A. Palmer (1989), The geology, botany and chemistry of selected peat-forming environments from temperate and tropical latitudes, International Journal of Coal Geology, 12(1), 105-156, doi:https://doi.org/10.1016/0166-5162(89)90049-9.
3732	GAK-10904	Muara Telang, South Sumatra, Sumatra	1290	110	Gakushuin University JAPAN	1153	934	1321	0.993794	2	-2.63333	104.883	Domain et al. 2011	GAK-10904			unknown	unknown	Furukawa, H. (1994), Coastal Wetlands of Indonesia: Environment, Subsistence and Exploitation, 219 pp. pp., Kyoto University Press, Kyoto.
3731	OR-43	Pulau Kijang, Riau, Sumatra	1550	60		1400	1305	1525	1	1	-0.75	103.25	Domain et al. 2011	OR-43			unknown	unknown	Furukawa, H. (1994), Coastal Wetlands of Indonesia: Environment, Subsistence and Exploitation, 219 pp. pp., Kyoto University Press, Kyoto., Shibata et al., 1997
3721	SRR-757	Pekan Nanas, Johore, Peninsula Malaysia	4896	70	NERC Radiocarbon Laboratory SCOTLAND	5639	5471	5882	1	3	1.5	103.483	Domain et al. 2011	SRR-757			unknown	unknown	Haseldonckx, P. (1977), The palynology of a Holocene marginal peat swamp environment in Johore, Malaysia, Review of Palaeobotany and Palynology, 24(5), 227-238, doi:10.1016/0034-6667(77)90036-7.
3710	E2P23-3	Enggelam, Kutai basin, East Kalimantan, Borneo	7500	220		8267	7819	8768	0.996659	2	-0.166667	116.283	Domain et al. 2011	E2P23-3			unknown	unknown	Hope, G., U. Chokkalingam, and S. Anwar (2005), The stratigraphy and fire history of the Kutai Peatlands, Kalimantan, Indonesia, Quaternary Research, 64(3), 407-417, doi:http://dx.doi.org/10.1016/j.yqres.2005.08.009.
3717	K1P17-3	Kupang Baru, Kutai, East Kalimantan, Borneo	5500	130		6291	5987	6563	0.990617	3	0.183333	116.6	Domain et al. 2011	K1P17-3			unknown	unknown	Hope, G., U. Chokkalingam, and S. Anwar (2005), The stratigraphy and fire history of the Kutai Peatlands, Kalimantan, Indonesia, Quaternary Research, 64(3), 407-417, doi:http://dx.doi.org/10.1016/j.yqres.2005.08.009.
3712	MLT1-4	Lake Melintang, Kutai basin, East Kalimantan, Borneo	6610	200		7453	7141	7833	0.954459	2	-0.283333	116.317	Domain et al. 2011	MLT1-4			unknown	unknown	Hope, G., U. Chokkalingam, and S. Anwar (2005), The stratigraphy and fire history of the Kutai Peatlands, Kalimantan, Indonesia, Quaternary Research, 64(3), 407-417, doi:http://dx.doi.org/10.1016/j.yqres.2005.08.009.
3719	BK8-P13	Pulau Bengkalis, Riau, Sumatra	5130	60		5866	5727	5995	1	1	1.55	102.1	Domain et al. 2011	BK8-P13			unknown	unknown	Neuzil, S. G. (1997), Onset and rate of peat and carbon accumulation in four domed ombrogenous peat deposits, Indonesia, in Biodiversity and Sustainability of Tropical Peatlands, edited by J. O. Riley and S. E. Page, pp. 55-72, Samara Publishing, Cardigan.
3709	PK2-C14	North of Palangka Raya, Central Kalimantan, Borneo	8140	180		9009	8579	9465	0.997802	2	-2.06667	113.783	Domain et al. 2011	PK2-C14			unknown	unknown	Neuzil, S. G. (1997), Onset and rate of peat and carbon accumulation in four domed ombrogenous peat deposits, Indonesia, in Biodiversity and Sustainability of Tropical Peatlands, edited by J. O. Riley and S. E. Page, pp. 55-72, Samara Publishing, Cardigan.
3707	PK5-C14	West of Palangka Raya, Central Kalimantan, Borneo	9510	200		10764	10248	11223	1	1	-2.16667	113.667	Domain et al. 2011	PK5-C14			unknown	unknown	Neuzil, S. G. (1997), Onset and rate of peat and carbon accumulation in four domed ombrogenous peat deposits, Indonesia, in Biodiversity and Sustainability of Tropical Peatlands, edited by J. O. Riley and S. E. Page, pp. 55-72, Samara Publishing, Cardigan.
3718	SK5-T9a	Siak Kanan, Riau, Sumatra	5220	220		5990	5578	6449	0.988452	2	0.683333	102.017	Domain et al. 2011	SK5-T9a			unknown	unknown	Neuzil, S. G. (1997), Onset and rate of peat and carbon accumulation in four domed ombrogenous peat deposits, Indonesia, in Biodiversity and Sustainability of Tropical Peatlands, edited by J. O. Riley and S. E. Page, pp. 55-72, Samara Publishing, Cardigan.
3720	SK7-T3	Siak Kanan, Riau, Sumatra	4915	90		5663	5471	5898	1	2	1.03333	102.117	Domain et al. 2011	SK7-T3			unknown	unknown	Neuzil, S. G. (1997), Onset and rate of peat and carbon accumulation in four domed ombrogenous peat deposits, Indonesia, in Biodiversity and Sustainability of Tropical Peatlands, edited by J. O. Riley and S. E. Page, pp. 55-72, Samara Publishing, Cardigan.
3729	N/A	Barambai, South Kalamantan, Borneo	2310	90		2265	2014	2495	0.969907	3	-3	114.683	Domain et al. 2011	N2			unknown	unknown	Notohadiprawiro, T. (1981), Peat Deposition, an Idle Stage in the Natural Cycling of Nitrogen, and Its Possible Activation for Agriculture, Nitrogen Cycling in South-East Asian Wet Monsoonal Ecosystems, 139-147.
3722	N/A	Berbak National Park, Jambi, Sumatra	4780	55		5477	5322	5589	1	2	-1.48333	104.317	Domain et al. 2011	44			unknown	unknown	Silvius, M. J., H. W. Simons, and W. J. M. Verheugt (1984), Soils, Vegetation, Fauna and Nature Conservation of the Berbak Game Reserve, Sumatra, Indonesia, 146 pp, Research Institute for Nature Management, Arnhem.
3728	RP-003	Rajang River Delta, Sarawak, Borneo	2735	165		2867	2420	3246	0.983569	3	2.23333	111.233	Domain et al. 2011	RP-003			unknown	unknown	Staub, J. R., and J. S. Esterle (1993), Provenance and sediment dispersal in the Rajang River delta/coastal plain system, Sarawak, East Malaysia, Sedimentary Geology, 85(1-4), 191-201, doi:10.1016/0037-0738(93)90083-H.
3714	Grab-R-116-2	Rajang River Delta, Sarawak, Borneo	5830	100		6638	6410	6862	0.99068	2	2.7	111.867	Domain et al. 2011	Grab-R-116-2			unknown	unknown	Staub, J. R., and R. A. Gastaldo (2003), Late Quaternary incised-valley fill and deltaic sediments in the Rajang river Delta, in Tropical Deltas of Southeast Asia - Sedimentology, Stratigraphy, and Petroleum Geology, edited by H. F. Sidi, D. Nummedal, P. Imbert, H. Darman and H. W. Posamentier, pp. 71-87, SEPM, Tulsa.
3713	RI-06	Rajang River Delta, Sarawak, Borneo	6080	100		6954	6717	7179	0.973756	4	2.4	111.75	Domain et al. 2011	RI-06			unknown	unknown	Staub, J. R., and R. A. Gastaldo (2003), Late Quaternary incised-valley fill and deltaic sediments in the Rajang river Delta, in Tropical Deltas of Southeast Asia - Sedimentology, Stratigraphy, and Petroleum Geology, edited by H. F. Sidi, D. Nummedal, P. Imbert, H. Darman and H. W. Posamentier, pp. 71-87, SEPM, Tulsa.
3715	FebBK1-P7	Pulau Bengkalis, Riau, Sumatra	5730	180		6545	6180	6995	0.996917	2	1.46667	102.133	Domain et al. 2011	FebBK1-P7			unknown	unknown	Supardi, A., D. Subekty, and S. G. Neuzil (1993), General geology and peat resources of the Siak Kanan and Bengkalis Island peat deposits, Sumatra, Indonesia, Modern and Ancient Coal Forming Environments, 86, 45-61.
3711	GAK-11893	Batang Hari Delta, Jambi, Sumatra	6830	180	Gakushuin University JAPAN	7692	7416	8016	0.995892	2	-1.33333	103.9	Domain et al. 2011	GAK-11893			unknown	unknown	Supiandi, S. (1988), Studies on peat in the coastal plains of Sumatra and Borneo. Part I: physiography and geomorphology of the coastal plains, Southeast Asian Studies (Kyoto), 26(3), 308-335.
3716	GAK-11896	Batang Hari Delta, Jambi, Sumatra	5710	130	Gakushuin University JAPAN	6472	6208	6751	0.996378	2	-1.5	103.9	Domain et al. 2011	GAK-11896			unknown	unknown	Supiandi, S. (1988), Studies on peat in the coastal plains of Sumatra and Borneo. Part I: physiography and geomorphology of the coastal plains, Southeast Asian Studies (Kyoto), 26(3), 308-335.
3734	OR-46	Batang Hari Delta, Jambi, Sumatra	220	40		192	-1	306	1	4	-1.1	104.067	Domain et al. 2011	OR-46			unknown	unknown	Supiandi, S. (1988), Studies on peat in the coastal plains of Sumatra and Borneo. Part I: physiography and geomorphology of the coastal plains, Southeast Asian Studies (Kyoto), 26(3), 308-335; Shibata et al., 1997
3727	N/A	Baram River area, Sarawak, Borneo	3570			3909	3001	4838	1	1	4.45	114.167	Domain et al. 2011	B4			unknown	unknown	Tie, Y. L., and J. S. Esterle (1992), Formation of lowland peat domes in Sarawak, Malaysia, in Proceedings of the International Symposium on Tropical Peatland, edited by B. Y. Aminuddin, S. L. Tan, B. Aziz, J. Samy, Z. Salmah, H. Siti Petimah and S. T. Choo, pp. 81-89, Malaysian Agricultural Research and Development Institute, Kuching, Sarawak, Malaysia.
3733	N/A	Kuala Baram, Sarawak, Borneo	1140			1069	900	1290	0.957414	3	4.53333	114	Domain et al. 2011	KB-3			unknown	unknown	Tie, Y. L., and J. S. Esterle (1992), Formation of lowland peat domes in Sarawak, Malaysia, in Proceedings of the International Symposium on Tropical Peatland, edited by B. Y. Aminuddin, S. L. Tan, B. Aziz, J. Samy, Z. Salmah, H. Siti Petimah and S. T. Choo, pp. 81-89, Malaysian Agricultural Research and Development Institute, Kuching, Sarawak, Malaysia.
3723	GRO-1963	Marudi, Baram River area, Sarawak, Borneo	4270	70		4838	4581	5038	1	3	4.15	114.233	Domain et al. 2011	GRO-1963			unknown	unknown	Wilford, G. E. (1960), Radio carbon age determinations of quaternary sediments in Brunei and North East Sarawak, Radiocarbon age determinations of Quaternary sediments in Brunei and northeast Sarawak, 16-20.
3730	NZ-352	Lawas River area, Sarawak, Borneo	1950	70		1900	1717	2061	0.994529	2	4.91667	115.417	Domain et al. 2011	NZ-352			unknown	unknown	Wilford, G. E. (1960), Radio carbon age determinations of quaternary sediments in Brunei and North East Sarawak, Radiocarbon age determinations of Quaternary sediments in Brunei and northeast Sarawak, 16-20.
3725	ANU-8184	Baram River area, Brunei, Borneo	3960	180		4414	3912	4855	1	1	4.45	114.283	Domain et al. 2011	ANU-8184			unknown	unknown	Woodroffe, C. D. (2000), Deltaic and estuarine environments and their Late Quaternary dynamics on the Sunda and Sahul shelves, Journal of Asian Earth Sciences, 18(4), 393-413, doi:10.1016/S1367-9120(99)00074-7; Dommain, R., J. Couwenberg, and H. Joosten (2011), Development and carbon sequestration of tropical peat domes in south-east Asia: links to post-glacial sea-level changes and Holocene clim…
3706	OZJ340	Sebangau, Central Kalimantan, Borneo	12370	110		14365	13965	14942	1	1	-2.38333	113.85	Domain et al. 2011	OZJ340			unknown	unknown	Wüst, R. A. J., G. E. Jacobsen, H. van der Gaast, and A. M. Smith (2008), Comparison of radiocarbon ages from different organic fractions in tropical peat cores: Insights from Kalimantan, Indonesia, Radiocarbon, 50(3), 359-372, doi:10.1017/S0033822200053492.
3708	OZL264	ExeMega Rice Project area (Block C), Central Kalimantan, Borneo	8880	60		9918	9687	10173	1	1	-2.31667	114.05	Domain et al. 2011	OZL264			unknown	unknown	Wüst, R. A. J., G. E. Jacobsen, H. van der Gaast, and A. M. Smith (2008), Comparison of radiocarbon ages from different organic fractions in tropical peat cores: Insights from Kalimantan, Indonesia, Radiocarbon, 50(3), 359-372, doi:10.1017/S0033822200053492.
1553	I-12131		11700	170	Teledyne Isotopes USA	13537	13188	13872	0.98	2	71	-152.5	Jones & Yu 2010	NA	NA	NA	NA	NA	Black, R.F. (1983) in 4th International Conference on Permafrost, Fairbanks, University of Alaska, 68 (Washington D.C., National Academy Press).
1236	GX-5108		10375	265	Geochron Laboratories USA	12126	11310	12717	1	1	68.6	-149.5	Jones & Yu 2010	NA	NA	NA	NA	NA	Brown,J., Krieg, R.A. Eds. (1983) 4th International Conference on Permafrost Guidebook 4 (Fairbanks, Alaska).
1255	GX-8387		9105	585	Geochron Laboratories USA	10325	8765	12040	1	1	67.1	-150.333	Jones & Yu 2010	NA	NA	NA	NA	NA	Brown,J., Krieg, R.A. Eds. (1983) 4th International Conference on Permafrost Guidebook 4 (Fairbanks, Alaska).
1536	I-10537		9860	140	Teledyne Isotopes USA	11335	10785	11034	0.093	3	70.5	-151.9	Jones & Yu 2010	NA	NA	NA	NA	NA	Carter, L.D., Galloway, J.P. (1979) In K.M. Johnson, J.R. Williams, Eds. U.S. Geol. Surv Circular 804-B: 837.
1537	I-10539		7025	125	Teledyne Isotopes USA	7850	7611	8053	0.986	4	70	-152.2	Jones & Yu 2010	NA	NA	NA	NA	NA	Carter, L.D., Galloway, J.P. (1979) In K.M. Johnson, J.R. Williams, Eds. U.S. Geol. Surv Circular 804-B: 837.
1538	I-10541		6380	115	Teledyne Isotopes USA	7301	7006	7133	0.098	2	69.7	-152.5	Jones & Yu 2010	NA	NA	NA	NA	NA	Carter, L.D., Galloway, J.P. (1979) In K.M. Johnson, J.R. Williams, Eds. U.S. Geol. Surv Circular 804-B: 837.
319	BETA-39581		14620	140	Beta Analytic USA	17794	17449	18142	1	1	57.5	-154.5	Jones & Yu 2010	NA	NA	NA	NA	NA	Clapperton, C. (2000) Interhemispheric synchroneity of Marine Oxygen Isotope Stage 2 glacier fluctuations along the American cordilleras transect. J. of Quat. Science. 15: 435-468.
324	BETA-45211		6190	80	Beta Analytic USA	7086	6887	7269	1	1	60.791	-150.84	Jones & Yu 2010	NA	NA	NA	NA	NA	Combellick, R.A., Reger, R.D. (1978) State of Alaska Department of Natural Resources, Division of Geological and Geophysical Surveys, Report of Investigations 94-6.
362	BETA-59790		9260	100	Beta Analytic USA	10443	10236	10682	1	1	60.541	-151.178	Jones & Yu 2010	NA	NA	NA	NA	NA	Combellick, R.A., Reger, R.D. (1978) State of Alaska Department of Natural Resources, Division of Geological and Geophysical Surveys, Report of Investigations 94-6.
1615	I-6092		10980	150	Teledyne Isotopes USA	12878	12659	13127	1	1	61.75	-141.567	Jones & Yu 2010	NA	NA	NA	NA	NA	Denton. G.H. (1974) Quaternary glaciation of the White River Valley, Alaska, with a regional synthesis for northeastern Alaska and Yukon Territory. Geol. Soc. of Am. Bul. 85: 871-892.
2966	UCIAMS-30240	Big John's	7180	20	Keck UCI AMS	7990	7959	8019	1	1	60.507	-150.938	Jones & Yu 2010	NA	NA	NA	NA	NA	DeRuwe,A.D. (2008) An 18,700-yr record of tephra-fall frequency as recorded in peat cores recovered from the Kenai Peninsula, Alaska. Thesis, Alaska Pacific University.
2967	UCIAMS-30241	Browns Lake	1885	20	Keck UCI AMS	1841	1739	1759	0.046	2	60.472	-150.73	Jones & Yu 2010	NA	NA	NA	NA	NA	DeRuwe,A.D. (2008) An 18,700-yr record of tephra-fall frequency as recorded in peat cores recovered from the Kenai Peninsula, Alaska. Thesis, Alaska Pacific University.
2968	UCIAMS-30242	Bottinintnin Lake	5985	50	Keck UCI AMS	6825	6679	6684	0.006	3	60.523	-150.559	Jones & Yu 2010	NA	NA	NA	NA	NA	DeRuwe,A.D. (2008) An 18,700-yr record of tephra-fall frequency as recorded in peat cores recovered from the Kenai Peninsula, Alaska. Thesis, Alaska Pacific University.
2969	UCIAMS-30243	Fox Lake 2	8735	25	Keck UCI AMS	9692	9560	9797	0.962	4	60.281	-150.943	Jones & Yu 2010	NA	NA	NA	NA	NA	DeRuwe,A.D. (2008) An 18,700-yr record of tephra-fall frequency as recorded in peat cores recovered from the Kenai Peninsula, Alaska. Thesis, Alaska Pacific University.
2970	UCIAMS-30244	Funny River Rd	9505	30	Keck UCI AMS	10768	10674	10819	0.65	3	60.448	-150.949	Jones & Yu 2010	NA	NA	NA	NA	NA	DeRuwe,A.D. (2008) An 18,700-yr record of tephra-fall frequency as recorded in peat cores recovered from the Kenai Peninsula, Alaska. Thesis, Alaska Pacific University.
2971	UCIAMS-30245	Lower Bishop Lake Rd	2600	20	Keck UCI AMS	2746	2727	2757	1	1	60.678	-151.234	Jones & Yu 2010	NA	NA	NA	NA	NA	DeRuwe,A.D. (2008) An 18,700-yr record of tephra-fall frequency as recorded in peat cores recovered from the Kenai Peninsula, Alaska. Thesis, Alaska Pacific University.
2972	UCIAMS-30246	Oil Well Rd	3115	20	Keck UCI AMS	3344	3252	3298	0.353	2	60.029	-151.4	Jones & Yu 2010	NA	NA	NA	NA	NA	DeRuwe,A.D. (2008) An 18,700-yr record of tephra-fall frequency as recorded in peat cores recovered from the Kenai Peninsula, Alaska. Thesis, Alaska Pacific University.
2973	UCIAMS-30247	Point Lake	3560	25	Keck UCI AMS	3860	3728	3748	0.042	4	60.175	-150.743	Jones & Yu 2010	NA	NA	NA	NA	NA	DeRuwe,A.D. (2008) An 18,700-yr record of tephra-fall frequency as recorded in peat cores recovered from the Kenai Peninsula, Alaska. Thesis, Alaska Pacific University.
2974	UCIAMS-30248	Ski Hill Rd	7655	25	Keck UCI AMS	8434	8394	8482	0.895	3	60.47	-151.081	Jones & Yu 2010	NA	NA	NA	NA	NA	DeRuwe,A.D. (2008) An 18,700-yr record of tephra-fall frequency as recorded in peat cores recovered from the Kenai Peninsula, Alaska. Thesis, Alaska Pacific University.
2975	UCIAMS-30249	Sterling Hwy	8890	70	Keck UCI AMS	10005	9736	10201	1	1	60.529	-150.52	Jones & Yu 2010	NA	NA	NA	NA	NA	DeRuwe,A.D. (2008) An 18,700-yr record of tephra-fall frequency as recorded in peat cores recovered from the Kenai Peninsula, Alaska. Thesis, Alaska Pacific University.
2976	UCIAMS-30250	Tall Tree Rd	15380	60	Keck UCI AMS	18656	18512	18790	1	1	59.872	-151.643	Jones & Yu 2010	NA	NA	NA	NA	NA	DeRuwe,A.D. (2008) An 18,700-yr record of tephra-fall frequency as recorded in peat cores recovered from the Kenai Peninsula, Alaska. Thesis, Alaska Pacific University.
2965	UCIAMS-35153	Diamond Creek Trail	12890	180	Keck UCI AMS	15402	14749	15990	1	1	59.674	-151.679	Jones & Yu 2010	NA	NA	NA	NA	NA	DeRuwe,A.D. (2008) An 18,700-yr record of tephra-fall frequency as recorded in peat cores recovered from the Kenai Peninsula, Alaska. Thesis, Alaska Pacific University.
2978	UCIAMS-35160	Headquarters Lake 2	9490	60	Keck UCI AMS	10772	10579	10882	0.698	2	60.46	-151.078	Jones & Yu 2010	NA	NA	NA	NA	NA	DeRuwe,A.D. (2008) An 18,700-yr record of tephra-fall frequency as recorded in peat cores recovered from the Kenai Peninsula, Alaska. Thesis, Alaska Pacific University.
2979	UCIAMS-35224	Holt Lamplight Rd	2440	70	Keck UCI AMS	2525	2352	2716	1	1	60.66	-151.276	Jones & Yu 2010	NA	NA	NA	NA	NA	DeRuwe,A.D. (2008) An 18,700-yr record of tephra-fall frequency as recorded in peat cores recovered from the Kenai Peninsula, Alaska. Thesis, Alaska Pacific University.
2980	UCIAMS-35231	Anchor Point Trail	9315	30	Keck UCI AMS	10529	10420	10588	0.992	2	59.793	-151.793	Jones & Yu 2010	NA	NA	NA	NA	NA	DeRuwe,A.D. (2008) An 18,700-yr record of tephra-fall frequency as recorded in peat cores recovered from the Kenai Peninsula, Alaska. Thesis, Alaska Pacific University.
2981	UCIAMS-35242	Que'ana Bar	8950	30	Keck UCI AMS	10125	9924	10066	0.481	2	60.165	-151.4	Jones & Yu 2010	NA	NA	NA	NA	NA	DeRuwe,A.D. (2008) An 18,700-yr record of tephra-fall frequency as recorded in peat cores recovered from the Kenai Peninsula, Alaska. Thesis, Alaska Pacific University.
1228	GX-2789		10625	500	Geochron Laboratories USA	12325	10868	10950	0.007	2	55.23	-162.52	Jones & Yu 2010	NA	NA	NA	NA	NA	Detterman, R.L. (1986) In Glaciation in Alaska: the geologic record T.D. Hamilton et al. Eds. (Anchorage, Alaska).
1974	non-3		11040	520		12867	11331	14015	1	1	68.67	-149.33	Jones & Yu 2010	NA	NA	NA	NA	NA	Eisner, W.R. et al. (2003) Proceedings of the 8th International Conference on Permafrost, 229.
643	DIC-1318		4710	70	Dicar Corp and Dicarb Radioisotope Company USA	5447	5316	5585	1	1	70.27	-148.75	Jones & Yu 2010	NA	NA	NA	NA	NA	Everett, K.R., (1980) Soils. In Walker, D.A., Everett, K.R., Webber, P.J., and Brown, J. (eds), Geobotanical Atlas of the Prudhoe Bay Region, Alaska. U.S. Army Cold Regions Research and Engineering Laboratory, CRREL Report 80-14, 20-23.
1603	I-3902		9800	160	Teledyne Isotopes USA	11224	10700	11774	0.997	2	51.533	-178.983	Jones & Yu 2010	NA	NA	NA	NA	NA	Gard, L.M. Jr. (1980) The Pleistocene geology of Amchitka Island, Aleutian Islands, Alaska. U.S. Geological Survey Bulletin 1478.
3189	USGS-163		9600	90	U.S. Geological Survey Menlo Park USA	10942	10697	11199	1	1	68.133	-147.233	Jones & Yu 2010	NA	NA	NA	NA	NA	Hamilton.T.D. (1979) Radiocarbon dates and quaternary stratigraphic sections Philip Smith Mountains quadrangle, Alaska. USGS Open-File Report 79-866.
3187	USGS-1045		5140	50	U.S. Geological Survey Menlo Park USA	5893	5748	5831	0.362	2	66.97	-154.42	Jones & Yu 2010	NA	NA	NA	NA	NA	Hamilton.T.D. (1982) A late Pleistocene glacial chronology for the southern Brooks Rage: startigraphic record and regional significance. Geol. Soc. Of America Bul. 93: 700.
1532	I-10469		8930	140	Teledyne Isotopes USA	10002	9557	10297	0.993	3	68.483	-149	Jones & Yu 2010	NA	NA	NA	NA	NA	Hamilton.T.D.(1996) in American Beginnings: the prehistory and paleoecology of Beringia. F.H. West, Ed. (University of Chicago Press, Chicago, IL).
1557	I-13044		3650	90	Teledyne Isotopes USA	3979	3719	4235	1	1	67.08	-158.17	Jones & Yu 2010	NA	NA	NA	NA	NA	Hamilton.T.D.(1996) in American Beginnings: the prehistory and paleoecology of Beringia. F.H. West, Ed. (University of Chicago Press, Chicago, IL).
1975	non-4		9330	160		10560	10221	11092	1	1	61	-148	Jones & Yu 2010	NA	NA	NA	NA	NA	Heusser, C.J. (1983) Holocene vegetation history of the Prince William Sound region, south-central Alaska. Quat. Res. 19: 337-355.
3223	UW-531		2280	60	University of Washington USA	2261	2130	2383	0.973	2	61	-148.8	Jones & Yu 2010	NA	NA	NA	NA	NA	Heusser, C.J. (1983) Holocene vegetation history of the Prince William Sound region, south-central Alaska. Quat. Res. 19: 337-355.
3225	UW-533		2010	70	University of Washington USA	1970	1820	2147	1	1	61.2	-149	Jones & Yu 2010	NA	NA	NA	NA	NA	Heusser, C.J. (1983) Holocene vegetation history of the Prince William Sound region, south-central Alaska. Quat. Res. 19: 337-355.
3226	UW-534		2485	85	University of Washington USA	2562	2359	2741	1	1	61	-149	Jones & Yu 2010	NA	NA	NA	NA	NA	Heusser, C.J. (1983) Holocene vegetation history of the Prince William Sound region, south-central Alaska. Quat. Res. 19: 337-355.
3227	UW-535		10015	125	University of Washington USA	11559	11222	11997	1	1	60.967	-147.983	Jones & Yu 2010	NA	NA	NA	NA	NA	Heusser, C.J. (1983) Holocene vegetation history of the Prince William Sound region, south-central Alaska. Quat. Res. 19: 337-355.
3228	UW-536		2360	65	University of Washington USA	2420	2181	2239	0.051	4	60.9	-148.2	Jones & Yu 2010	NA	NA	NA	NA	NA	Heusser, C.J. (1983) Holocene vegetation history of the Prince William Sound region, south-central Alaska. Quat. Res. 19: 337-355.
3230	UW-539		6210	155	University of Washington USA	7095	6747	7424	1	1	60.8	-148.2	Jones & Yu 2010	NA	NA	NA	NA	NA	Heusser, C.J. (1983) Holocene vegetation history of the Prince William Sound region, south-central Alaska. Quat. Res. 19: 337-355.
3231	UW-540		4400	90	University of Washington USA	5022	4842	5293	1	1	60.9	-148.5	Jones & Yu 2010	NA	NA	NA	NA	NA	Heusser, C.J. (1983) Holocene vegetation history of the Prince William Sound region, south-central Alaska. Quat. Res. 19: 337-355.
3310	W-484		2770	300	USGS National Center USA	2905	2151	3609	1	1	64.5	-165.4	Jones & Yu 2010	NA	NA	NA	NA	NA	Hopkins, D.M., MacNeil, F.S., Leopold, E.B. (1960) International Geologic Congress, 21st, part 4. (Copenhagen).
2985	UCIAMS-42063		10030	40	Keck UCI AMS	11525	11329	11722	0.987	2	60.45	-151.25	Jones & Yu 2010	NA	NA	NA	NA	NA	Jones, M. C., and Z. Yu (2010), Rapid deglacial and early Holocene expansion of peatlands in Alaska, Proceedings of the National Academy of Sciences, 107(16), 7347-7352, doi:10.1073/pnas.0911387107.
2987	UCIAMS-47010	Kenai Gasfield	9990	20	Keck UCI AMS	11436	11312	11502	0.719	2	60.633	-151.083	Jones & Yu 2010	NA	285.4	1	Wood (1 large and 31 small pieces)	NA	Jones, M. C., and Z. Yu (2010), Rapid deglacial and early Holocene expansion of peatlands in Alaska, Proceedings of the National Academy of Sciences, 107(16), 7347-7352, doi:10.1073/pnas.0911387107.
2988	UCIAMS-54650		8010	20	Keck UCI AMS	8885	8778	8834	0.336	2	64.077	-148.33	Jones & Yu 2010	NA	NA	NA	NA	NA	Jones, M. C., and Z. Yu (2010), Rapid deglacial and early Holocene expansion of peatlands in Alaska, Proceedings of the National Academy of Sciences, 107(16), 7347-7352, doi:10.1073/pnas.0911387107.
2989	UCIAMS-54696		8830	60	Keck UCI AMS	9902	9686	10166	1	1	62.43	-150.69	Jones & Yu 2010	NA	NA	NA	NA	NA	Jones, M. C., and Z. Yu (2010), Rapid deglacial and early Holocene expansion of peatlands in Alaska, Proceedings of the National Academy of Sciences, 107(16), 7347-7352, doi:10.1073/pnas.0911387107.
2998	UCIAMS-69777		7830	30	Keck UCI AMS	8605	8544	8652	0.966	2	62.43	-150.69	Jones & Yu 2010	NA	NA	NA	NA	NA	Jones, M. C., and Z. Yu (2010), Rapid deglacial and early Holocene expansion of peatlands in Alaska, Proceedings of the National Academy of Sciences, 107(16), 7347-7352, doi:10.1073/pnas.0911387107.
2999	UCIAMS-69779	Petersville	11880	250	Keck UCI AMS	13756	13158	14550	1	1	62.4279	-150.692	Jones & Yu 2010	PE08-MC	256.5	1	NA	NA	Jones, M. C., and Z. Yu (2010), Rapid deglacial and early Holocene expansion of peatlands in Alaska, Proceedings of the National Academy of Sciences, 107(16), 7347-7352, doi:10.1073/pnas.0911387107.
3541	WW-4321		9175	40		10333	10240	10431	0.964	2	60.167	-149.383	Jones & Yu 2010	NA	NA	NA	NA	NA	Jones, M. C., and Z. Yu (2010), Rapid deglacial and early Holocene expansion of peatlands in Alaska, Proceedings of the National Academy of Sciences, 107(16), 7347-7352, doi:10.1073/pnas.0911387107.
3542	WW-4336		5640	40		6421	6316	6494	1	1	60.25	-149.35	Jones & Yu 2010	NA	NA	NA	NA	NA	Jones, M. C., and Z. Yu (2010), Rapid deglacial and early Holocene expansion of peatlands in Alaska, Proceedings of the National Academy of Sciences, 107(16), 7347-7352, doi:10.1073/pnas.0911387107.
3543	WW-4337		8405	40		9445	9307	9362	0.145	3	61.117	-145.2	Jones & Yu 2010	NA	NA	NA	NA	NA	Jones, M. C., and Z. Yu (2010), Rapid deglacial and early Holocene expansion of peatlands in Alaska, Proceedings of the National Academy of Sciences, 107(16), 7347-7352, doi:10.1073/pnas.0911387107.
3544	WW-4338		6750	40		7610	7524	7529	0.006	2	61.133	-146.367	Jones & Yu 2010	NA	NA	NA	NA	NA	Jones, M. C., and Z. Yu (2010), Rapid deglacial and early Holocene expansion of peatlands in Alaska, Proceedings of the National Academy of Sciences, 107(16), 7347-7352, doi:10.1073/pnas.0911387107.
3545	WW-4388		7320	40		8113	8019	8196	1	1	62.15	-146.483	Jones & Yu 2010	NA	NA	NA	NA	NA	Jones, M. C., and Z. Yu (2010), Rapid deglacial and early Holocene expansion of peatlands in Alaska, Proceedings of the National Academy of Sciences, 107(16), 7347-7352, doi:10.1073/pnas.0911387107.
3547	WW-4646		9390	40		10623	10514	10712	1	1	61.21	-149.733	Jones & Yu 2010	NA	NA	NA	NA	NA	Jones, M. C., and Z. Yu (2010), Rapid deglacial and early Holocene expansion of peatlands in Alaska, Proceedings of the National Academy of Sciences, 107(16), 7347-7352, doi:10.1073/pnas.0911387107.
3548	WW-4647		4950	40		5677	5597	5748	0.987	2	60.367	-147.133	Jones & Yu 2010	NA	NA	NA	NA	NA	Jones, M. C., and Z. Yu (2010), Rapid deglacial and early Holocene expansion of peatlands in Alaska, Proceedings of the National Academy of Sciences, 107(16), 7347-7352, doi:10.1073/pnas.0911387107.
3549	WW-4718		5765	40		6567	6468	6662	1	1	60.45	-145.2	Jones & Yu 2010	NA	NA	NA	NA	NA	Jones, M. C., and Z. Yu (2010), Rapid deglacial and early Holocene expansion of peatlands in Alaska, Proceedings of the National Academy of Sciences, 107(16), 7347-7352, doi:10.1073/pnas.0911387107.
3550	WW-4721		9935	45		11339	11238	11414	0.813	3	60.45	-146.5	Jones & Yu 2010	NA	NA	NA	NA	NA	Jones, M. C., and Z. Yu (2010), Rapid deglacial and early Holocene expansion of peatlands in Alaska, Proceedings of the National Academy of Sciences, 107(16), 7347-7352, doi:10.1073/pnas.0911387107.
3551	WW-4722		11585	40		13419	13300	13492	1	1	61.43	-149.983	Jones & Yu 2010	NA	NA	NA	NA	NA	Jones, M. C., and Z. Yu (2010), Rapid deglacial and early Holocene expansion of peatlands in Alaska, Proceedings of the National Academy of Sciences, 107(16), 7347-7352, doi:10.1073/pnas.0911387107.
3552	WW-4723		7980	40		8860	8655	8671	0.02	2	60.8	-149.2	Jones & Yu 2010	NA	NA	NA	NA	NA	Jones, M. C., and Z. Yu (2010), Rapid deglacial and early Holocene expansion of peatlands in Alaska, Proceedings of the National Academy of Sciences, 107(16), 7347-7352, doi:10.1073/pnas.0911387107.
3553	WW-5003		6990	40		7827	7721	7932	1	1	61.083	-149.433	Jones & Yu 2010	NA	NA	NA	NA	NA	Jones, M. C., and Z. Yu (2010), Rapid deglacial and early Holocene expansion of peatlands in Alaska, Proceedings of the National Academy of Sciences, 107(16), 7347-7352, doi:10.1073/pnas.0911387107.
3554	WW-5088		8346	55		9363	9142	9175	0.03	3	60.25	-149.35	Jones & Yu 2010	NA	NA	NA	NA	NA	Jones, M. C., and Z. Yu (2010), Rapid deglacial and early Holocene expansion of peatlands in Alaska, Proceedings of the National Academy of Sciences, 107(16), 7347-7352, doi:10.1073/pnas.0911387107.
3555	WW-5091		11133	59		13003	12824	13101	1	1	60.883	-149.6	Jones & Yu 2010	NA	NA	NA	NA	NA	Jones, M. C., and Z. Yu (2010), Rapid deglacial and early Holocene expansion of peatlands in Alaska, Proceedings of the National Academy of Sciences, 107(16), 7347-7352, doi:10.1073/pnas.0911387107.
3556	WW-5095		6664	45		7536	7459	7610	1	1	60.45	-150.95	Jones & Yu 2010	NA	NA	NA	NA	NA	Jones, M. C., and Z. Yu (2010), Rapid deglacial and early Holocene expansion of peatlands in Alaska, Proceedings of the National Academy of Sciences, 107(16), 7347-7352, doi:10.1073/pnas.0911387107.
3560	WW-5202		5090	35		5816	5746	5834	0.603	2	60.567	-146.983	Jones & Yu 2010	NA	NA	NA	NA	NA	Jones, M. C., and Z. Yu (2010), Rapid deglacial and early Holocene expansion of peatlands in Alaska, Proceedings of the National Academy of Sciences, 107(16), 7347-7352, doi:10.1073/pnas.0911387107.
3563	WW-5826		9595	35		10932	10764	11127	1	1	62.217	-150.083	Jones & Yu 2010	NA	NA	NA	NA	NA	Jones, M. C., and Z. Yu (2010), Rapid deglacial and early Holocene expansion of peatlands in Alaska, Proceedings of the National Academy of Sciences, 107(16), 7347-7352, doi:10.1073/pnas.0911387107.
3564	WW-5844		9770	40		11206	11149	11247	1	1	60.7	-149.867	Jones & Yu 2010	NA	NA	NA	NA	NA	Jones, M. C., and Z. Yu (2010), Rapid deglacial and early Holocene expansion of peatlands in Alaska, Proceedings of the National Academy of Sciences, 107(16), 7347-7352, doi:10.1073/pnas.0911387107.
1555	I-12217		10460	150	Teledyne Isotopes USA	12321	11826	11897	0.026	2	60.0833	-151.153	Jones & Yu 2010	NA	NA	NA	NA	NA	Jones, M. C., and Z. Yu (2010), Rapid deglacial and early Holocene expansion of peatlands in Alaska, Proceedings of the National Academy of Sciences, 107(16), 7347-7352, doi:10.1073/pnas.0911387107.
3546	WW-4437		8405	40		9445	9307	9362	0.145	3	61.1215	-145.687	Jones & Yu 2010	NA	NA	NA	NA	NA	Jones, M. C., and Z. Yu (2010), Rapid deglacial and early Holocene expansion of peatlands in Alaska, Proceedings of the National Academy of Sciences, 107(16), 7347-7352, doi:10.1073/pnas.0911387107.
3565	WW-5915		16310	45		19686	19520	19896	1	1	60.6408	-151.085	Jones & Yu 2010	NA	NA	NA	NA	NA	Jones, M. C., and Z. Yu (2010), Rapid deglacial and early Holocene expansion of peatlands in Alaska, Proceedings of the National Academy of Sciences, 107(16), 7347-7352, doi:10.1073/pnas.0911387107.
615	CAMS-123588		12290	40	Center for Accelerator Mass Spectroscopy USA	14208	14051	14485	1	1	60.784	-150.817	Jones & Yu 2010	NA	NA	NA	NA	NA	Jones, M. C., M. Wooler, and D. M. Peteet (2014), A deglacial and Holocene record of climate variability in southern Alaska from stable oxygen isotopes and plant macrofossils in peat, Quaternary Science Reviews, 87(1), 1-11.
631	CAMS-136980		11804	40	Center for Accelerator Mass Spectroscopy USA	13641	13487	13508	0.022	2	60.417	-150.9	Jones & Yu 2010	NA	NA	NA	NA	NA	Jones, M. C., M. Wooler, and D. M. Peteet (2014), A deglacial and Holocene record of climate variability in southern Alaska from stable oxygen isotopes and plant macrofossils in peat, Quaternary Science Reviews, 87(1), 1-11.
1976	NOSAMS-82843		8170	50	NOAA AMS	9116	9010	9267	1	1	66.5579	-164.47	Jones & Yu 2010	NA	NA	NA	NA	NA	Jones, M. C., M. Wooler, and D. M. Peteet (2014), A deglacial and Holocene record of climate variability in southern Alaska from stable oxygen isotopes and plant macrofossils in peat, Quaternary Science Reviews, 87(1), 1-11.
1977	NOSAMS-82844		6170	25	NOAA AMS	7078	6995	7163	1	1	64.8635	-147.867	Jones & Yu 2010	NA	NA	NA	NA	NA	Jones, M. C., M. Wooler, and D. M. Peteet (2014), A deglacial and Holocene record of climate variability in southern Alaska from stable oxygen isotopes and plant macrofossils in peat, Quaternary Science Reviews, 87(1), 1-11.
9	A-9338		9300	80		10489	10263	10685	1	1	55.15	-162.95	Jones & Yu 2010	NA	NA	NA	NA	NA	Jordan, J.W., Maschner, H.D.G.(2000) Coastal paleogeography and human occupation of the Western Alaska Peninsula . Geoarchaeol. 15: 385-414.
14	AA-23383		10200	75	NSF U-Arizona	11890	11409	11433	0.006	6	55	-163.5	Jones & Yu 2010	NA	NA	NA	NA	NA	Jordan, J.W., Maschner, H.D.G.(2000) Coastal paleogeography and human occupation of the Western Alaska Peninsula . Geoarchaeol. 15: 385-414.
117	BETA-102185		610	70	Beta Analytic USA	601	521	674	1	1	55	-163.6	Jones & Yu 2010	NA	NA	NA	NA	NA	Jordan, J.W., Maschner, H.D.G.(2000) Coastal paleogeography and human occupation of the Western Alaska Peninsula . Geoarchaeol. 15: 385-414.
119	BETA-10334		410	110	Beta Analytic USA	434	0	10	0.006	5	55.05	-163	Jones & Yu 2010	NA	NA	NA	NA	NA	Jordan, J.W., Maschner, H.D.G.(2000) Coastal paleogeography and human occupation of the Western Alaska Peninsula . Geoarchaeol. 15: 385-414.
635	CAMS-41410		10830	60	Center for Accelerator Mass Spectroscopy USA	12727	12661	12816	1	1	55.11	-163.118	Jones & Yu 2010	NA	NA	NA	NA	NA	Jordan, J.W., Maschner, H.D.G.(2000) Coastal paleogeography and human occupation of the Western Alaska Peninsula . Geoarchaeol. 15: 385-414.
636	CAMS-41412		4810	50	Center for Accelerator Mass Spectroscopy USA	5525	5333	5348	0.023	3	55.15	-163.1	Jones & Yu 2010	NA	NA	NA	NA	NA	Jordan, J.W., Maschner, H.D.G.(2000) Coastal paleogeography and human occupation of the Western Alaska Peninsula . Geoarchaeol. 15: 385-414.
637	CAMS-41436		6820	60	Center for Accelerator Mass Spectroscopy USA	7657	7575	7764	0.977	2	55.1	-163	Jones & Yu 2010	NA	NA	NA	NA	NA	Jordan, J.W., Maschner, H.D.G.(2000) Coastal paleogeography and human occupation of the Western Alaska Peninsula . Geoarchaeol. 15: 385-414.
638	CAMS-41437		8620	60	Center for Accelerator Mass Spectroscopy USA	9592	9491	9709	0.985	2	55.15	-162.95	Jones & Yu 2010	NA	NA	NA	NA	NA	Jordan, J.W., Maschner, H.D.G.(2000) Coastal paleogeography and human occupation of the Western Alaska Peninsula . Geoarchaeol. 15: 385-414.
102	B-90772		8750	90	Bern SWITZERLAND	9776	9543	9958	0.86	3	64.67	-147.833	Jones & Yu 2010	NA	NA	NA	NA	NA	Jorgenson, T., Racine, C.H., Walters, J.C., Osterkamp, T.E. (2001) Permafrost degradation and ecological changes associated with a warming climate in Central Alaska. Clim. Change 48: 551-579.
1972	non-1		3430	70		3692	3484	3487	0.002	3	64.67	-147.833	Jones & Yu 2010	NA	NA	NA	NA	NA	Jorgenson, T., Racine, C.H., Walters, J.C., Osterkamp, T.E. (2001) Permafrost degradation and ecological changes associated with a warming climate in Central Alaska. Clim. Change 48: 551-579.
1973	non-2		1980	60		1934	1816	2114	1	1	64.67	-147.833	Jones & Yu 2010	NA	NA	NA	NA	NA	Jorgenson, T., Racine, C.H., Walters, J.C., Osterkamp, T.E. (2001) Permafrost degradation and ecological changes associated with a warming climate in Central Alaska. Clim. Change 48: 551-579.
3291	W-360		11930	250	USGS National Center USA	13823	13256	14699	1	1	61.75	-149.83	Jones & Yu 2010	NA	NA	NA	NA	NA	Karlstrom, T.N.V. (1964) Quaternary geology of the Kenai Lowland and glacial history of the Cook Inlet region, Alaska. USGS Prof. Paper 443.
1576	I-15041		11530	450	Teledyne Isotopes USA	13433	12537	14851	1	1	64.95	-165.35	Jones & Yu 2010	NA	NA	NA	NA	NA	Kaufman, D.S., Calkin, P.E. (1988). Morphometric analysis of Pleistocene glacial deposits of the Kigluak Mountains, northwestern Alaska, U.S.A. Arctic Alpine Res. 20: 272-284.
1574	I-13991		6450	240	Teledyne Isotopes USA	7327	6786	7763	0.997	2	65.3	-164.733	Jones & Yu 2010	NA	NA	NA	NA	NA	Kaufman, D.S., Hopkins, D.M. (1985) Late Cenozoic radiometric dates, Seward and Baldwin Peninsulas, and adjacent continental shelf, Alaska. U.S. Geol. Surv. Open-file Rep. 85-374
1626	I-7702		10880	160	Teledyne Isotopes USA	12799	12445	12452	0.002	2	64.95	-164.733	Jones & Yu 2010	NA	NA	NA	NA	NA	Kaufman, D.S., Hopkins, D.M. (1985) Late Cenozoic radiometric dates, Seward and Baldwin Peninsulas, and adjacent continental shelf, Alaska. U.S. Geol. Surv. Open-file Rep. 85-374
1627	I-7708		6150	110	Teledyne Isotopes USA	7041	6749	7272	1	1	64.983	-165.983	Jones & Yu 2010	NA	NA	NA	NA	NA	Kaufman, D.S., Hopkins, D.M. (1985) Late Cenozoic radiometric dates, Seward and Baldwin Peninsulas, and adjacent continental shelf, Alaska. U.S. Geol. Surv. Open-file Rep. 85-374
2367	SI-122		5720	65	Smithsonian Institute USA	6518	6349	6368	0.014	2	65.7	-144.37	Jones & Yu 2010	NA	NA	NA	NA	NA	Long, A. (1965) Smithsonian institution radiocarbon measurements II. Radiocarbon 7: 245-256.
1609	I-426		11500	250	Teledyne Isotopes USA	13345	12794	13827	1	1	58.88	-161.78	Jones & Yu 2010	NA	NA	NA	NA	NA	Manley, W.F., Kaufman, D.S., Briner, J.P. (2001) Pleistocene glacial history of the southern Ahklun Mountains southwestern Alaska: soil-development, morphometric, and radiocarbon constraints. Quat. Science Rev. 20: 353-370.
106	BETA-101354		2130	50	Beta Analytic USA	2115	1991	2208	0.798	2	68.41	-155.777	Jones & Yu 2010	NA	NA	NA	NA	NA	Mann, D.H., Peteet, D.M., Reanier, R.E., Kunz, M.L. (2002) Responses of an arctic landscape to Lateglacial and early Holocene climatic changes: the importance of moisture. Quat. Science Rev. 21: 997-1021.
107	BETA-101355		5200	60	Beta Analytic USA	5967	5759	5821	0.065	3	68.41	-155.774	Jones & Yu 2010	NA	NA	NA	NA	NA	Mann, D.H., Peteet, D.M., Reanier, R.E., Kunz, M.L. (2002) Responses of an arctic landscape to Lateglacial and early Holocene climatic changes: the importance of moisture. Quat. Science Rev. 21: 997-1021.
108	BETA-101356		3320	50	Beta Analytic USA	3549	3447	3647	0.959	2	68.41	-155.774	Jones & Yu 2010	NA	NA	NA	NA	NA	Mann, D.H., Peteet, D.M., Reanier, R.E., Kunz, M.L. (2002) Responses of an arctic landscape to Lateglacial and early Holocene climatic changes: the importance of moisture. Quat. Science Rev. 21: 997-1021.
109	BETA-101357		11020	60	Beta Analytic USA	12887	12738	13034	1	1	68.414	-155.781	Jones & Yu 2010	NA	NA	NA	NA	NA	Mann, D.H., Peteet, D.M., Reanier, R.E., Kunz, M.L. (2002) Responses of an arctic landscape to Lateglacial and early Holocene climatic changes: the importance of moisture. Quat. Science Rev. 21: 997-1021.
110	BETA-101358		10240	60	Beta Analytic USA	11970	11712	12180	0.975	3	68.415	-155.783	Jones & Yu 2010	NA	NA	NA	NA	NA	Mann, D.H., Peteet, D.M., Reanier, R.E., Kunz, M.L. (2002) Responses of an arctic landscape to Lateglacial and early Holocene climatic changes: the importance of moisture. Quat. Science Rev. 21: 997-1021.
111	BETA-101359		4900	50	Beta Analytic USA	5636	5488	5504	0.019	2	68.4	-155.786	Jones & Yu 2010	NA	NA	NA	NA	NA	Mann, D.H., Peteet, D.M., Reanier, R.E., Kunz, M.L. (2002) Responses of an arctic landscape to Lateglacial and early Holocene climatic changes: the importance of moisture. Quat. Science Rev. 21: 997-1021.
112	BETA-101360		2280	60	Beta Analytic USA	2261	2130	2383	0.973	2	68.416	-155.79	Jones & Yu 2010	NA	NA	NA	NA	NA	Mann, D.H., Peteet, D.M., Reanier, R.E., Kunz, M.L. (2002) Responses of an arctic landscape to Lateglacial and early Holocene climatic changes: the importance of moisture. Quat. Science Rev. 21: 997-1021.
113	BETA-101361		11740	60	Beta Analytic USA	13556	13452	13724	1	1	68.418	-155.798	Jones & Yu 2010	NA	NA	NA	NA	NA	Mann, D.H., Peteet, D.M., Reanier, R.E., Kunz, M.L. (2002) Responses of an arctic landscape to Lateglacial and early Holocene climatic changes: the importance of moisture. Quat. Science Rev. 21: 997-1021.
114	BETA-101362		1170	60	Beta Analytic USA	1097	962	1188	0.908	2	68.411	-155.802	Jones & Yu 2010	NA	NA	NA	NA	NA	Mann, D.H., Peteet, D.M., Reanier, R.E., Kunz, M.L. (2002) Responses of an arctic landscape to Lateglacial and early Holocene climatic changes: the importance of moisture. Quat. Science Rev. 21: 997-1021.
115	BETA-101363		3990	50	Beta Analytic USA	4469	4291	4582	0.988	3	68.411	-155.8	Jones & Yu 2010	NA	NA	NA	NA	NA	Mann, D.H., Peteet, D.M., Reanier, R.E., Kunz, M.L. (2002) Responses of an arctic landscape to Lateglacial and early Holocene climatic changes: the importance of moisture. Quat. Science Rev. 21: 997-1021.
116	BETA-101364		2150	50	Beta Analytic USA	2147	2002	2211	0.693	2	68.493	-155.781	Jones & Yu 2010	NA	NA	NA	NA	NA	Mann, D.H., Peteet, D.M., Reanier, R.E., Kunz, M.L. (2002) Responses of an arctic landscape to Lateglacial and early Holocene climatic changes: the importance of moisture. Quat. Science Rev. 21: 997-1021.
120	BETA-103626		7210	50	Beta Analytic USA	8023	7953	8160	1	1	68.519	-155.6	Jones & Yu 2010	NA	NA	NA	NA	NA	Mann, D.H., Peteet, D.M., Reanier, R.E., Kunz, M.L. (2002) Responses of an arctic landscape to Lateglacial and early Holocene climatic changes: the importance of moisture. Quat. Science Rev. 21: 997-1021.
121	BETA-103627		12290	60	Beta Analytic USA	14233	14029	14625	1	1	68.433	-155.467	Jones & Yu 2010	NA	NA	NA	NA	NA	Mann, D.H., Peteet, D.M., Reanier, R.E., Kunz, M.L. (2002) Responses of an arctic landscape to Lateglacial and early Holocene climatic changes: the importance of moisture. Quat. Science Rev. 21: 997-1021.
122	BETA-103632		9310	50	Beta Analytic USA	10513	10298	10329	0.03	3	68.58	-155.267	Jones & Yu 2010	NA	NA	NA	NA	NA	Mann, D.H., Peteet, D.M., Reanier, R.E., Kunz, M.L. (2002) Responses of an arctic landscape to Lateglacial and early Holocene climatic changes: the importance of moisture. Quat. Science Rev. 21: 997-1021.
123	BETA-103635		12640	70	Beta Analytic USA	15018	14690	15269	1	1	68.519	-155.6	Jones & Yu 2010	NA	NA	NA	NA	NA	Mann, D.H., Peteet, D.M., Reanier, R.E., Kunz, M.L. (2002) Responses of an arctic landscape to Lateglacial and early Holocene climatic changes: the importance of moisture. Quat. Science Rev. 21: 997-1021.
125	BETA-107861		9670	70	Beta Analytic USA	11031	10776	11039	0.506	2	68.436	-155.947	Jones & Yu 2010	NA	NA	NA	NA	NA	Mann, D.H., Peteet, D.M., Reanier, R.E., Kunz, M.L. (2002) Responses of an arctic landscape to Lateglacial and early Holocene climatic changes: the importance of moisture. Quat. Science Rev. 21: 997-1021.
126	BETA-111126		12190	50	Beta Analytic USA	14080	13918	14250	1	1	68.436	-155.947	Jones & Yu 2010	NA	NA	NA	NA	NA	Mann, D.H., Peteet, D.M., Reanier, R.E., Kunz, M.L. (2002) Responses of an arctic landscape to Lateglacial and early Holocene climatic changes: the importance of moisture. Quat. Science Rev. 21: 997-1021.
134	BETA-120540		8450	70	Beta Analytic USA	9466	9304	9364	0.119	2	68.45	-155.636	Jones & Yu 2010	NA	NA	NA	NA	NA	Mann, D.H., Peteet, D.M., Reanier, R.E., Kunz, M.L. (2002) Responses of an arctic landscape to Lateglacial and early Holocene climatic changes: the importance of moisture. Quat. Science Rev. 21: 997-1021.
135	BETA-121108		12340	50	Beta Analytic USA	14332	14102	14684	1	1	68.453	-155.636	Jones & Yu 2010	NA	NA	NA	NA	NA	Mann, D.H., Peteet, D.M., Reanier, R.E., Kunz, M.L. (2002) Responses of an arctic landscape to Lateglacial and early Holocene climatic changes: the importance of moisture. Quat. Science Rev. 21: 997-1021.
346	BETA-5383		9600	100	Beta Analytic USA	10940	10669	11207	1	1	70.073	-151.382	Jones & Yu 2010	NA	NA	NA	NA	NA	Mann, D.H., Peteet, D.M., Reanier, R.E., Kunz, M.L. (2002) Responses of an arctic landscape to Lateglacial and early Holocene climatic changes: the importance of moisture. Quat. Science Rev. 21: 997-1021.
347	BETA-5384		9330	90	Beta Analytic USA	10532	10256	10745	1	1	70.073	-151.382	Jones & Yu 2010	NA	NA	NA	NA	NA	Mann, D.H., Peteet, D.M., Reanier, R.E., Kunz, M.L. (2002) Responses of an arctic landscape to Lateglacial and early Holocene climatic changes: the importance of moisture. Quat. Science Rev. 21: 997-1021.
391	BETA-67360		7090	80	Beta Analytic USA	7909	7707	8046	1	1	68.411	-155.802	Jones & Yu 2010	NA	NA	NA	NA	NA	Mann, D.H., Peteet, D.M., Reanier, R.E., Kunz, M.L. (2002) Responses of an arctic landscape to Lateglacial and early Holocene climatic changes: the importance of moisture. Quat. Science Rev. 21: 997-1021.
392	BETA-67362		9470	60	Beta Analytic USA	10728	10564	10876	0.79	2	68.408	-155.608	Jones & Yu 2010	NA	NA	NA	NA	NA	Mann, D.H., Peteet, D.M., Reanier, R.E., Kunz, M.L. (2002) Responses of an arctic landscape to Lateglacial and early Holocene climatic changes: the importance of moisture. Quat. Science Rev. 21: 997-1021.
405	BETA-69887		11130	110	Beta Analytic USA	12978	12739	13179	1	1	68.575	-156.267	Jones & Yu 2010	NA	NA	NA	NA	NA	Mann, D.H., Peteet, D.M., Reanier, R.E., Kunz, M.L. (2002) Responses of an arctic landscape to Lateglacial and early Holocene climatic changes: the importance of moisture. Quat. Science Rev. 21: 997-1021.
406	BETA-69888		10050	70	Beta Analytic USA	11576	11273	11830	0.965	2	68.408	-155.608	Jones & Yu 2010	NA	NA	NA	NA	NA	Mann, D.H., Peteet, D.M., Reanier, R.E., Kunz, M.L. (2002) Responses of an arctic landscape to Lateglacial and early Holocene climatic changes: the importance of moisture. Quat. Science Rev. 21: 997-1021.
407	BETA-69890		3600	60	Beta Analytic USA	3910	3722	3798	0.107	2	68.4	-155.801	Jones & Yu 2010	NA	NA	NA	NA	NA	Mann, D.H., Peteet, D.M., Reanier, R.E., Kunz, M.L. (2002) Responses of an arctic landscape to Lateglacial and early Holocene climatic changes: the importance of moisture. Quat. Science Rev. 21: 997-1021.
408	BETA-69891		8830	100	Beta Analytic USA	9900	9565	9567	0.002	2	68.443	-155.801	Jones & Yu 2010	NA	NA	NA	NA	NA	Mann, D.H., Peteet, D.M., Reanier, R.E., Kunz, M.L. (2002) Responses of an arctic landscape to Lateglacial and early Holocene climatic changes: the importance of moisture. Quat. Science Rev. 21: 997-1021.
409	BETA-69892		8260	90	Beta Analytic USA	9243	9023	9449	1	1	68.409	-155.786	Jones & Yu 2010	NA	NA	NA	NA	NA	Mann, D.H., Peteet, D.M., Reanier, R.E., Kunz, M.L. (2002) Responses of an arctic landscape to Lateglacial and early Holocene climatic changes: the importance of moisture. Quat. Science Rev. 21: 997-1021.
410	BETA-69893		7750	140	Beta Analytic USA	8570	8331	8993	1	1	68.409	-155.786	Jones & Yu 2010	NA	NA	NA	NA	NA	Mann, D.H., Peteet, D.M., Reanier, R.E., Kunz, M.L. (2002) Responses of an arctic landscape to Lateglacial and early Holocene climatic changes: the importance of moisture. Quat. Science Rev. 21: 997-1021.
411	BETA-69894		8400	60	Beta Analytic USA	9426	9285	9527	1	1	68.409	-155.786	Jones & Yu 2010	NA	NA	NA	NA	NA	Mann, D.H., Peteet, D.M., Reanier, R.E., Kunz, M.L. (2002) Responses of an arctic landscape to Lateglacial and early Holocene climatic changes: the importance of moisture. Quat. Science Rev. 21: 997-1021.
412	BETA-69902		11590	80	Beta Analytic USA	13418	13274	13570	1	1	68.408	-155.608	Jones & Yu 2010	NA	NA	NA	NA	NA	Mann, D.H., Peteet, D.M., Reanier, R.E., Kunz, M.L. (2002) Responses of an arctic landscape to Lateglacial and early Holocene climatic changes: the importance of moisture. Quat. Science Rev. 21: 997-1021.
1543	I-10715		9460	150	Teledyne Isotopes USA	10754	10299	10324	0.012	3	68.817	-149.262	Jones & Yu 2010	NA	NA	NA	NA	NA	Mann, D.H., Peteet, D.M., Reanier, R.E., Kunz, M.L. (2002) Responses of an arctic landscape to Lateglacial and early Holocene climatic changes: the importance of moisture. Quat. Science Rev. 21: 997-1021.
1545	I-10887		8660	150	Teledyne Isotopes USA	9711	9430	10175	1	1	70.373	-153.203	Jones & Yu 2010	NA	NA	NA	NA	NA	Mann, D.H., Peteet, D.M., Reanier, R.E., Kunz, M.L. (2002) Responses of an arctic landscape to Lateglacial and early Holocene climatic changes: the importance of moisture. Quat. Science Rev. 21: 997-1021.
1546	I-11419		11500	140	Teledyne Isotopes USA	13338	13074	13582	1	1	68.548	-155.382	Jones & Yu 2010	NA	NA	NA	NA	NA	Mann, D.H., Peteet, D.M., Reanier, R.E., Kunz, M.L. (2002) Responses of an arctic landscape to Lateglacial and early Holocene climatic changes: the importance of moisture. Quat. Science Rev. 21: 997-1021.
1547	I-11420		8010	130	Teledyne Isotopes USA	8874	8550	9265	1	1	70.373	-153.203	Jones & Yu 2010	NA	NA	NA	NA	NA	Mann, D.H., Peteet, D.M., Reanier, R.E., Kunz, M.L. (2002) Responses of an arctic landscape to Lateglacial and early Holocene climatic changes: the importance of moisture. Quat. Science Rev. 21: 997-1021.
1548	I-11600		11800	170	Teledyne Isotopes USA	13640	13295	14038	1	1	69.022	-151.945	Jones & Yu 2010	NA	NA	NA	NA	NA	Mann, D.H., Peteet, D.M., Reanier, R.E., Kunz, M.L. (2002) Responses of an arctic landscape to Lateglacial and early Holocene climatic changes: the importance of moisture. Quat. Science Rev. 21: 997-1021.
1554	I-12177		11700	180	Teledyne Isotopes USA	13538	13169	13954	1	1	70.428	-152.571	Jones & Yu 2010	NA	NA	NA	NA	NA	Mann, D.H., Peteet, D.M., Reanier, R.E., Kunz, M.L. (2002) Responses of an arctic landscape to Lateglacial and early Holocene climatic changes: the importance of moisture. Quat. Science Rev. 21: 997-1021.
1616	I-6838		8550	200	Teledyne Isotopes USA	9573	9091	10162	1	1	70.517	-149.867	Jones & Yu 2010	NA	NA	NA	NA	NA	Mann, D.H., Peteet, D.M., Reanier, R.E., Kunz, M.L. (2002) Responses of an arctic landscape to Lateglacial and early Holocene climatic changes: the importance of moisture. Quat. Science Rev. 21: 997-1021.
1617	I-6839		12610	200	Teledyne Isotopes USA	14862	14125	15561	1	1	70.517	-149.317	Jones & Yu 2010	NA	NA	NA	NA	NA	Mann, D.H., Peteet, D.M., Reanier, R.E., Kunz, M.L. (2002) Responses of an arctic landscape to Lateglacial and early Holocene climatic changes: the importance of moisture. Quat. Science Rev. 21: 997-1021.
3198	USGS-448		8180	45	U.S. Geological Survey Menlo Park USA	9125	9017	9267	1	1	70.05	-153	Jones & Yu 2010	NA	NA	NA	NA	NA	Mann, D.H., Peteet, D.M., Reanier, R.E., Kunz, M.L. (2002) Responses of an arctic landscape to Lateglacial and early Holocene climatic changes: the importance of moisture. Quat. Science Rev. 21: 997-1021.
312	BETA-3632		9560	220	Beta Analytic USA	10880	10240	11407	0.991	3	59.53	-139.17	Jones & Yu 2010	NA	NA	NA	NA	NA	Peteet, D. M. (1991). Postglacial migration history of lodgepole pine near Yakutat, Alaska. Canadian Journal of Botany, 69(4), 786-796.
3309	W-4802		9000	90	USGS National Center USA	10122	9780	10300	0.978	3	59.99	-141.983	Jones & Yu 2010	NA	NA	NA	NA	NA	Peteet, D.M. (1986) Modern pollen rain and vegetational history of the Malaspina Glacier district, Alaska. Quat. Res. 25: 100-120.
1190	GSC-714		11000	160	Geological Survey Canada CANADA	12892	12654	13169	1	1	62.017	-140.567	Jones & Yu 2010	NA	NA	NA	NA	NA	Rampton, V.N. (1971) Late Pleistocene glaciations of the Snag-Klutlan area, Yukon Territory. Arctic 24: 277-300.
92	AU-39		10220	490	University of Alaska USA	11843	10521	10537	0.002	2	67.13	-157.37	Jones & Yu 2010	NA	NA	NA	NA	NA	Reeburgh, W.S., Young, M.S. (1976) University of Alaska radiocarbon dates I. Radiocarbon 18: 1-15.
93	AU-40B		8255	1045	University of Alaska USA	9355	7015	7127	0.005	2	67.13	-157.37	Jones & Yu 2010	NA	NA	NA	NA	NA	Reeburgh, W.S., Young, M.S. (1976) University of Alaska radiocarbon dates I. Radiocarbon 18: 1-15.
94	AU-64	Johnson River Bog	7673	190	University of Alaska USA	8502	8056	8091	0.011	4	63.77	-144.52	Jones & Yu 2010	NA	NA	NA	NA	NA	Reeburgh, W.S., Young, M.S. (1976) University of Alaska radiocarbon dates I. Radiocarbon 18: 1-15.
96	AU-81		7600	100	University of Alaska USA	8406	8199	8585	1	1	58.64	-157.29	Jones & Yu 2010	NA	NA	NA	NA	NA	Reeburgh, W.S., Young, M.S. (1976) University of Alaska radiocarbon dates I. Radiocarbon 18: 1-15.
1217	GX-14437		9035	335	Geochron Laboratories USA	10175	9444	11156	1	1	63.217	-146.4	Jones & Yu 2010	NA	NA	NA	NA	NA	Reger, R.D., Bundtzen, T.K. (1990) Multiple glaciation and Gold-Placer formation, Valdez Creek Valley, Western Clearwater Mountains, Alaska. Div. of Geol. and Geophys. Surveys, Professional Report 107.
1221	GX-2049		10565	225	Geochron Laboratories USA	12397	11642	11670	0.005	2	63.1	-147.25	Jones & Yu 2010	NA	NA	NA	NA	NA	Reger, R.D., Bundtzen, T.K. (1990) Multiple glaciation and Gold-Placer formation, Valdez Creek Valley, Western Clearwater Mountains, Alaska. Div. of Geol. and Geophys. Surveys, Professional Report 107.
1252	GX-8062		9920	265	Geochron Laboratories USA	11471	10664	12253	0.973	2	63.09	-148.303	Jones & Yu 2010	NA	NA	NA	NA	NA	Reger, R.D., Bundtzen, T.K. (1990) Multiple glaciation and Gold-Placer formation, Valdez Creek Valley, Western Clearwater Mountains, Alaska. Div. of Geol. and Geophys. Surveys, Professional Report 107.
1214	GX-10649		9850	390	Geochron Laboratories USA	11366	10281	12441	0.987	2	60.797	-149.217	Jones & Yu 2010	NA	NA	NA	NA	NA	Reger, R.D., Combellick, R.A., Brigham-Grette, J. (1995) Late-Wisconsin events in the Upper Cook Inlet region, southcetral Alaska. in Short Notes on Alaska Geology R.A. Combellick, F. Tannian, Eds.Professional Report 117, 33-45 (Anchorage,AK).
1220	GX-18405		8515	235	Geochron Laboratories USA	9523	8992	10199	1	1	59.767	-151.817	Jones & Yu 2010	NA	NA	NA	NA	NA	Reger, R.D., Petrick, W.A. (1993) Surficial Geology and late Pleistocene History of the Anchor Point area, Alaska. Div. of Geol. and Geophys. Surveys, Public data file 93-50b.
127	BETA-11174		12210	120	Beta Analytic USA	14137	13764	14686	1	1	61.799	-147.786	Jones & Yu 2010	NA	NA	NA	NA	NA	Reger, R.D., Pinney, D.S., Burke, R.M., Wiltse, M.A. (1995) Catalog and initial analyses of geologic data to Middle to Late Quaternary deposits, Cook Inlet region, Alaska. Alaska DGGS Rep. of Inv, 95-6.
327	BETA-47180		10310	70	Beta Analytic USA	12128	11825	11908	0.069	2	59.635	-151.511	Jones & Yu 2010	NA	NA	NA	NA	NA	Reger, R.D., Pinney, D.S., Burke, R.M., Wiltse, M.A. (1995) Catalog and initial analyses of geologic data to Middle to Late Quaternary deposits, Cook Inlet region, Alaska. Alaska DGGS Rep. of Inv, 95-6.
3282	W-2936		9760	350	USGS National Center USA	11210	10246	12242	0.984	3	61.291	-149.835	Jones & Yu 2010	NA	NA	NA	NA	NA	Reger, R.D., Pinney, D.S., Burke, R.M., Wiltse, M.A. (1995) Catalog and initial analyses of geologic data to Middle to Late Quaternary deposits, Cook Inlet region, Alaska. Alaska DGGS Rep. of Inv, 95-6.
3272	W-2306		8209	250	USGS National Center USA	9134	8459	8469	0.002	3	61.146	-150.181	Jones & Yu 2010	NA	NA	NA	NA	NA	Reger, R.D., Updike, R.G.. (1983) in T.L. Péwé and R.D Reger, Eds. Guidebook to Permafrost and Quaternary Geology on the Richardson and Glenn Highways between Fairbanks and Anchorage, Alaska, Guidebook 1 185.
3188	USGS-161		12300	120	U.S. Geological Survey Menlo Park USA	14335	13870	13886	0.004	2	63.583	-149.517	Jones & Yu 2010	NA	NA	NA	NA	NA	Robinson, S.W., Trimble, D.A. (1981) U.S. Geological Survey, Menlo Park, California Radiocarbon Measurements II. Radiocarbon 23, 305-321
1601	I-3796		13900	400	Teledyne Isotopes USA	16827	15744	17901	1	1	61.1	-145.3	Jones & Yu 2010	NA	NA	NA	NA	NA	Sirkin, L., Tuthill, S.J. (1987) Late Pleistocene and Holocene deglaciation and environments of the southern Chugach Mountains, Alaska. Geol. Soc. of Am. 99: 376-384.
1602	I-3797		9920	160	Teledyne Isotopes USA	11451	10802	10848	0.009	3	60.8	-144.35	Jones & Yu 2010	NA	NA	NA	NA	NA	Sirkin, L., Tuthill, S.J. (1987) Late Pleistocene and Holocene deglaciation and environments of the southern Chugach Mountains, Alaska. Geol. Soc. of Am. 99: 376-384.
2366	SI-1103		11100	120	Smithsonian Institute USA	12951	12723	13157	1	1	60.75	-141.58	Jones & Yu 2010	NA	NA	NA	NA	NA	Stuckenrath, R. Mielke, J.E. (1973) Smithsonian institution radiocarbon measurements VIII. Radiocarbon 15: 388-424.
1240	GX-5626		12745	365	Geochron Laboratories USA	15079	13872	13879	0.001	2	63.67	-147	Jones & Yu 2010	NA	NA	NA	NA	NA	ten Brink, N.W. in R.M. Thorson, T.D. Hamilton, (1983) Eds. Glaciation in Alaska: extended abstracts from a workshop: Fairbanks, University of Alaska Museum, occasional Paper 2: 82.
1533	I-10532		12240	180	Teledyne Isotopes USA	14257	13744	14999	1	1	63.5	-149.5	Jones & Yu 2010	NA	NA	NA	NA	NA	ten Brink, N.W. in R.M. Thorson, T.D. Hamilton, (1983) Eds. Glaciation in Alaska: extended abstracts from a workshop: Fairbanks, University of Alaska Museum, occasional Paper 2: 82.
1534	I-10535		9860	140	Teledyne Isotopes USA	11335	10785	11034	0.093	3	63.75	-146.25	Jones & Yu 2010	NA	NA	NA	NA	NA	ten Brink, N.W. in R.M. Thorson, T.D. Hamilton, (1983) Eds. Glaciation in Alaska: extended abstracts from a workshop: Fairbanks, University of Alaska Museum, occasional Paper 2: 82.
1535	I-10536		10370	150	Teledyne Isotopes USA	12202	11629	11633	0.001	3	63.83	-146.5	Jones & Yu 2010	NA	NA	NA	NA	NA	ten Brink, N.W. in R.M. Thorson, T.D. Hamilton, (1983) Eds. Glaciation in Alaska: extended abstracts from a workshop: Fairbanks, University of Alaska Museum, occasional Paper 2: 82.
1539	I-10610		10220	150	Teledyne Isotopes USA	11918	11327	12423	0.993	2	63.5	-150	Jones & Yu 2010	NA	NA	NA	NA	NA	ten Brink, N.W. in R.M. Thorson, T.D. Hamilton, (1983) Eds. Glaciation in Alaska: extended abstracts from a workshop: Fairbanks, University of Alaska Museum, occasional Paper 2: 82.
1540	I-10613		12200	180	Teledyne Isotopes USA	14176	13643	13661	0.004	2	63.5	-150	Jones & Yu 2010	NA	NA	NA	NA	NA	ten Brink, N.W. in R.M. Thorson, T.D. Hamilton, (1983) Eds. Glaciation in Alaska: extended abstracts from a workshop: Fairbanks, University of Alaska Museum, occasional Paper 2: 82.
1620	I-701		10525	280	Teledyne Isotopes USA	12302	11398	12943	1	1	71.297	-156.707	Jones & Yu 2010	NA	NA	NA	NA	NA	Trautman, M.A., (1964) Isotopes, Inc., radiocarbon measurements IV. Radiocarbon 6: 269-279.
3203	USGS-618		9180	100	U.S. Geological Survey Menlo Park USA	10368	10183	10589	0.995	2	68.917	-161.25	Jones & Yu 2010	NA	NA	NA	NA	NA	Trimble,D.A., Robinson, S.W. (1989) U.S. Geological Survey, Menlo Park, California radiocarbon measurements IV. Radiocarbon 31: 69-84.
3204	USGS-655		9580	100	U.S. Geological Survey Menlo Park USA	10927	10606	10617	0.007	2	63.42	-150	Jones & Yu 2010	NA	NA	NA	NA	NA	Trimble,D.A., Robinson, S.W. (1989) U.S. Geological Survey, Menlo Park, California radiocarbon measurements IV. Radiocarbon 31: 69-84.
685	Gif-3664		1210	110	Gif sur Yvette FRANCE	1130	927	1309	1	1	70.22	-148.35	Jones & Yu 2010	NA	NA	NA	NA	NA	Walker, D.A., Short, S.K., Andrews, J.T., Webber, P.J. (1981) Late Holocene pollen and present-day vegetation, Prudhoe Bay and Atigun River, Alaska North Slope. Arc. Alp. Res. 13, 153-172.
686	Gif-3667		3470	100	Gif sur Yvette FRANCE	3744	3477	3983	1	1	70.3	-148.9	Jones & Yu 2010	NA	NA	NA	NA	NA	Walker, D.A., Short, S.K., Andrews, J.T., Webber, P.J. (1981) Late Holocene pollen and present-day vegetation, Prudhoe Bay and Atigun River, Alaska North Slope. Arc. Alp. Res. 13, 153-172.
687	Gif-3668		3270	90	Gif sur Yvette FRANCE	3505	3255	3292	0.02	2	70.27	-148.6	Jones & Yu 2010	NA	NA	NA	NA	NA	Walker, D.A., Short, S.K., Andrews, J.T., Webber, P.J. (1981) Late Holocene pollen and present-day vegetation, Prudhoe Bay and Atigun River, Alaska North Slope. Arc. Alp. Res. 13, 153-172.
690	Gif-4044		6480	130	Gif sur Yvette FRANCE	7384	7030	7042	0.003	4	70.38	-148.6	Jones & Yu 2010	NA	NA	NA	NA	NA	Walker, D.A., Short, S.K., Andrews, J.T., Webber, P.J. (1981) Late Holocene pollen and present-day vegetation, Prudhoe Bay and Atigun River, Alaska North Slope. Arc. Alp. Res. 13, 153-172.
1248	GX-6469		3675	95	Geochron Laboratories USA	4015	3720	3803	0.047	2	70.27	-148.55	Jones & Yu 2010	NA	NA	NA	NA	NA	Walker, D.A., Short, S.K., Andrews, J.T., Webber, P.J. (1981) Late Holocene pollen and present-day vegetation, Prudhoe Bay and Atigun River, Alaska North Slope. Arc. Alp. Res. 13, 153-172.
1259	GX-9833		8250	210	Geochron Laboratories USA	9190	8595	9597	1	1	70.51	-149.45	Jones & Yu 2010	NA	NA	NA	NA	NA	Walker, D.A., Short, S.K., Andrews, J.T., Webber, P.J. (1981) Late Holocene pollen and present-day vegetation, Prudhoe Bay and Atigun River, Alaska North Slope. Arc. Alp. Res. 13, 153-172.
342	BETA-5232		5620	70	Beta Analytic USA	6404	6285	6563	1	1	61.05	-157.683	Jones & Yu 2010	NA	NA	NA	NA	NA	Waythomas, C. (1996) In American Beginnings: prehistory and paleoecology of Beringia, F.H. West Ed. (University of Chicago).
1227	GX-2788		6700	330	Geochron Laboratories USA	7566	6805	6812	0.001	2	55	-162.25	Jones & Yu 2010	NA	NA	NA	NA	NA	Wilson, F.H. et al. (1997) Preliminary geologic map of the northeast Dillingham quadrangle (D-1, D-2, C-1, and C-2), Alaska. USGS Open File Report 97-866.
1560	I-13131		5810	120	Teledyne Isotopes USA	6617	6321	6372	0.026	2	56.8	-77	Korhola 2010	NA	NA	NA	NA	M	Allard, M., and L. Rousseau (1999), The international structure of a pala and a peat plateau in the Rivière Boniface region, Québec: Interferences on the formation of ice segregation mounds, Géographie physique et Quaternaire, 53(3), 373-387.
1570	I-13406		6080	120	Teledyne Isotopes USA	6954	6676	7246	1	1	56.875	-76	Korhola 2010	NA	NA	NA	NA	M	Allard, M., and L. Rousseau (1999), The international structure of a pala and a peat plateau in the Rivière Boniface region, Québec: Interferences on the formation of ice segregation mounds, Géographie physique et Quaternaire, 53(3), 373-387.
1922	Lv-698		4900	100		5647	5333	5348	0.01	3	56.1833	-76	Korhola 2010	NA	NA	NA	NA	M	Allard, M., and L. Rousseau (1999), The international structure of a pala and a peat plateau in the Rivière Boniface region, Québec: Interferences on the formation of ice segregation mounds, Géographie physique et Quaternaire, 53(3), 373-387.
2100	QC-1176		2970	90	Queens College USA	3135	2886	2908	0.016	2	56.21	-74.5	Korhola 2010	NA	NA	NA	NA	NA	Allard, M., and L. Rousseau (1999), The international structure of a pala and a peat plateau in the Rivière Boniface region, Québec: Interferences on the formation of ice segregation mounds, Géographie physique et Quaternaire, 53(3), 373-387.
2106	QC-1346		1755	110	Queens College USA	1676	1410	1899	0.997	2	56.21	-74.5	Korhola 2010	NA	NA	NA	NA	NA	Allard, M., and L. Rousseau (1999), The international structure of a pala and a peat plateau in the Rivière Boniface region, Québec: Interferences on the formation of ice segregation mounds, Géographie physique et Quaternaire, 53(3), 373-387.
2107	QC-1347		3825	120	Queens College USA	4226	3873	4529	1	1	56.21	-74.5	Korhola 2010	NA	NA	NA	NA	NA	Allard, M., and L. Rousseau (1999), The international structure of a pala and a peat plateau in the Rivière Boniface region, Québec: Interferences on the formation of ice segregation mounds, Géographie physique et Quaternaire, 53(3), 373-387.
2108	QC-1348		3940	130	Queens College USA	4383	3996	4037	0.02	4	56.21	-74.5	Korhola 2010	NA	NA	NA	NA	NA	Allard, M., and L. Rousseau (1999), The international structure of a pala and a peat plateau in the Rivière Boniface region, Québec: Interferences on the formation of ice segregation mounds, Géographie physique et Quaternaire, 53(3), 373-387.
2211	QU-1175		1910	90	Centre de Recherches Minerales Quebec CANADA	1851	1617	2061	0.996	2	56.21	-75	Korhola 2010	NA	NA	NA	NA	NA	Allard, M., and L. Rousseau (1999), The international structure of a pala and a peat plateau in the Rivière Boniface region, Québec: Interferences on the formation of ice segregation mounds, Géographie physique et Quaternaire, 53(3), 373-387.
3064	UL-1210		3640	110	Laval University CANADA	3968	3643	3666	0.01	3	57	-75	Korhola 2010	NA	NA	NA	NA	M	Allard, M., and L. Rousseau (1999), The international structure of a pala and a peat plateau in the Rivière Boniface region, Québec: Interferences on the formation of ice segregation mounds, Géographie physique et Quaternaire, 53(3), 373-387.
3065	UL-1237		4920	100	Laval University CANADA	5670	5339	5341	0.001	2	57	-75	Korhola 2010	NA	NA	NA	NA	M	Allard, M., and L. Rousseau (1999), The international structure of a pala and a peat plateau in the Rivière Boniface region, Québec: Interferences on the formation of ice segregation mounds, Géographie physique et Quaternaire, 53(3), 373-387.
3067	UL-1259		4080	110	Laval University CANADA	4597	4289	4851	1	1	57	-75	Korhola 2010	NA	NA	NA	NA	M	Allard, M., and L. Rousseau (1999), The international structure of a pala and a peat plateau in the Rivière Boniface region, Québec: Interferences on the formation of ice segregation mounds, Géographie physique et Quaternaire, 53(3), 373-387.
3684	GSC-2041	San Juan Ridge	11200	110	Geological Survey Canada CANADA	13057	12802	13275	1	1	48.5333	-124.217	Korhola 2010	NA	NA	NA	NA	NA	Alley, N. F., and S. C. Chatwin (1979), Late Pleistocene history and geomorphology, southwestern Vancouver Island, British Columbia, Canadian journal of earth sciences, 16(9), 1645-1657.
3685	GSC-2182	Lens Creek	12200	140	Geological Survey Canada CANADA	14136	13743	14770	1	1	48.7167	-124.033	Korhola 2010	NA	NA	NA	NA	NA	Alley, N. F., and S. C. Chatwin (1979), Late Pleistocene history and geomorphology, southwestern Vancouver Island, British Columbia, Canadian journal of earth sciences, 16(9), 1645-1657.
3686	GSC-2223	Harris Creek	13100	130	Geological Survey Canada CANADA	15699	15282	16079	1	1	48.7167	-124.183	Korhola 2010	NA	NA	NA	NA	NA	Alley, N. F., and S. C. Chatwin (1979), Late Pleistocene history and geomorphology, southwestern Vancouver Island, British Columbia, Canadian journal of earth sciences, 16(9), 1645-1657.
1815	LU-2851		6070	70	Lund SWEDEN	6935	6754	6764	0.011	2	60.05	14.31	Korhola 2010	NA	NA	NA	NA	O	Almquist‐Jacobson, H., and D. Foster (1995), Toward an integrated model for raised‐bog development: theory and field evidence, Ecology, 76(8), 2503-2516.
1816	LU-2852		4910	60	Lund SWEDEN	5647	5484	5528	0.04	4	60.05	14.31	Korhola 2010	NA	NA	NA	NA	O	Almquist‐Jacobson, H., and D. Foster (1995), Toward an integrated model for raised‐bog development: theory and field evidence, Ecology, 76(8), 2503-2516.
1817	LU-2853		5450	60	Lund SWEDEN	6245	6022	6049	0.023	5	60.05	14.31	Korhola 2010	NA	NA	NA	NA	O	Almquist‐Jacobson, H., and D. Foster (1995), Toward an integrated model for raised‐bog development: theory and field evidence, Ecology, 76(8), 2503-2516.
1818	LU-2854		4290	60	Lund SWEDEN	4863	4643	4678	0.033	3	60.05	14.31	Korhola 2010	NA	NA	NA	NA	O	Almquist‐Jacobson, H., and D. Foster (1995), Toward an integrated model for raised‐bog development: theory and field evidence, Ecology, 76(8), 2503-2516.
1819	LU-2855		2290	50	Lund SWEDEN	2301	2149	2379	0.997	2	60.05	14.31	Korhola 2010	NA	NA	NA	NA	O	Almquist‐Jacobson, H., and D. Foster (1995), Toward an integrated model for raised‐bog development: theory and field evidence, Ecology, 76(8), 2503-2516.
1820	LU-2856		520	50	Lund SWEDEN	543	497	567	0.691	2	60.05	14.31	Korhola 2010	NA	NA	NA	NA	O	Almquist‐Jacobson, H., and D. Foster (1995), Toward an integrated model for raised‐bog development: theory and field evidence, Ecology, 76(8), 2503-2516.
1827	LU-3176		5860	70	Lund SWEDEN	6676	6492	6805	0.964	2	59.522	14.504	Korhola 2010	NA	NA	NA	NA	O	Almquist‐Jacobson, H., and D. Foster (1995), Toward an integrated model for raised‐bog development: theory and field evidence, Ecology, 76(8), 2503-2516.
1828	LU-3177		5160	60	Lund SWEDEN	5917	5741	6020	0.963	3	59.522	14.504	Korhola 2010	NA	NA	NA	NA	O	Almquist‐Jacobson, H., and D. Foster (1995), Toward an integrated model for raised‐bog development: theory and field evidence, Ecology, 76(8), 2503-2516.
1829	LU-3178		5550	60	Lund SWEDEN	6349	6216	6239	0.026	3	59.522	14.504	Korhola 2010	NA	NA	NA	NA	O	Almquist‐Jacobson, H., and D. Foster (1995), Toward an integrated model for raised‐bog development: theory and field evidence, Ecology, 76(8), 2503-2516.
1830	LU-3179		3580	60	Lund SWEDEN	3882	3700	3998	0.947	2	59.522	14.504	Korhola 2010	NA	NA	NA	NA	O	Almquist‐Jacobson, H., and D. Foster (1995), Toward an integrated model for raised‐bog development: theory and field evidence, Ecology, 76(8), 2503-2516.
1831	LU-3180		2140	50	Lund SWEDEN	2131	1996	2209	0.748	2	59.522	14.504	Korhola 2010	NA	NA	NA	NA	O	Almquist‐Jacobson, H., and D. Foster (1995), Toward an integrated model for raised‐bog development: theory and field evidence, Ecology, 76(8), 2503-2516.
1832	LU-3181		2000	50	Lund SWEDEN	1954	1829	1846	0.017	3	59.522	14.504	Korhola 2010	NA	NA	NA	NA	O	Almquist‐Jacobson, H., and D. Foster (1995), Toward an integrated model for raised‐bog development: theory and field evidence, Ecology, 76(8), 2503-2516.
1833	LU-3182		1600	50	Lund SWEDEN	1483	1382	1574	0.963	2	59.522	14.504	Korhola 2010	NA	NA	NA	NA	O	Almquist‐Jacobson, H., and D. Foster (1995), Toward an integrated model for raised‐bog development: theory and field evidence, Ecology, 76(8), 2503-2516.
1834	LU-3190		3410	60	Lund SWEDEN	3665	3484	3486	0.002	3	60.0315	13.322	Korhola 2010	NA	NA	NA	NA	O	Almquist‐Jacobson, H., and D. Foster (1995), Toward an integrated model for raised‐bog development: theory and field evidence, Ecology, 76(8), 2503-2516.
1835	LU-3191		3230	60	Lund SWEDEN	3458	3278	3281	0.002	3	60.0315	13.322	Korhola 2010	NA	NA	NA	NA	O	Almquist‐Jacobson, H., and D. Foster (1995), Toward an integrated model for raised‐bog development: theory and field evidence, Ecology, 76(8), 2503-2516.
1836	LU-3192		2910	60	Lund SWEDEN	3053	2877	3213	1	1	60.0315	13.322	Korhola 2010	NA	NA	NA	NA	O	Almquist‐Jacobson, H., and D. Foster (1995), Toward an integrated model for raised‐bog development: theory and field evidence, Ecology, 76(8), 2503-2516.
1837	LU-3193		3440	60	Lund SWEDEN	3704	3564	3857	1	1	60.0315	13.322	Korhola 2010	NA	NA	NA	NA	O	Almquist‐Jacobson, H., and D. Foster (1995), Toward an integrated model for raised‐bog development: theory and field evidence, Ecology, 76(8), 2503-2516.
1838	LU-3194		3290	60	Lund SWEDEN	3520	3386	3641	0.992	2	60.0315	13.322	Korhola 2010	NA	NA	NA	NA	O	Almquist‐Jacobson, H., and D. Foster (1995), Toward an integrated model for raised‐bog development: theory and field evidence, Ecology, 76(8), 2503-2516.
1839	LU-3195		3530	60	Lund SWEDEN	3806	3643	3666	0.031	2	60.0315	13.322	Korhola 2010	NA	NA	NA	NA	O	Almquist‐Jacobson, H., and D. Foster (1995), Toward an integrated model for raised‐bog development: theory and field evidence, Ecology, 76(8), 2503-2516.
1840	LU-3196		3470	60	Lund SWEDEN	3744	3589	3884	1	1	60.0315	13.322	Korhola 2010	NA	NA	NA	NA	O	Almquist‐Jacobson, H., and D. Foster (1995), Toward an integrated model for raised‐bog development: theory and field evidence, Ecology, 76(8), 2503-2516.
1842	LU-3213		4460	60	Lund SWEDEN	5113	4879	4938	0.081	2	59.513	14.501	Korhola 2010	NA	NA	NA	NA	O	Almquist‐Jacobson, H., and D. Foster (1995), Toward an integrated model for raised‐bog development: theory and field evidence, Ecology, 76(8), 2503-2516.
1843	LU-3214		5700	60	Lund SWEDEN	6492	6323	6333	0.009	3	59.513	14.501	Korhola 2010	NA	NA	NA	NA	O	Almquist‐Jacobson, H., and D. Foster (1995), Toward an integrated model for raised‐bog development: theory and field evidence, Ecology, 76(8), 2503-2516.
1844	LU-3216		6590	90	Lund SWEDEN	7490	7317	7617	1	1	59.513	14.501	Korhola 2010	NA	NA	NA	NA	O	Almquist‐Jacobson, H., and D. Foster (1995), Toward an integrated model for raised‐bog development: theory and field evidence, Ecology, 76(8), 2503-2516.
1845	LU-3218		6530	80	Lund SWEDEN	7442	7293	7571	1	1	59.513	14.501	Korhola 2010	NA	NA	NA	NA	O	Almquist‐Jacobson, H., and D. Foster (1995), Toward an integrated model for raised‐bog development: theory and field evidence, Ecology, 76(8), 2503-2516.
1846	LU-3220		5900	80	Lund SWEDEN	6725	6502	6911	1	1	59.513	14.501	Korhola 2010	NA	NA	NA	NA	O	Almquist‐Jacobson, H., and D. Foster (1995), Toward an integrated model for raised‐bog development: theory and field evidence, Ecology, 76(8), 2503-2516.
1847	LU-3221		7320	90	Lund SWEDEN	8133	7972	8331	1	1	59.513	14.501	Korhola 2010	NA	NA	NA	NA	O	Almquist‐Jacobson, H., and D. Foster (1995), Toward an integrated model for raised‐bog development: theory and field evidence, Ecology, 76(8), 2503-2516.
1848	LU-3223		7680	100	Lund SWEDEN	8483	8216	8242	0.008	2	59.513	14.501	Korhola 2010	NA	NA	NA	NA	O	Almquist‐Jacobson, H., and D. Foster (1995), Toward an integrated model for raised‐bog development: theory and field evidence, Ecology, 76(8), 2503-2516.
1849	LU-3226		5020	80	Lund SWEDEN	5768	5608	5911	1	1	59.513	14.501	Korhola 2010	NA	NA	NA	NA	O	Almquist‐Jacobson, H., and D. Foster (1995), Toward an integrated model for raised‐bog development: theory and field evidence, Ecology, 76(8), 2503-2516.
1850	LU-3227		3090	70	Lund SWEDEN	3290	3079	3093	0.013	3	59.513	14.501	Korhola 2010	NA	NA	NA	NA	O	Almquist‐Jacobson, H., and D. Foster (1995), Toward an integrated model for raised‐bog development: theory and field evidence, Ecology, 76(8), 2503-2516.
1853	LU-3334		8400	130	Lund SWEDEN	9372	9024	9563	0.995	3	59.4525	15.302	Korhola 2010	NA	NA	NA	NA	O	Almquist‐Jacobson, H., and D. Foster (1995), Toward an integrated model for raised‐bog development: theory and field evidence, Ecology, 76(8), 2503-2516.
1854	LU-3335		8610	100	Lund SWEDEN	9614	9428	9913	1	1	59.4525	15.302	Korhola 2010	NA	NA	NA	NA	O	Almquist‐Jacobson, H., and D. Foster (1995), Toward an integrated model for raised‐bog development: theory and field evidence, Ecology, 76(8), 2503-2516.
1855	LU-3336		8410	100	Lund SWEDEN	9404	9135	9544	1	1	59.4525	15.302	Korhola 2010	NA	NA	NA	NA	O	Almquist‐Jacobson, H., and D. Foster (1995), Toward an integrated model for raised‐bog development: theory and field evidence, Ecology, 76(8), 2503-2516.
1856	LU-3337		8240	100	Lund SWEDEN	9219	9007	9462	1	1	59.4525	15.302	Korhola 2010	NA	NA	NA	NA	O	Almquist‐Jacobson, H., and D. Foster (1995), Toward an integrated model for raised‐bog development: theory and field evidence, Ecology, 76(8), 2503-2516.
1857	LU-3338		8180	100	Lund SWEDEN	9151	8781	8832	0.023	4	59.4525	15.302	Korhola 2010	NA	NA	NA	NA	O	Almquist‐Jacobson, H., and D. Foster (1995), Toward an integrated model for raised‐bog development: theory and field evidence, Ecology, 76(8), 2503-2516.
1858	LU-3339		8390	100	Lund SWEDEN	9380	9128	9541	1	1	59.4525	15.302	Korhola 2010	NA	NA	NA	NA	O	Almquist‐Jacobson, H., and D. Foster (1995), Toward an integrated model for raised‐bog development: theory and field evidence, Ecology, 76(8), 2503-2516.
1859	LU-3340		7140	90	Lund SWEDEN	7964	7790	8169	1	1	59.4525	15.302	Korhola 2010	NA	NA	NA	NA	O	Almquist‐Jacobson, H., and D. Foster (1995), Toward an integrated model for raised‐bog development: theory and field evidence, Ecology, 76(8), 2503-2516.
1860	LU-3341		3960	70	Lund SWEDEN	4416	4157	4205	0.03	4	59.4525	15.302	Korhola 2010	NA	NA	NA	NA	O	Almquist‐Jacobson, H., and D. Foster (1995), Toward an integrated model for raised‐bog development: theory and field evidence, Ecology, 76(8), 2503-2516.
1863	LU-3441		1830	80	Lund SWEDEN	1760	1565	1926	1	1	59.353	15.313	Korhola 2010	NA	NA	NA	NA	O	Almquist‐Jacobson, H., and D. Foster (1995), Toward an integrated model for raised‐bog development: theory and field evidence, Ecology, 76(8), 2503-2516.
1864	LU-3444		4310	90	Lund SWEDEN	4903	4584	4599	0.007	5	59.353	15.313	Korhola 2010	NA	NA	NA	NA	O	Almquist‐Jacobson, H., and D. Foster (1995), Toward an integrated model for raised‐bog development: theory and field evidence, Ecology, 76(8), 2503-2516.
1865	LU-3445		7340	90	Lund SWEDEN	8155	7983	7990	0.006	2	59.353	15.313	Korhola 2010	NA	NA	NA	NA	O	Almquist‐Jacobson, H., and D. Foster (1995), Toward an integrated model for raised‐bog development: theory and field evidence, Ecology, 76(8), 2503-2516.
1866	LU-3448		7570	90	Lund SWEDEN	8377	8192	8542	1	1	59.353	15.313	Korhola 2010	NA	NA	NA	NA	O	Almquist‐Jacobson, H., and D. Foster (1995), Toward an integrated model for raised‐bog development: theory and field evidence, Ecology, 76(8), 2503-2516.
1867	LU-3449		7380	90	Lund SWEDEN	8203	8019	8370	1	1	59.353	15.313	Korhola 2010	NA	NA	NA	NA	O	Almquist‐Jacobson, H., and D. Foster (1995), Toward an integrated model for raised‐bog development: theory and field evidence, Ecology, 76(8), 2503-2516.
2246	RCD-2186		9210	110		10398	10195	10666	1	1	57.313	-5.473	Korhola 2010	NA	NA	NA	NA	O	Anderson, D. E. (1998), A reconstruction of Holocene climatic changes from peat bogs in north-west Scotland, Boreas, 27, 208-224.
2480	SRR-5602		8335	50	NERC Radiocarbon Laboratory SCOTLAND	9356	9143	9174	0.032	3	57.336	-5.473	Korhola 2010	NA	NA	NA	NA	O	Anderson, D. E. (1998), A reconstruction of Holocene climatic changes from peat bogs in north-west Scotland, Boreas, 27, 208-224.
3538	Wk-4214		7820	90		8629	8422	8799	0.858	4	57.412	-5.473	Korhola 2010	NA	NA	NA	NA	O	Anderson, D. E. (1998), A reconstruction of Holocene climatic changes from peat bogs in north-west Scotland, Boreas, 27, 208-224.
364	BETA-59897	Lowder Creek Bog	9200	100	Beta Analytic USA	10385	10197	10593	0.986	2	37.6	-113	Korhola 2010	1	500	12	peat	O	Anderson, R.S., Jim Hasbargen, Peter A. Koehler and Eric J. Feiler (1999), Late Wisconsin and Holocene Subalpine Forests of the Markagunt Plateau of Utah, Southwestern Colorado Plateau, U.S.A., Arctic, Antarctic, and Alpine Research Vol. 31, No. 4 (Nov., 1999), pp. 366-378
3668	GSC-2629	Portage	3460	70	Geological Survey Canada CANADA	3730	3562	3904	1	1	46.6736	-64	Korhola 2010	NA	420	NA	NA	Bog	Anderson, T. W. (1980), Holocene vegetation and climatic history of Prince Edward Island, Canada, Canadian Journal of Earth Sciences, 17(9), 1152-1165.
3683	GSC-2647	East Biddeford	8180	80	Geological Survey Canada CANADA	9148	8989	9415	1	1	46.6333	-63.9	Korhola 2010	Bog	NA	NA	NA	NA	Anderson, T. W. (1980), Holocene vegetation and climatic history of Prince Edward Island, Canada, Canadian Journal of Earth Sciences, 17(9), 1152-1165.
655	GaK-2575		1670	90	Gakushuin University JAPAN	1579	1383	1745	0.949	2	67.625	-65	Korhola 2010	NA	NA	NA	NA	NA	Andrews, J., and G. Miller (1972), The Quarternary History of Northern Cumberland Peninsula, East Baffin Island, NWT Part X: Radiocarbon Date List, Arctic and Alpine Research, 261-277.
656	GaK-3098		680	90	Gakushuin University JAPAN	639	522	768	0.997	2	67.51	-64	Korhola 2010	NA	NA	NA	NA	NA	Andrews, J., and G. Miller (1972), The Quarternary History of Northern Cumberland Peninsula, East Baffin Island, NWT Part X: Radiocarbon Date List, Arctic and Alpine Research, 261-277.
657	GaK-3357		430	90	Gakushuin University JAPAN	457	297	562	0.946	2	67.58	-65	Korhola 2010	NA	NA	NA	NA	NA	Andrews, J., and G. Miller (1972), The Quarternary History of Northern Cumberland Peninsula, East Baffin Island, NWT Part X: Radiocarbon Date List, Arctic and Alpine Research, 261-277.
2370	SI-1699		4660	90	Smithsonian Institute USA	5394	5054	5188	0.12	4	66.5	-67	Korhola 2010	NA	NA	NA	NA	NA	Andrews, J., and G. Miller (1972), The Quarternary History of Northern Cumberland Peninsula, East Baffin Island, NWT Part X: Radiocarbon Date List, Arctic and Alpine Research, 261-277.
2371	SI-2555		2570	75	Smithsonian Institute USA	2627	2378	2793	0.994	2	67	-63	Korhola 2010	NA	NA	NA	NA	NA	Andrews, J., W. Mode, and P. Davis (1980), Holocene climate based on pollen transfer functions, eastern Canadian Arctic, Arctic and Alpine Research, 41-64.
3095	UL-2375	Fosheim	350	60	Laval University CANADA	401	302	506	1	1	55.2	-77.4	Korhola 2010	NA	NA	NA	NA	M	Arlen-Pouliot, Y., and N. Bhiry (2005), Palaeoecology of a palsa and a filled thermokarst pond in a permafrost peatland, subarctic Québec, Canada, The Holocene, 15(3), 408-419, doi:10.1191/0959683605hl818rp.
74	AECV-470C		9630	650	Alberta Environment Centre of Vegreville CANADA	11054	9431	12735	1	1	55.15	-119	Korhola 2010	NA	NA	NA	NA	NA	Arnold, T.G., PhD Thesis, Simon Fraser University 2006.
2206	QL-1083		12400	60		14477	14144	14857	1	1	44.75	-94	Korhola 2010	NA	NA	NA	NA	NA	Ashworth, A. C., D. P. Schwert, W. A. Watts, and H. Wright (1981), Plant and insect fossils at Norwood in south-central Minnesota: a record of late-glacial succession, Quaternary Research, 16(1), 66-79.
3077	UL-2281		1190	100	Laval University CANADA	1115	934	1288	1	1	57.45	-76.2	Korhola 2010	NA	NA	NA	NA	O	Asselin, H., and S. Payette (2006), Origin and long-term dynamics of a subarctic tree line, Ecoscience, 13(2), 135-142.
3078	UL-2282		3520	110	Laval University CANADA	3803	3509	3531	0.009	3	57.45	-76.2	Korhola 2010	NA	NA	NA	NA	O	Asselin, H., and S. Payette (2006), Origin and long-term dynamics of a subarctic tree line, Ecoscience, 13(2), 135-142.
3079	UL-2285		5480	110	Laval University CANADA	6269	5994	6487	1	1	57.45	-76.2	Korhola 2010	NA	NA	NA	NA	O	Asselin, H., and S. Payette (2006), Origin and long-term dynamics of a subarctic tree line, Ecoscience, 13(2), 135-142.
3080	UL-2288		5170	110	Laval University CANADA	5932	5659	6195	1	1	57.45	-76.2	Korhola 2010	NA	NA	NA	NA	O	Asselin, H., and S. Payette (2006), Origin and long-term dynamics of a subarctic tree line, Ecoscience, 13(2), 135-142.
3081	UL-2289		4320	110	Laval University CANADA	4922	4582	4602	0.011	4	57.45	-76.2	Korhola 2010	NA	NA	NA	NA	O	Asselin, H., and S. Payette (2006), Origin and long-term dynamics of a subarctic tree line, Ecoscience, 13(2), 135-142.
3082	UL-2292		2000	90	Laval University CANADA	1962	1722	2155	0.985	2	57.45	-76.2	Korhola 2010	NA	NA	NA	NA	O	Asselin, H., and S. Payette (2006), Origin and long-term dynamics of a subarctic tree line, Ecoscience, 13(2), 135-142.
3083	UL-2298		950	80	Laval University CANADA	855	694	984	0.989	2	57.45	-76.2	Korhola 2010	NA	NA	NA	NA	O	Asselin, H., and S. Payette (2006), Origin and long-term dynamics of a subarctic tree line, Ecoscience, 13(2), 135-142.
3084	UL-2299		2280	80	Laval University CANADA	2273	2060	2493	0.976	3	57.45	-76.2	Korhola 2010	NA	NA	NA	NA	O	Asselin, H., and S. Payette (2006), Origin and long-term dynamics of a subarctic tree line, Ecoscience, 13(2), 135-142.
3085	UL-2301		2110	100	Laval University CANADA	2096	1885	2332	1	1	57.45	-76.2	Korhola 2010	NA	NA	NA	NA	O	Asselin, H., and S. Payette (2006), Origin and long-term dynamics of a subarctic tree line, Ecoscience, 13(2), 135-142.
3086	UL-2303		3570	90	Laval University CANADA	3869	3636	4094	0.99	2	57.45	-76.2	Korhola 2010	NA	NA	NA	NA	O	Asselin, H., and S. Payette (2006), Origin and long-term dynamics of a subarctic tree line, Ecoscience, 13(2), 135-142.
3087	UL-2305		870	100	Laval University CANADA	801	656	967	1	1	57.45	-76.2	Korhola 2010	NA	NA	NA	NA	O	Asselin, H., and S. Payette (2006), Origin and long-term dynamics of a subarctic tree line, Ecoscience, 13(2), 135-142.
3088	UL-2318		2020	90	Laval University CANADA	1987	1738	1760	0.011	4	57.45	-76.2	Korhola 2010	NA	NA	NA	NA	O	Asselin, H., and S. Payette (2006), Origin and long-term dynamics of a subarctic tree line, Ecoscience, 13(2), 135-142.
3089	UL-2319		2340	90	Laval University CANADA	2396	2152	2620	0.884	2	57.45	-76.2	Korhola 2010	NA	NA	NA	NA	O	Asselin, H., and S. Payette (2006), Origin and long-term dynamics of a subarctic tree line, Ecoscience, 13(2), 135-142.
3090	UL-2322		1630	90	Laval University CANADA	1530	1332	1728	1	1	57.45	-76.2	Korhola 2010	NA	NA	NA	NA	O	Asselin, H., and S. Payette (2006), Origin and long-term dynamics of a subarctic tree line, Ecoscience, 13(2), 135-142.
3091	UL-2337		4460	110	Laval University CANADA	5106	4838	5326	0.971	3	57.45	-76.2	Korhola 2010	NA	NA	NA	NA	O	Asselin, H., and S. Payette (2006), Origin and long-term dynamics of a subarctic tree line, Ecoscience, 13(2), 135-142.
3092	UL-2338		220	80	Laval University CANADA	215	0	44	0.114	3	57.45	-76.2	Korhola 2010	NA	NA	NA	NA	O	Asselin, H., and S. Payette (2006), Origin and long-term dynamics of a subarctic tree line, Ecoscience, 13(2), 135-142.
2475	SRR-4631		5315	35	NERC Radiocarbon Laboratory SCOTLAND	6092	5992	6202	1	1	55.013	-3	Korhola 2010	NA	NA	NA	NA	O	Barber, K. E., F. M. Chambers, and D. Maddy (2003), Holocene palaeoclimates from peat stratigraphy: macrofossil proxy climate records from three oceanic raised bogs in England and Ireland, Quaternary Science Reviews, 22(5-7), 521-539.
3206	USGS-923	Situk River	880	55	U.S. Geological Survey Menlo Park USA	800	698	916	1	1	59.45	-140	Korhola 2010	NA	NA	NA	NA	NA	Barclay, D. J., G. C. Wiles, and P. E. Calkin (2009), Holocene glacier fluctuations in Alaska, Quaternary Science Reviews, 28(21), 2034-2048.
585	BGS-901		6980	120	Brock University CANADA	7813	7597	8009	1	1	42.6	-81	Korhola 2010	NA	NA	NA	NA	NA	Barnett, P., J. Coakley, J. Terasmae, and C. Winn (1985), Chronology and significance of a Holocene sedimentary profile from Clear Creek, Lake Erie shoreline, Ontario, Canadian Journal of Earth Sciences, 22(8), 1133-1138.
2223	QU-496		6390	130	Centre de Recherches Minerales Quebec CANADA	7305	7000	7517	0.984	2	50.5	-78	Korhola 2010	NA	NA	NA	NA	O	Barrette, L., P. La Salle, C. Samson (1981), Quebec radiocarbon measurements III, Radiocarbon 23, 241-251.
483	BGS-1968		1910	110	Brock University CANADA	1852	1571	1583	0.006	2	55.03	-113.15	Korhola 2010	NA	NA	NA	NA	NA	Bauer, I. E., L. D. Gignac, and D. H. Vitt (2003), Development of a peatland complex in boreal western Canada: lateral site expansion and local variability in vegetation succession and long-term peat accumulation, Canadian Journal of Botany-Revue Canadienne De Botanique, 81(8), 833-847.
484	BGS-1969		2460	90	Brock University CANADA	2544	2350	2741	1	1	55.03	-113.15	Korhola 2010	NA	NA	NA	NA	NA	Bauer, I. E., L. D. Gignac, and D. H. Vitt (2003), Development of a peatland complex in boreal western Canada: lateral site expansion and local variability in vegetation succession and long-term peat accumulation, Canadian Journal of Botany-Revue Canadienne De Botanique, 81(8), 833-847.
486	BGS-1970		2400	110	Brock University CANADA	2482	2159	2250	0.066	2	55.03	-113.15	Korhola 2010	NA	NA	NA	NA	NA	Bauer, I. E., L. D. Gignac, and D. H. Vitt (2003), Development of a peatland complex in boreal western Canada: lateral site expansion and local variability in vegetation succession and long-term peat accumulation, Canadian Journal of Botany-Revue Canadienne De Botanique, 81(8), 833-847.
487	BGS-1971		2850	110	Brock University CANADA	2990	2755	3247	0.993	2	55.03	-113.15	Korhola 2010	NA	NA	NA	NA	NA	Bauer, I. E., L. D. Gignac, and D. H. Vitt (2003), Development of a peatland complex in boreal western Canada: lateral site expansion and local variability in vegetation succession and long-term peat accumulation, Canadian Journal of Botany-Revue Canadienne De Botanique, 81(8), 833-847.
488	BGS-1972		2160	90	Brock University CANADA	2157	1949	2344	1	1	55.03	-113.15	Korhola 2010	NA	NA	NA	NA	NA	Bauer, I. E., L. D. Gignac, and D. H. Vitt (2003), Development of a peatland complex in boreal western Canada: lateral site expansion and local variability in vegetation succession and long-term peat accumulation, Canadian Journal of Botany-Revue Canadienne De Botanique, 81(8), 833-847.
489	BGS-1973		4600	110	Brock University CANADA	5288	4971	5584	1	1	55.03	-113.15	Korhola 2010	NA	NA	NA	NA	NA	Bauer, I. E., L. D. Gignac, and D. H. Vitt (2003), Development of a peatland complex in boreal western Canada: lateral site expansion and local variability in vegetation succession and long-term peat accumulation, Canadian Journal of Botany-Revue Canadienne De Botanique, 81(8), 833-847.
490	BGS-1974		3600	120	Brock University CANADA	3914	3588	4241	1	1	55.03	-113.15	Korhola 2010	NA	NA	NA	NA	NA	Bauer, I. E., L. D. Gignac, and D. H. Vitt (2003), Development of a peatland complex in boreal western Canada: lateral site expansion and local variability in vegetation succession and long-term peat accumulation, Canadian Journal of Botany-Revue Canadienne De Botanique, 81(8), 833-847.
491	BGS-1976		1650	100	Brock University CANADA	1555	1348	1742	0.96	2	55.03	-113.15	Korhola 2010	NA	NA	NA	NA	NA	Bauer, I. E., L. D. Gignac, and D. H. Vitt (2003), Development of a peatland complex in boreal western Canada: lateral site expansion and local variability in vegetation succession and long-term peat accumulation, Canadian Journal of Botany-Revue Canadienne De Botanique, 81(8), 833-847.
492	BGS-1977		5240	110	Brock University CANADA	6026	5749	5829	0.083	3	55.03	-113.15	Korhola 2010	NA	NA	NA	NA	NA	Bauer, I. E., L. D. Gignac, and D. H. Vitt (2003), Development of a peatland complex in boreal western Canada: lateral site expansion and local variability in vegetation succession and long-term peat accumulation, Canadian Journal of Botany-Revue Canadienne De Botanique, 81(8), 833-847.
493	BGS-1978		3920	120	Brock University CANADA	4352	3987	4048	0.03	4	55.03	-113.15	Korhola 2010	NA	NA	NA	NA	NA	Bauer, I. E., L. D. Gignac, and D. H. Vitt (2003), Development of a peatland complex in boreal western Canada: lateral site expansion and local variability in vegetation succession and long-term peat accumulation, Canadian Journal of Botany-Revue Canadienne De Botanique, 81(8), 833-847.
494	BGS-1979		3470	110	Brock University CANADA	3745	3458	3989	0.988	2	55.03	-113.15	Korhola 2010	NA	NA	NA	NA	NA	Bauer, I. E., L. D. Gignac, and D. H. Vitt (2003), Development of a peatland complex in boreal western Canada: lateral site expansion and local variability in vegetation succession and long-term peat accumulation, Canadian Journal of Botany-Revue Canadienne De Botanique, 81(8), 833-847.
495	BGS-1980		2850	100	Brock University CANADA	2985	2760	3228	1	1	55.03	-113.15	Korhola 2010	NA	NA	NA	NA	NA	Bauer, I. E., L. D. Gignac, and D. H. Vitt (2003), Development of a peatland complex in boreal western Canada: lateral site expansion and local variability in vegetation succession and long-term peat accumulation, Canadian Journal of Botany-Revue Canadienne De Botanique, 81(8), 833-847.
496	BGS-1981		5440	120	Brock University CANADA	6219	5938	6447	1	1	55.03	-113.15	Korhola 2010	NA	NA	NA	NA	NA	Bauer, I. E., L. D. Gignac, and D. H. Vitt (2003), Development of a peatland complex in boreal western Canada: lateral site expansion and local variability in vegetation succession and long-term peat accumulation, Canadian Journal of Botany-Revue Canadienne De Botanique, 81(8), 833-847.
497	BGS-1982		6540	140	Brock University CANADA	7440	7174	7225	0.031	2	55.03	-113.15	Korhola 2010	NA	NA	NA	NA	NA	Bauer, I. E., L. D. Gignac, and D. H. Vitt (2003), Development of a peatland complex in boreal western Canada: lateral site expansion and local variability in vegetation succession and long-term peat accumulation, Canadian Journal of Botany-Revue Canadienne De Botanique, 81(8), 833-847.
502	BGS-2118		4120	100	Brock University CANADA	4645	4408	4865	1	1	55.03	-113.15	Korhola 2010	NA	NA	NA	NA	NA	Bauer, I. E., L. D. Gignac, and D. H. Vitt (2003), Development of a peatland complex in boreal western Canada: lateral site expansion and local variability in vegetation succession and long-term peat accumulation, Canadian Journal of Botany-Revue Canadienne De Botanique, 81(8), 833-847.
503	BGS-2119		6140	80	Brock University CANADA	7035	6800	6816	0.015	2	55.03	-113.15	Korhola 2010	NA	NA	NA	NA	NA	Bauer, I. E., L. D. Gignac, and D. H. Vitt (2003), Development of a peatland complex in boreal western Canada: lateral site expansion and local variability in vegetation succession and long-term peat accumulation, Canadian Journal of Botany-Revue Canadienne De Botanique, 81(8), 833-847.
47	AECV-1620C		9730	110	Alberta Environment Centre of Vegreville CANADA	11105	10724	11357	0.997	2	55.15	-119	Korhola 2010	NA	NA	NA	NA	NA	Beaudoin, A. B., M. Wright, and B. Ronaghan (1996), Late quaternary landscape history and archaeology in the ‘Ice-Free Corridor’: Some recent results from Alberta, Quaternary International, 32, 113-126, doi:http://dx.doi.org/10.1016/1040-6182(95)00058-5.
413	BETA-70113		7280	70	Beta Analytic USA	8096	7958	8209	0.976	2	49.993	-80	Korhola 2010	NA	118	NA	wood	NA	Bell, K., I.M. Kettles, Geological Survey of Canada, Current Reseach 2003-C3, 2003.
3535	WIS-945		10960	105	Wisconsin USA	12852	12703	13047	1	1	45.5667	-90	Korhola 2010	NA	NA	NA	NA	NA	Bender, M. M., D. A. Baerreis, and R. A. Bryson (1979), University of Wisconsin radiocarbon dates XVI, Radiocarbon, 21(01), 120-130.
3520	WIS-425		8570	90	Wisconsin USA	9555	9333	9338	0.001	5	43.05	-89	Korhola 2010	NA	NA	NA	NA	NA	Bender, M. M., R. A. Bryson, and D. A. Baerreis (1971), University of Wisconsin radiocarbon dates IX, Radiocarbon, 13(2), 475-486.
3521	WIS-427		5370	70	Wisconsin USA	6149	5990	6294	1	1	43.92	-89	Korhola 2010	NA	NA	NA	NA	NA	Bender, M. M., R. A. Bryson, and D. A. Baerreis (1971), University of Wisconsin radiocarbon dates IX, Radiocarbon, 13(2), 475-486.
3525	WIS-661		10485	100	Wisconsin USA	12399	12066	12663	1	1	43.08	-90	Korhola 2010	NA	NA	NA	NA	NA	Bender, M. M., R. A. Bryson, and D. A. Baerreis (1975), University of Wisconsin radiocarbon dates XII, Radiocarbon, 17(1), 121-134.
3528	WIS-730	Hub City Bog	8565	85	Wisconsin USA	9546	9334	9337	0.001	2	43.417	-90	Korhola 2010	NA	NA	NA	NA	NA	Bender, M. M., R. A. Bryson, and D. A. Baerreis (1976), University of Wisconsin radiocarbon dates XIII, Radiocarbon, 18(1), 125-139.
3529	WIS-739	Tamarack Creek Bog	4410	65	Wisconsin USA	5016	4854	5087	0.697	3	47.67	-92	Korhola 2010	NA	NA	NA	NA	O	Bender, M. M., R. A. Bryson, and D. A. Baerreis (1976), University of Wisconsin radiocarbon dates XIII, Radiocarbon, 18(1), 125-139.
3532	WIS-819		9090	90	Wisconsin USA	10263	9931	9996	0.042	3	44.55	-107	Korhola 2010	NA	NA	NA	NA	NA	Bender, M. M., R. A. Bryson, and D. A. Baerreis (1979), University of Wisconsin radiocarbon dates XIV, Radiocarbon, 19(1), 127-137.
3536	WIS-951		1995	60	Wisconsin USA	1951	1824	2072	0.947	2	42.983	-89.35	Korhola 2010	NA	NA	NA	NA	NA	Bender, M. M., R. A. Bryson, and D. A. Baerreis (1979), University of Wisconsin radiocarbon dates XVI, Radiocarbon, 21(1), 120-130.
3537	WIS-953		1915	60	Wisconsin USA	1858	1716	1990	1	1	42.983	-89.35	Korhola 2010	NA	NA	NA	NA	NA	Bender, M. M., R. A. Bryson, and D. A. Baerreis (1979), University of Wisconsin radiocarbon dates XVI, Radiocarbon, 21(1), 120-130.
3464	WIS-1190		9690	100	Wisconsin USA	11033	10734	11251	1	1	43.4	-90	Korhola 2010	NA	NA	NA	NA	NA	Bender, M. M., R. A. Bryson, and D. A. Baerreis (1982), University of Wisconsin radiocarbon dates XIX, Radiocarbon, 24(1), 83-100.
3466	WIS-1233		1880	80	Wisconsin USA	1816	1617	1993	1	1	41.45	-71	Korhola 2010	NA	NA	NA	NA	NA	Bender, M. M., R. A. Bryson, and D. A. Baerreis (1982), University of Wisconsin radiocarbon dates XIX, Radiocarbon, 24(1), 83-100.
3467	WIS-1240		5450	80	Wisconsin USA	6239	6004	6083	0.106	3	46.92	-91	Korhola 2010	NA	NA	NA	NA	O	Bender, M. M., R. A. Bryson, and D. A. Baerreis (1982), University of Wisconsin radiocarbon dates XIX, Radiocarbon, 24(1), 83-100.
3468	WIS-1255		180	80	Wisconsin USA	179	0	323	0.952	2	45.02	-93	Korhola 2010	NA	NA	NA	NA	NA	Bender, M. M., R. A. Bryson, and D. A. Baerreis (1982), University of Wisconsin radiocarbon dates XIX, Radiocarbon, 24(1), 83-100.
3469	WIS-1263		7230	90	Wisconsin USA	8058	7860	7903	0.031	3	46.95	-99	Korhola 2010	NA	NA	NA	NA	O	Bender, M. M., R. A. Bryson, and D. A. Baerreis (1982), University of Wisconsin radiocarbon dates XIX, Radiocarbon, 24(1), 83-100.
3456	WIS-1127		6980	90	Wisconsin USA	7813	7656	7972	1	1	42	-70	Korhola 2010	NA	NA	NA	NA	O	Bender, M.M., D.A. Baerreis, R.A. Bryson, R.L. Steventon, Radiocarbon 23, 145 (1981).
3457	WIS-1159	Fallison	2750	70	Wisconsin USA	2857	2746	3006	0.995	2	46	-89.37	Korhola 2010	NA	235	NA	bulk peat	O	Bender, M.M., D.A. Baerreis, R.A. Bryson, R.L. Steventon, Radiocarbon 23, 145 (1981).
3458	WIS-1160	Fallison	1140	70	Wisconsin USA	1063	929	1186	0.954	2	46	-89.37	Korhola 2010	NA	100	NA	bulk peat	O	Bender, M.M., D.A. Baerreis, R.A. Bryson, R.L. Steventon, Radiocarbon 23, 145 (1981).
3460	WIS-1162	Fallison	1970	80	Wisconsin USA	1926	1725	2120	1	1	46	-89.37	Korhola 2010	NA	230	NA	bulk peat	O	Bender, M.M., D.A. Baerreis, R.A. Bryson, R.L. Steventon, Radiocarbon 23, 145 (1981).
3461	WIS-1173	Fallison	3400	70	Wisconsin USA	3653	3479	3833	1	1	46	-89.37	Korhola 2010	NA	320	NA	bulk peat	O	Bender, M.M., D.A. Baerreis, R.A. Bryson, R.L. Steventon, Radiocarbon 23, 145 (1981).
3462	WIS-1174	Fallison	4420	80	Wisconsin USA	5041	4857	5148	0.707	2	46	-89.37	Korhola 2010	NA	345	NA	bulk peat	O	Bender, M.M., D.A. Baerreis, R.A. Bryson, R.L. Steventon, Radiocarbon 23, 145 (1981).
3463	WIS-1175	Fallison	3310	70	Wisconsin USA	3541	3386	3695	1	1	46	-89.37	Korhola 2010	NA	235	NA	bulk peat	O	Bender, M.M., D.A. Baerreis, R.A. Bryson, R.L. Steventon, Radiocarbon 23, 145 (1981).
3508	WIS-299		6630	85	Wisconsin USA	7517	7338	7351	0.008	2	67.1	-126	Korhola 2010	NA	NA	NA	NA	NA	Bender, M.M., R.A. Bryson, D.A. Baerreis (1969), University of Wisconsin radiocarbon dates VI, Radiocarbon 11(1), 228-235.
3516	WIS-342		8590	110	Wisconsin USA	9597	9312	9359	0.015	3	43.05	-89	Korhola 2010	NA	NA	NA	NA	NA	Bender, M.M., R.A. Bryson, D.A. Baerreis (1970), University of Wisconsin radiocarbon dates VIII, Radiocarbon 12, 335 (1970).
3518	WIS-388		12680	120	Wisconsin USA	15047	14414	15495	1	1	42.83	-89	Korhola 2010	NA	NA	NA	NA	NA	Bender, M.M., R.A. Bryson, D.A. Baerreis (1970), University of Wisconsin radiocarbon dates VIII, Radiocarbon 12, 335 (1970).
3418	WAT-410		1840	290	University of Waterloo CANADA	1796	1178	2489	0.998	3	51.5602	-55.6083	Korhola 2010	NA	NA	NA	NA	NA	Berry, J.C., R.J. Drimmie (1982) ,University of Waterloo radiocarbon dates I, Radiocarbon 24, 68.
3419	WAT-574		6790	100	University of Waterloo CANADA	7644	7472	7839	1	1	46.9333	-82	Korhola 2010	NA	NA	NA	NA	NA	Berry, J.C., R.J. Drimmie (1982) ,University of Waterloo radiocarbon dates I, Radiocarbon 24, 68.
3028	UCLA-631		11600	300		13456	12801	14118	1	1	44.167	-89	Korhola 2010	NA	NA	NA	NA	NA	Black, R.F., Geology of Ice Age National Scientific Reserve of Wisconsin, NPS Scientific Monograph 2, Chapter 11. (1974).
3522	WIS-48		12800	220	Wisconsin USA	15227	14289	15906	1	1	42.9	-89	Korhola 2010	NA	NA	NA	NA	NA	Black, R.F., Geology of Ice Age National Scientific Reserve of Wisconsin, NPS Scientific Monograph 2, Chapter 11. (1974).
989	GSC-3783		6450	70	Geological Survey Canada CANADA	7364	7251	7489	1	1	77.83	-82	Korhola 2010	NA	NA	NA	NA	NA	Blake, W., Current research, part A, Geological Survey of Canada, Paper 81-1A (1981).
917	GSC-2909		5180	260	Geological Survey Canada CANADA	5945	5324	5415	0.022	2	77.83	-82	Korhola 2010	NA	NA	NA	NA	NA	Blake, W., Geografiska Annaler. Series A, Physical Geography 63, 201 (1981).
1690	IGRAS-1911		4540	90	Institute of Geography Moscow RUSSIA	5179	4882	4935	0.033	3	56.2	84	Korhola 2010	NA	220	10	NA	M	Borren, W., W. Bleuten, and E. D. Lapshina (2004), Holocene peat and carbon accumulation rates in the southern taiga of western Siberia, Quaternary Research, 61(1), 42-51, doi:http://dx.doi.org/10.1016/j.yqres.2003.09.002.
1691	IGRAS-1928		7850	120	Institute of Geography Moscow RUSSIA	8695	8427	8995	1	1	56.2	84	Korhola 2010	NA	730	10	NA	M	Borren, W., W. Bleuten, and E. D. Lapshina (2004), Holocene peat and carbon accumulation rates in the southern taiga of western Siberia, Quaternary Research, 61(1), 42-51, doi:http://dx.doi.org/10.1016/j.yqres.2003.09.002.
1692	IGRAS-1938		5180	100	Institute of Geography Moscow RUSSIA	5946	5664	5674	0.005	3	56.2	84	Korhola 2010	NA	400	10	NA	O	Borren, W., W. Bleuten, and E. D. Lapshina (2004), Holocene peat and carbon accumulation rates in the southern taiga of western Siberia, Quaternary Research, 61(1), 42-51, doi:http://dx.doi.org/10.1016/j.yqres.2003.09.002.
1695	IGRAS-2204		8670	60	Institute of Geography Moscow RUSSIA	9633	9531	9797	0.97	4	56.5	78	Korhola 2010	NA	1100	5	NA	O	Borren, W., W. Bleuten, and E. D. Lapshina (2004), Holocene peat and carbon accumulation rates in the southern taiga of western Siberia, Quaternary Research, 61(1), 42-51, doi:http://dx.doi.org/10.1016/j.yqres.2003.09.002.
1696	IGRAS-2345		5620	80	Institute of Geography Moscow RUSSIA	6409	6283	6568	0.971	2	51.56	82.5	Korhola 2010	NA	235	10	NA	O	Borren, W., W. Bleuten, and E. D. Lapshina (2004), Holocene peat and carbon accumulation rates in the southern taiga of western Siberia, Quaternary Research, 61(1), 42-51, doi:http://dx.doi.org/10.1016/j.yqres.2003.09.002.
1697	IGRAS-2348		4640	80	Institute of Geography Moscow RUSSIA	5381	5054	5188	0.146	4	51.56	82.5	Korhola 2010	NA	195	10	NA	O	Borren, W., W. Bleuten, and E. D. Lapshina (2004), Holocene peat and carbon accumulation rates in the southern taiga of western Siberia, Quaternary Research, 61(1), 42-51, doi:http://dx.doi.org/10.1016/j.yqres.2003.09.002.
1698	IGRAS-2349		4040	80	Institute of Geography Moscow RUSSIA	4542	4297	4330	0.024	3	51.56	82.5	Korhola 2010	NA	155	10	NA	O	Borren, W., W. Bleuten, and E. D. Lapshina (2004), Holocene peat and carbon accumulation rates in the southern taiga of western Siberia, Quaternary Research, 61(1), 42-51, doi:http://dx.doi.org/10.1016/j.yqres.2003.09.002.
1699	IGRAS-2350		4270	40	Institute of Geography Moscow RUSSIA	4845	4654	4668	0.017	5	51.56	82.5	Korhola 2010	NA	195	10	NA	O	Borren, W., W. Bleuten, and E. D. Lapshina (2004), Holocene peat and carbon accumulation rates in the southern taiga of western Siberia, Quaternary Research, 61(1), 42-51, doi:http://dx.doi.org/10.1016/j.yqres.2003.09.002.
588	Birm-380		2500	170	Center for Accelerator Mass Spectroscopy USA	2563	2147	2955	1	1	67	-65	Korhola 2010	NA	NA	NA	NA	NA	Boulton, G.S., et al., Arctic and Alpine Research 8, 343 (1976).
1738	L-137J		3600	400	Lamont-Doherty USA	3952	2886	2909	0.003	2	59.25	-158	Korhola 2010	NA	NA	NA	NA	NA	Broecker, W.S., J.L. Kulp, C.S. Turec, Science 124, 154 (1956).
1747	L-269A		11900	360	Lamont-Doherty USA	13854	13075	15030	1	1	47.693	-122	Korhola 2010	NA	NA	NA	NA	NA	Broecker, W.S., J.L. Kulp, C.S. Turec, Science 124, 154 (1956).
1748	L-269D		10200	500	Lamont-Doherty USA	11816	10443	10451	0.001	2	47.33	-122	Korhola 2010	NA	NA	NA	NA	NA	Broecker, W.S., J.L. Kulp, C.S. Turec, Science 124, 154 (1956).
3429	WAT-883		9350	120	University of Waterloo CANADA	10569	10244	10826	0.923	3	48.43	-59	Korhola 2010	NA	NA	NA	NA	NA	Brookes, I.A., D.B. Scott, J.H. McAndrews, Canadian Journal of Earth Sciences 22, 1039 (1985).
1523	I-1015		13775	300	Teledyne Isotopes USA	16667	15831	17512	1	1	42.02	-93	Korhola 2010	NA	NA	NA	NA	NA	Brush, G.S., in E.J. Cushing, H.E. Wright Jr. (eds.) Quaternary paleoecoly, Yale Univ. Press (1976).
1575	I-1414	McCullock Bog	14500	340	Teledyne Isotopes USA	17625	16687	18461	1	1	42.92	-94	Korhola 2010	NA	NA	NA	NA	NA	Brush, G.S., in E.J. Cushing, H.E. Wright Jr. (eds.) Quaternary paleoecoly, Yale Univ. Press (1976).
1583	I-1862		11880	170	Teledyne Isotopes USA	13723	13373	14132	1	1	42.87	-92	Korhola 2010	NA	NA	NA	NA	NA	Buckley, J.D., E.H. Willis, Radiocarbon 11, 53 (1969).
1205	GSC-932		6500	140	Geological Survey Canada CANADA	7401	7033	7039	0.002	3	61.75	-141	Korhola 2010	NA	NA	NA	NA	NA	Buckley, J.D., Radiocarbon 12, 87 (1970).
1588	I-2414		1360	105	Teledyne Isotopes USA	1274	1012	1020	0.004	4	68.75	-71	Korhola 2010	NA	NA	NA	NA	NA	Buckley, J.D., Radiocarbon 12, 87 (1970).
1597	I-3637		9250	140	Teledyne Isotopes USA	10449	10160	10798	0.975	4	48.465	-123	Korhola 2010	NA	NA	NA	NA	NA	Buckley, J.D., Radiocarbon 12, 87 (1970).
1605	I-3979		10310	160	Teledyne Isotopes USA	12093	11405	11459	0.016	3	40.94	-74.89	Korhola 2010	NA	NA	NA	NA	NA	Buckley, J.D., Radiocarbon 12, 87 (1970).
1606	I-3980		8690	140	Teledyne Isotopes USA	9741	9480	10162	1	1	40.94	-74.89	Korhola 2010	NA	NA	NA	NA	NA	Buckley, J.D., Radiocarbon 12, 87 (1970).
1608	I-4075		9280	150	Teledyne Isotopes USA	10489	10178	10875	0.952	2	44.35	-73	Korhola 2010	NA	NA	NA	NA	NA	Buckley, J.D., Radiocarbon 12, 87 (1970).
3392	WAT-2818		9380	130	University of Waterloo CANADA	10621	10252	10886	0.875	2	43.2611	-80	Korhola 2010	NA	NA	NA	NA	NA	Bunting, M.J., B.G. Warner, Canadian Journal of Earth Sciences 36, 1603 (1999).
3394	WAT-2928		9510	120	University of Waterloo CANADA	10839	10508	11186	1	1	43.2611	-80	Korhola 2010	NA	NA	NA	NA	NA	Bunting, M.J., B.G. Warner, Canadian Journal of Earth Sciences 36, 1603 (1999).
280	BETA-32153		260	80	Beta Analytic USA	307	0	35	0.067	4	47.707	-70.592	Korhola 2010	NA	NA	NA	NA	O	Bussieres, B., Payette, S., & Filion, L. (1996). Late Holocene deforestation and peat formation in Charlevoix highlands: onset of the subalpine and alpine belts. Géographie Physique et Quaternaire, 50(3), 257-269.
281	BETA-32158		420	60	Beta Analytic USA	462	315	412	0.326	2	47.707	-70.592	Korhola 2010	NA	NA	NA	NA	O	Bussieres, B., Payette, S., & Filion, L. (1996). Late Holocene deforestation and peat formation in Charlevoix highlands: onset of the subalpine and alpine belts. Géographie Physique et Quaternaire, 50(3), 257-269.
282	BETA-32159		110	60	Beta Analytic USA	129	5	152	0.606	2	47.707	-70.592	Korhola 2010	NA	NA	NA	NA	O	Bussieres, B., Payette, S., & Filion, L. (1996). Late Holocene deforestation and peat formation in Charlevoix highlands: onset of the subalpine and alpine belts. Géographie Physique et Quaternaire, 50(3), 257-269.
283	BETA-32160		150	60	Beta Analytic USA	152	0	47	0.171	2	47.702	-70.58	Korhola 2010	NA	NA	NA	NA	O	Bussieres, B., Payette, S., & Filion, L. (1996). Late Holocene deforestation and peat formation in Charlevoix highlands: onset of the subalpine and alpine belts. Géographie Physique et Quaternaire, 50(3), 257-269.
3106	UL-644		1250	70	Laval University CANADA	1179	998	1029	0.037	2	47.705	-70.6	Korhola 2010	NA	NA	NA	NA	O	Bussieres, B., Payette, S., & Filion, L. (1996). Late Holocene deforestation and peat formation in Charlevoix highlands: onset of the subalpine and alpine belts. Géographie Physique et Quaternaire, 50(3), 257-269.
3107	UL-645		1230	60	Laval University CANADA	1158	1001	1029	0.04	2	47.707	-70.592	Korhola 2010	NA	NA	NA	NA	O	Bussieres, B., Payette, S., & Filion, L. (1996). Late Holocene deforestation and peat formation in Charlevoix highlands: onset of the subalpine and alpine belts. Géographie Physique et Quaternaire, 50(3), 257-269.
3108	UL-648		660	70	Laval University CANADA	619	531	705	0.996	2	47.707	-70.592	Korhola 2010	NA	NA	NA	NA	O	Bussieres, B., Payette, S., & Filion, L. (1996). Late Holocene deforestation and peat formation in Charlevoix highlands: onset of the subalpine and alpine belts. Géographie Physique et Quaternaire, 50(3), 257-269.
3109	UL-649		610	70	Laval University CANADA	601	521	674	1	1	47.707	-70.592	Korhola 2010	NA	NA	NA	NA	O	Bussieres, B., Payette, S., & Filion, L. (1996). Late Holocene deforestation and peat formation in Charlevoix highlands: onset of the subalpine and alpine belts. Géographie Physique et Quaternaire, 50(3), 257-269.
3110	UL-651		1240	70	Laval University CANADA	1167	989	1030	0.053	2	47.707	-70.592	Korhola 2010	NA	NA	NA	NA	O	Bussieres, B., Payette, S., & Filion, L. (1996). Late Holocene deforestation and peat formation in Charlevoix highlands: onset of the subalpine and alpine belts. Géographie Physique et Quaternaire, 50(3), 257-269.
3111	UL-652		930	70	Laval University CANADA	843	705	719	0.017	2	47.692	-70.585	Korhola 2010	NA	NA	NA	NA	O	Bussieres, B., Payette, S., & Filion, L. (1996). Late Holocene deforestation and peat formation in Charlevoix highlands: onset of the subalpine and alpine belts. Géographie Physique et Quaternaire, 50(3), 257-269.
3112	UL-656		300	70	Laval University CANADA	372	0	13	0.017	4	47.697	-70.6	Korhola 2010	NA	NA	NA	NA	O	Bussieres, B., Payette, S., & Filion, L. (1996). Late Holocene deforestation and peat formation in Charlevoix highlands: onset of the subalpine and alpine belts. Géographie Physique et Quaternaire, 50(3), 257-269.
3113	UL-658		490	60	Laval University CANADA	525	332	355	0.029	3	47.707	-70.575	Korhola 2010	NA	NA	NA	NA	O	Bussieres, B., Payette, S., & Filion, L. (1996). Late Holocene deforestation and peat formation in Charlevoix highlands: onset of the subalpine and alpine belts. Géographie Physique et Quaternaire, 50(3), 257-269.
3114	UL-698		1170	70	Laval University CANADA	1098	958	1262	1	1	47.708	-71	Korhola 2010	NA	NA	NA	NA	M	Bussieres, B., Payette, S., & Filion, L. (1996). Late Holocene deforestation and peat formation in Charlevoix highlands: onset of the subalpine and alpine belts. Géographie Physique et Quaternaire, 50(3), 257-269.
3115	UL-699		600	70	Laval University CANADA	599	518	671	1	1	47.702	-70.58	Korhola 2010	NA	NA	NA	NA	O	Bussieres, B., Payette, S., & Filion, L. (1996). Late Holocene deforestation and peat formation in Charlevoix highlands: onset of the subalpine and alpine belts. Géographie Physique et Quaternaire, 50(3), 257-269.
3384	WAT-2783	McCormich Pt			University of Waterloo CANADA	6090					43.4086	-80.2639	Korhola 2010	NA	NA	NA	NA	NA	Campbell et al 1997 Ecoscience
3195	USGS-2468		9260	60	U.S. Geological Survey Menlo Park USA	10435	10258	10577	1	1	37.883	-108	Korhola 2010	NA	NA	NA	NA	O	Carrara, P. E., Trimble, D. A., & Rubin, M. (1991). Holocene treeline fluctuations in the northern San Juan Mountains, Colorado, USA, as indicated by radiocarbon-dated conifer wood. Arctic and Alpine Research, 233-246.
3196	USGS-2603	California Gulch	7860	40	U.S. Geological Survey Menlo Park USA	8645	8546	8778	0.978	3	37.9	-108	Korhola 2010	NA	NA	NA	NA	O	Carrara, P. E., Trimble, D. A., & Rubin, M. (1991). Holocene treeline fluctuations in the northern San Juan Mountains, Colorado, USA, as indicated by radiocarbon-dated conifer wood. Arctic and Alpine Research, 233-246.
3325	W-5866	Hurricane Basin	8420	250	USGS National Center USA	9389	8727	8737	0.002	3	37.95	-108	Korhola 2010	NA	NA	NA	NA	O	Carrara, P. E., Trimble, D. A., & Rubin, M. (1991). Holocene treeline fluctuations in the northern San Juan Mountains, Colorado, USA, as indicated by radiocarbon-dated conifer wood. Arctic and Alpine Research, 233-246.
3326	W-6009	Placer Gulch	8790	260	USGS National Center USA	9872	9267	10524	0.997	2	37.9	-108	Korhola 2010	NA	NA	NA	NA	O	Carrara, P. E., Trimble, D. A., & Rubin, M. (1991). Holocene treeline fluctuations in the northern San Juan Mountains, Colorado, USA, as indicated by radiocarbon-dated conifer wood. Arctic and Alpine Research, 233-246.
3327	W-6013	Picayne Gulch	8350	250	USGS National Center USA	9299	8599	9920	0.994	2	37.9	-108	Korhola 2010	NA	NA	NA	NA	O	Carrara, P. E., Trimble, D. A., & Rubin, M. (1991). Holocene treeline fluctuations in the northern San Juan Mountains, Colorado, USA, as indicated by radiocarbon-dated conifer wood. Arctic and Alpine Research, 233-246.
2470	SRR-3725		9170	90	NERC Radiocarbon Laboratory SCOTLAND	10357	10198	10564	1	1	58.388	-4	Korhola 2010	NA	NA	NA	NA	O	Charman, D. J. (1992), Blanket mire formation at the Cross Lochs, Sutherland, northern Scotland, Boreas, 21(1), 53-72, doi:10.1111/j.1502-3885.1992.tb00013.x.
2471	SRR-3728		4475	55	NERC Radiocarbon Laboratory SCOTLAND	5135	4890	4902	0.009	3	58.388	-4	Korhola 2010	NA	NA	NA	NA	O	Charman, D. J. (1992), Blanket mire formation at the Cross Lochs, Sutherland, northern Scotland, Boreas, 21(1), 53-72, doi:10.1111/j.1502-3885.1992.tb00013.x.
2472	SRR-3731		6765	55	NERC Radiocarbon Laboratory SCOTLAND	7621	7513	7540	0.042	2	58.388	-4	Korhola 2010	NA	NA	NA	NA	O	Charman, D. J. (1992), Blanket mire formation at the Cross Lochs, Sutherland, northern Scotland, Boreas, 21(1), 53-72, doi:10.1111/j.1502-3885.1992.tb00013.x.
2473	SRR-3732		8835	165	NERC Radiocarbon Laboratory SCOTLAND	9904	9529	10251	1	1	58.388	-4	Korhola 2010	NA	NA	NA	NA	O	Charman, D. J. (1992), Blanket mire formation at the Cross Lochs, Sutherland, northern Scotland, Boreas, 21(1), 53-72, doi:10.1111/j.1502-3885.1992.tb00013.x.
396	BETA-6831		4560	100	Beta Analytic USA	5210	4882	4935	0.03	3	49.22	-54	Korhola 2010	NA	NA	NA	NA	NA	Davis, A.M., S.M. Wickham, Geographie physique et Quaternaire XLI, 355 (1987).
399	BETA-6833		4720	70	Beta Analytic USA	5457	5319	5586	1	1	49.3667	-54	Korhola 2010	NA	NA	NA	NA	NA	Davis, A.M., S.M. Wickham, Geographie physique et Quaternaire XLI, 355 (1987).
3432	WAT-888		10290	380	University of Waterloo CANADA	11965	10786	10978	0.026	3	49.25	-54	Korhola 2010	NA	NA	NA	NA	NA	Davis, A.M., S.M. Wickham, Geographie physique et Quaternaire XLI, 355 (1987).
679	Gif-2797A		4090	140	Gif sur Yvette FRANCE	4600	4156	4207	0.016	4	77.67	-69	Korhola 2010	NA	NA	NA	NA	NA	Delibrias, G., M.T. Guillier, J. Labeyrie, Radiocarbon 28, 9 (1986)
3667	UQ-623	Keswick	3900	100	Unviersity of Quebec at Montreal CANADA	4323	4068	4584	0.966	4	44.4167	-79	Korhola 2010	NA	242	NA	Bulk sediment	NA	Dinel, H., Richard, P. J. H., Levésque, P. E. M., & Larouche, A. (1986). Origine et évolution du marais tourbeux de Keswick, Ontario, par l'analyse pollinique et macrofossile. Canadian Journal of Earth Sciences, 23(8), 1145-1155.
343	BETA-52525		7870	60	Beta Analytic USA	8691	8545	8810	0.806	3	48.8444	-68	Korhola 2010	NA	NA	NA	NA	NA	Dionne, J.-C., D. Coll (1995), Le niveau marin relatif dans la région de Matane (Québec), de la déglaciation à nos jours, Geographie physique et Quaternaire 49, 363-380.
404	BETA-69520		6030	70	Beta Analytic USA	6880	6678	7028	0.955	3	48.4253	-69	Korhola 2010	NA	NA	NA	NA	NA	Dionne, J.-C., D. Coll (1995), Le niveau marin relatif dans la région de Matane (Québec), de la déglaciation à nos jours, Geographie physique et Quaternaire 49, 363-380.
3105	UL-539		4130	110	Laval University CANADA	4652	4298	4328	0.008	4	48.3069	-69	Korhola 2010	NA	NA	NA	NA	NA	Dionne, J.-C., D. Coll (1995), Le niveau marin relatif dans la région de Matane (Québec), de la déglaciation à nos jours, Geographie physique et Quaternaire 49, 363-380.
3116	UL-793		6860	90	Laval University CANADA	7707	7570	7869	0.973	2	48.8444	-67.5597	Korhola 2010	NA	NA	NA	NA	NA	Dionne, J.-C., D. Coll (1995), Le niveau marin relatif dans la région de Matane (Québec), de la déglaciation à nos jours, Geographie physique et Quaternaire 49, 363-380.
3117	UL-814		8140	110	Laval University CANADA	9092	8724	9418	1	1	48.8444	-67.5597	Korhola 2010	NA	NA	NA	NA	NA	Dionne, J.-C., D. Coll (1995), Le niveau marin relatif dans la région de Matane (Québec), de la déglaciation à nos jours, Geographie physique et Quaternaire 49, 363-380.
3118	UL-820		8020	90	Laval University CANADA	8875	8604	9127	1	1	48.8444	-67.5597	Korhola 2010	NA	NA	NA	NA	NA	Dionne, J.-C., D. Coll (1995), Le niveau marin relatif dans la région de Matane (Québec), de la déglaciation à nos jours, Geographie physique et Quaternaire 49, 363-380.
3126	UL-903		8190	80	Laval University CANADA	9162	8996	9406	1	1	48.8444	-67.5597	Korhola 2010	NA	NA	NA	NA	NA	Dionne, J.-C., D. Coll (1995), Le niveau marin relatif dans la région de Matane (Québec), de la déglaciation à nos jours, Geographie physique et Quaternaire 49, 363-380.
459	BGS-1184		4470	140	Brock University CANADA	5118	4729	4737	0.002	4	42.9167	-79.3	Korhola 2010	NA	NA	NA	NA	NA	Donaldson, C., A paleohistory of the Wainfleet Bog. Special topic, Dept. Geol., Brock University, 1987.
460	BGS-1185		5100	140	Brock University CANADA	5848	5588	6192	1	1	42.9167	-79.3	Korhola 2010	NA	NA	NA	NA	NA	Donaldson, C., A paleohistory of the Wainfleet Bog. Special topic, Dept. Geol., Brock University, 1987.
919	GSC-296		13870	180	Geological Survey Canada CANADA	16796	16263	17352	1	1	64.93	-138	Korhola 2010	NA	NA	NA	NA	NA	Dyck, W., et al., Geological Survey of Cananda Paper, 66-48. (1966).
792	GSC-159		9510	170	Geological Survey Canada CANADA	10826	10300	10322	0.008	3	69.08	-138	Korhola 2010	NA	NA	NA	NA	NA	Dyck, W., J. G. Fyles, W. Blake (1965), Radiocarbon 7, 24.
856	GSC-228		9420	180	Geological Survey Canada CANADA	10697	10255	11169	1	1	49.25	-123	Korhola 2010	NA	NA	NA	NA	NA	Dyck, W., J. G. Fyles, W. Blake (1965), Radiocarbon 7, 24.
892	GSC-256		9320	160	Geological Survey Canada CANADA	10546	10203	10904	0.904	2	49.88	-121	Korhola 2010	NA	NA	NA	NA	NA	Dyck, W., J. G. Fyles, W. Blake (1965), Radiocarbon 7, 24.
909	GSC-272		6920	140	Geological Survey Canada CANADA	7766	7513	7540	0.014	2	48.69	-81	Korhola 2010	NA	NA	NA	NA	NA	Dyck, W., J. G. Fyles, W. Blake (1965), Radiocarbon 7, 24.
827	GSC-197		9820	220	Geological Survey Canada CANADA	11278	10587	10635	0.01	2	71.56	-123	Korhola 2010	NA	244	NA	NA	NA	Dyck, W., J.G. Fyles, Geological Survey of Canada Paper, 63-21 (1963).
513	BGS-269		2450	90	Brock University CANADA	2536	2347	2741	1	1	66.12	-66	Korhola 2010	NA	NA	NA	NA	NA	Dyke, A.S., Arctic and Alpine Research 11, 179 (1979).
1139	GSC-5825		3380	60	Geological Survey Canada CANADA	3626	3468	3731	0.921	3	75.673	-92	Korhola 2010	NA	NA	NA	NA	NA	Dyke, A.S., Canadian Journal of Earth Sciences 35, 885 (1998).
1596	I-3231		2450	90	Teledyne Isotopes USA	2536	2347	2741	1	1	75.6667	-86	Korhola 2010	NA	NA	NA	NA	NA	Dyke, A.S., Canadian Journal of Earth Sciences 35, 885 (1998).
2359	S-430		4300	100	Saskatchewan CANADA	4885	4570	5079	0.897	3	75.63	-84	Korhola 2010	NA	NA	NA	NA	NA	Dyke, A.S., Canadian Journal of Earth Sciences 35, 885 (1998).
1260	GX-9997		9070	175	Geochron Laboratories USA	10214	9674	10675	1	1	40.4167	-106	Korhola 2010	NA	NA	NA	NA	NA	Elias, S. A. (1985). Paleoenvironmental interpretations of Holocene insect fossil assemblages from four high-altitude sites in the Front Range, Colorado, USA. Arctic and Alpine Research, 31-48.
2390	SI-5746		7080	90	Smithsonian Institute USA	7898	7688	8051	0.996	3	40.0667	-106	Korhola 2010	NA	NA	NA	NA	NA	Elias, S. A. (1985). Paleoenvironmental interpretations of Holocene insect fossil assemblages from four high-altitude sites in the Front Range, Colorado, USA. Arctic and Alpine Research, 31-48.
2483	SRR-6281		3035	45	NERC Radiocarbon Laboratory SCOTLAND	3238	3079	3093	0.024	3	56.45	-6	Korhola 2010	NA	NA	NA	NA	O	Ellis, C. J., & Tallis, J. H. (2000). Climatic control of blanket mire development at Kentra Moss, north‐west Scotland. Journal of Ecology, 88(5), 869-889.
2484	St-1646		7605	90	Stockholm SWEDEN	8412	8205	8264	0.071	2	61.47	13	Korhola 2010	NA	NA	NA	NA	NA	Engstrand, L.G., H. G. Östlund (1962), Radiocarbon 4, 115.
2525	St-749		6750	140	Stockholm SWEDEN	7616	7342	7347	0.001	3	61.889	17	Korhola 2010	NA	NA	NA	NA	NA	Engstrand, L.G., H. G. Östlund (1962), Radiocarbon 4, 115.
3235	UW-73		7200	210	University of Washington USA	8029	7625	7633	0.003	2	47.37	-121	Korhola 2010	NA	NA	NA	NA	NA	Fairhall, A. W., J. A. Young, J. L. Erickson (1976), Radiocarbon 18, 221.
393	BETA-67903	Dome Creek Meadow	7800	100	Beta Analytic USA	8605	8407	8799	0.875	4	40.025	-107	Korhola 2010	NA	362	5	basal peat	NA	Feiler, E. J., Anderson, R. S., & Koehler, P. A. (1997). Late Quaternary paleoenvironments of the White River Plateau, Colorado, USA. Arctic and Alpine Research, 53-62.
358	BETA-59721		210	50	Beta Analytic USA	188	0	40	0.143	5	55.1	-73	Korhola 2010	NA	NA	NA	NA	NA	Filion, L., & Begin, Y. (1998). Recent paludification of kettle holes on the central isjands of Lake Bienville, northern Quebec, Canada. The Holocene, 8(1), 91-96.
359	BETA-59722		620	70	Beta Analytic USA	603	523	677	1	1	55.1	-73	Korhola 2010	NA	NA	NA	NA	NA	Filion, L., & Begin, Y. (1998). Recent paludification of kettle holes on the central isjands of Lake Bienville, northern Quebec, Canada. The Holocene, 8(1), 91-96.
360	BETA-59738		290	90	Beta Analytic USA	348	0	33	0.046	4	55.1	-73	Korhola 2010	NA	NA	NA	NA	NA	Filion, L., & Begin, Y. (1998). Recent paludification of kettle holes on the central isjands of Lake Bienville, northern Quebec, Canada. The Holocene, 8(1), 91-96.
361	BETA-59746		10	50	Beta Analytic USA	10	10	10	1	0	55.1	-73	Korhola 2010	NA	NA	NA	NA	NA	Filion, L., & Begin, Y. (1998). Recent paludification of kettle holes on the central isjands of Lake Bienville, northern Quebec, Canada. The Holocene, 8(1), 91-96.
3062	UL-1019		130	70	Laval University CANADA	143	0	158	0.573	2	55.1	-73	Korhola 2010	NA	NA	NA	NA	NA	Filion, L., & Begin, Y. (1998). Recent paludification of kettle holes on the central isjands of Lake Bienville, northern Quebec, Canada. The Holocene, 8(1), 91-96.
505	BGS-2306		750	80	Brock University CANADA	697	550	800	0.956	3	42.25	-81.8333	Korhola 2010	NA	NA	NA	NA	NA	Finkelstein, S. A., & Davis, A. M. (2006). Paleoenvironmental records of water level and climatic changes from the middle to late Holocene at a Lake Erie coastal wetland, Ontario, Canada. Quaternary Research, 65(1), 33-43.
506	BGS-2415		1790	50	Brock University CANADA	1715	1569	1825	0.996	2	42.25	-81.8333	Korhola 2010	NA	NA	NA	NA	NA	Finkelstein, S. A., & Davis, A. M. (2006). Paleoenvironmental records of water level and climatic changes from the middle to late Holocene at a Lake Erie coastal wetland, Ontario, Canada. Quaternary Research, 65(1), 33-43.
507	BGS-2489		750	60	Brock University CANADA	693	561	596	0.079	2	42.25	-81.8333	Korhola 2010	NA	NA	NA	NA	NA	Finkelstein, S. A., & Davis, A. M. (2006). Paleoenvironmental records of water level and climatic changes from the middle to late Holocene at a Lake Erie coastal wetland, Ontario, Canada. Quaternary Research, 65(1), 33-43.
508	BGS-2490		680	70	Brock University CANADA	636	541	728	1	1	42.25	-81.8333	Korhola 2010	NA	NA	NA	NA	NA	Finkelstein, S. A., & Davis, A. M. (2006). Paleoenvironmental records of water level and climatic changes from the middle to late Holocene at a Lake Erie coastal wetland, Ontario, Canada. Quaternary Research, 65(1), 33-43.
509	BGS-2491		2180	100	Brock University CANADA	2178	1902	1910	0.004	2	42.25	-81.8333	Korhola 2010	NA	NA	NA	NA	NA	Finkelstein, S. A., & Davis, A. M. (2006). Paleoenvironmental records of water level and climatic changes from the middle to late Holocene at a Lake Erie coastal wetland, Ontario, Canada. Quaternary Research, 65(1), 33-43.
510	BGS-2568		1410	80	Brock University CANADA	1327	1180	1424	0.913	3	42.25	-81.8333	Korhola 2010	NA	NA	NA	NA	NA	Finkelstein, S. A., & Davis, A. M. (2006). Paleoenvironmental records of water level and climatic changes from the middle to late Holocene at a Lake Erie coastal wetland, Ontario, Canada. Quaternary Research, 65(1), 33-43.
511	BGS-2569		830	70	Brock University CANADA	759	669	835	0.812	2	42.25	-81.8333	Korhola 2010	NA	NA	NA	NA	NA	Finkelstein, S. A., & Davis, A. M. (2006). Paleoenvironmental records of water level and climatic changes from the middle to late Holocene at a Lake Erie coastal wetland, Ontario, Canada. Quaternary Research, 65(1), 33-43.
512	BGS-2570		1490	100	Brock University CANADA	1402	1187	1204	0.009	3	42.25	-81.8333	Korhola 2010	NA	NA	NA	NA	NA	Finkelstein, S. A., & Davis, A. M. (2006). Paleoenvironmental records of water level and climatic changes from the middle to late Holocene at a Lake Erie coastal wetland, Ontario, Canada. Quaternary Research, 65(1), 33-43.
2428	SNU-02-322		1870	30	Seoul National University KOREA	1814	1724	1877	1	1	42.25	-81.8333	Korhola 2010	NA	NA	NA	NA	NA	Finkelstein, S. A., & Davis, A. M. (2006). Paleoenvironmental records of water level and climatic changes from the middle to late Holocene at a Lake Erie coastal wetland, Ontario, Canada. Quaternary Research, 65(1), 33-43.
1798	Lu-2526		20	45	Lund SWEDEN	20	20	20	1	0	59.75	14.5	Korhola 2010	NA	NA	NA	NA	O	Foster, D. R., H. E. Wright, M. Thelaus, and G. A. King (1988), Bog Development and Landform Dynamics in Central Sweden and Southeastern Labrador, Canada, Journal of Ecology, 76(4), 1164-1185.
1809	LU-2545		4130	60	Lund SWEDEN	4669	4450	4464	0.018	2	59.75	14.5	Korhola 2010	NA	NA	NA	NA	O	Foster, D. R., H. E. Wright, M. Thelaus, and G. A. King (1988), Bog Development and Landform Dynamics in Central Sweden and Southeastern Labrador, Canada, Journal of Ecology, 76(4), 1164-1185.
1814	LU-2833		940	50	Lund SWEDEN	851	742	933	1	1	59.75	14.5	Korhola 2010	NA	NA	NA	NA	O	Foster, D. R., H. E. Wright, M. Thelaus, and G. A. King (1988), Bog Development and Landform Dynamics in Central Sweden and Southeastern Labrador, Canada, Journal of Ecology, 76(4), 1164-1185.
15	AA-27620		195	45	NSF U-Arizona	180	0	37	0.161	4	44.41	-67.239	Korhola 2010	NA	NA	NA	NA	M	Gehrels, W. R. (1999). Middle and late Holocene sea-level changes in eastern Maine reconstructed from foraminiferal saltmarsh stratigraphy and AMS 14 C dates on basal peat. Quaternary Research, 52(3), 350-359.
16	AA-27621		280	45	NSF U-Arizona	368	0	7	0.009	3	44.41	-67.239	Korhola 2010	NA	NA	NA	NA	M	Gehrels, W. R. (1999). Middle and late Holocene sea-level changes in eastern Maine reconstructed from foraminiferal saltmarsh stratigraphy and AMS 14 C dates on basal peat. Quaternary Research, 52(3), 350-359.
17	AA-27622		1210	80	NSF U-Arizona	1134	973	1284	1	1	44.41	-67.239	Korhola 2010	NA	NA	NA	NA	M	Gehrels, W. R. (1999). Middle and late Holocene sea-level changes in eastern Maine reconstructed from foraminiferal saltmarsh stratigraphy and AMS 14 C dates on basal peat. Quaternary Research, 52(3), 350-359.
18	AA-27623		1540	60	NSF U-Arizona	1442	1317	1546	1	1	44.41	-67.239	Korhola 2010	NA	NA	NA	NA	M	Gehrels, W. R. (1999). Middle and late Holocene sea-level changes in eastern Maine reconstructed from foraminiferal saltmarsh stratigraphy and AMS 14 C dates on basal peat. Quaternary Research, 52(3), 350-359.
19	AA-27624		2170	50	NSF U-Arizona	2186	2010	2019	0.011	2	44.41	-67.239	Korhola 2010	NA	NA	NA	NA	M	Gehrels, W. R. (1999). Middle and late Holocene sea-level changes in eastern Maine reconstructed from foraminiferal saltmarsh stratigraphy and AMS 14 C dates on basal peat. Quaternary Research, 52(3), 350-359.
20	AA-27625		2120	60	NSF U-Arizona	2103	1950	2209	0.819	2	44.41	-67.239	Korhola 2010	NA	NA	NA	NA	M	Gehrels, W. R. (1999). Middle and late Holocene sea-level changes in eastern Maine reconstructed from foraminiferal saltmarsh stratigraphy and AMS 14 C dates on basal peat. Quaternary Research, 52(3), 350-359.
29	AA-8210		4795	80	NSF U-Arizona	5516	5320	5424	0.213	2	44.41	-67.239	Korhola 2010	NA	NA	NA	NA	M	Gehrels, W. R. (1999). Middle and late Holocene sea-level changes in eastern Maine reconstructed from foraminiferal saltmarsh stratigraphy and AMS 14 C dates on basal peat. Quaternary Research, 52(3), 350-359.
30	AA-8211		4075	75	NSF U-Arizona	4595	4422	4821	1	1	44.41	-67.239	Korhola 2010	NA	NA	NA	NA	M	Gehrels, W. R. (1999). Middle and late Holocene sea-level changes in eastern Maine reconstructed from foraminiferal saltmarsh stratigraphy and AMS 14 C dates on basal peat. Quaternary Research, 52(3), 350-359.
32	AA-8941		3010	70	NSF U-Arizona	3195	2995	3370	1	1	44.41	-67.239	Korhola 2010	NA	NA	NA	NA	M	Gehrels, W. R. (1999). Middle and late Holocene sea-level changes in eastern Maine reconstructed from foraminiferal saltmarsh stratigraphy and AMS 14 C dates on basal peat. Quaternary Research, 52(3), 350-359.
33	AA-8942		2540	110	NSF U-Arizona	2594	2350	2805	0.98	2	44.41	-67.239	Korhola 2010	NA	NA	NA	NA	M	Gehrels, W. R. (1999). Middle and late Holocene sea-level changes in eastern Maine reconstructed from foraminiferal saltmarsh stratigraphy and AMS 14 C dates on basal peat. Quaternary Research, 52(3), 350-359.
339	BETA-52182		3170	140	Beta Analytic USA	3380	2991	3707	1	1	44.405	-67.235	Korhola 2010	NA	NA	NA	NA	M	Gehrels, W. R., & Belknap, D. F. (1993). Neotectonic history of eastern Maine evaluated from historic sea-level data and 14C dates on salt-marsh peats. Geology, 21(7), 615-618.
340	BETA-52183		3150	70	Beta Analytic USA	3367	3180	3199	0.014	3	44.405	-67.235	Korhola 2010	NA	NA	NA	NA	M	Gehrels, W. R., & Belknap, D. F. (1993). Neotectonic history of eastern Maine evaluated from historic sea-level data and 14C dates on salt-marsh peats. Geology, 21(7), 615-618.
341	BETA-52184		2880	80	Beta Analytic USA	3017	2794	2830	0.025	2	44.405	-67.235	Korhola 2010	NA	NA	NA	NA	M	Gehrels, W. R., & Belknap, D. F. (1993). Neotectonic history of eastern Maine evaluated from historic sea-level data and 14C dates on salt-marsh peats. Geology, 21(7), 615-618.
2025	PITT-0964		4165	30	University of Pittsburg USA	4711	4583	4600	0.033	3	44.405	-67.235	Korhola 2010	NA	NA	NA	NA	M	Gehrels, W. R., & Belknap, D. F. (1993). Neotectonic history of eastern Maine evaluated from historic sea-level data and 14C dates on salt-marsh peats. Geology, 21(7), 615-618.
28	AA-8208		4235	70	NSF U-Arizona	4748	4550	4551	0.001	2	43.17	-70.34	Korhola 2010	NA	NA	NA	NA	M	Gehrels, W. R., Belknap, D. F., & Kelley, J. T. (1996). Integrated high-precision analyses of Holocene relative sea-level changes: lessons from the coast of Maine. Geological Society of America Bulletin, 108(9), 1073-1088.
31	AA-8939		4270	70	NSF U-Arizona	4838	4581	4769	0.346	3	43.451	-69.49	Korhola 2010	NA	NA	NA	NA	M	Gehrels, W. R., Belknap, D. F., & Kelley, J. T. (1996). Integrated high-precision analyses of Holocene relative sea-level changes: lessons from the coast of Maine. Geological Society of America Bulletin, 108(9), 1073-1088.
333	BETA-50161		4980	60	Beta Analytic USA	5716	5601	5773	0.733	3	43.451	-69.49	Korhola 2010	NA	NA	NA	NA	M	Gehrels, W. R., Belknap, D. F., & Kelley, J. T. (1996). Integrated high-precision analyses of Holocene relative sea-level changes: lessons from the coast of Maine. Geological Society of America Bulletin, 108(9), 1073-1088.
371	BETA-63981		4030	70	Beta Analytic USA	4521	4297	4331	0.025	3	44.255	-68.025	Korhola 2010	NA	NA	NA	NA	M	Gehrels, W. R., Belknap, D. F., & Kelley, J. T. (1996). Integrated high-precision analyses of Holocene relative sea-level changes: lessons from the coast of Maine. Geological Society of America Bulletin, 108(9), 1073-1088.
375	BETA-64579		2730	80	Beta Analytic USA	2845	2736	3038	0.995	2	44.255	-68.025	Korhola 2010	NA	NA	NA	NA	M	Gehrels, W. R., Belknap, D. F., & Kelley, J. T. (1996). Integrated high-precision analyses of Holocene relative sea-level changes: lessons from the coast of Maine. Geological Society of America Bulletin, 108(9), 1073-1088.
377	BETA-64580		9730	60	Beta Analytic USA	11161	10800	10848	0.028	3	44.255	-68.025	Korhola 2010	NA	NA	NA	NA	M	Gehrels, W. R., Belknap, D. F., & Kelley, J. T. (1996). Integrated high-precision analyses of Holocene relative sea-level changes: lessons from the coast of Maine. Geological Society of America Bulletin, 108(9), 1073-1088.
378	BETA-64581		9490	80	Beta Analytic USA	10791	10560	11107	1	1	44.255	-68.025	Korhola 2010	NA	NA	NA	NA	M	Gehrels, W. R., Belknap, D. F., & Kelley, J. T. (1996). Integrated high-precision analyses of Holocene relative sea-level changes: lessons from the coast of Maine. Geological Society of America Bulletin, 108(9), 1073-1088.
2021	PITT-0900		4355	60	University of Pittsburg USA	4940	4829	5065	0.931	4	43.2	-70	Korhola 2010	NA	NA	NA	NA	NA	Gehrels, W. R., Belknap, D. F., & Kelley, J. T. (1996). Integrated high-precision analyses of Holocene relative sea-level changes: lessons from the coast of Maine. Geological Society of America Bulletin, 108(9), 1073-1088.
2022	PITT-0902		705	165	University of Pittsburg USA	675	330	359	0.01	3	43.2	-70	Korhola 2010	NA	NA	NA	NA	NA	Gehrels, W. R., Belknap, D. F., & Kelley, J. T. (1996). Integrated high-precision analyses of Holocene relative sea-level changes: lessons from the coast of Maine. Geological Society of America Bulletin, 108(9), 1073-1088.
2023	PITT-0907		4255	55	University of Pittsburg USA	4823	4618	4765	0.401	2	43.17	-70.34	Korhola 2010	NA	NA	NA	NA	M	Gehrels, W. R., Belknap, D. F., & Kelley, J. T. (1996). Integrated high-precision analyses of Holocene relative sea-level changes: lessons from the coast of Maine. Geological Society of America Bulletin, 108(9), 1073-1088.
2024	PITT-0917		3900	145	University of Pittsburg USA	4327	3927	3948	0.009	4	43.17	-70.34	Korhola 2010	NA	NA	NA	NA	M	Gehrels, W. R., Belknap, D. F., & Kelley, J. T. (1996). Integrated high-precision analyses of Holocene relative sea-level changes: lessons from the coast of Maine. Geological Society of America Bulletin, 108(9), 1073-1088.
2026	PITT-0965		4840	95	University of Pittsburg USA	5571	5321	5422	0.131	3	43.451	-69.49	Korhola 2010	NA	NA	NA	NA	M	Gehrels, W. R., Belknap, D. F., & Kelley, J. T. (1996). Integrated high-precision analyses of Holocene relative sea-level changes: lessons from the coast of Maine. Geological Society of America Bulletin, 108(9), 1073-1088.
2027	PITT-0967		3470	150	University of Pittsburg USA	3750	3387	4100	0.987	2	43.451	-69.49	Korhola 2010	NA	NA	NA	NA	M	Gehrels, W. R., Belknap, D. F., & Kelley, J. T. (1996). Integrated high-precision analyses of Holocene relative sea-level changes: lessons from the coast of Maine. Geological Society of America Bulletin, 108(9), 1073-1088.
2028	PITT-0968		3435	45	University of Pittsburg USA	3694	3589	3829	1	1	43.451	-69.49	Korhola 2010	NA	NA	NA	NA	M	Gehrels, W. R., Belknap, D. F., & Kelley, J. T. (1996). Integrated high-precision analyses of Holocene relative sea-level changes: lessons from the coast of Maine. Geological Society of America Bulletin, 108(9), 1073-1088.
651	DIC-670		1320	85	Dicar Corp and Dicarb Radioisotope Company USA	1234	1012	1020	0.005	2	44.958	-111	Korhola 2010	NA	NA	NA	NA	NA	Gennett, J. A., & Baker, R. G. (1986). A late quaternary pollen sequence from blacktail pond, Yellowstone national park, Wyoming, USA. Palynology, 10(1), 61-71.
966	GSC-3393	Escape River	4470	70	Geological Survey Canada CANADA	5120	4878	4940	0.081	2	67.59	-115	Korhola 2010	Polgon	110	NA	NA	NA	Geurts, M.-A. (1985), Le paysage végétal holocène dans la région d'Escape Rapids, Territoires du Norde-Ouest, Géographie physique et Quaternaire, 39(2), 215-220.
2409	SI-5993		2925	55	Smithsonian Institute USA	3073	2890	2905	0.012	2	48.2019	-94	Korhola 2010	NA	NA	NA	NA	NA	Glaser, P. H., Janssens, J. A., & Siegel, D. I. (1990). The response of vegetation to chemical and hydrological gradients in the Lost River peatland, northern Minnesota. The Journal of Ecology, 1021-1048.
2410	SI-5997		8295	105	Smithsonian Institute USA	9282	9026	9484	1	1	48.2044	-94	Korhola 2010	NA	NA	NA	NA	O	Glaser, P. H., Janssens, J. A., & Siegel, D. I. (1990). The response of vegetation to chemical and hydrological gradients in the Lost River peatland, northern Minnesota. The Journal of Ecology, 1021-1048.
1759	L-550B		10600	200	Lamont-Doherty USA	12457	11819	12888	1	1	40	-85	Korhola 2010	NA	NA	NA	NA	NA	Gooding, A.M., J.G. Ogden, The Ohio Journal of Science 65, 1965.
2954	Ua-16216		7195	65	Uppsala SWEDEN	8015	7878	7890	0.014	2	60.23	13	Korhola 2010	NA	NA	NA	NA	O	Gunnarson, B.E., Boreas 32, 347 (2003).
3205	USGS-76B		3440	55	U.S. Geological Survey Menlo Park USA	3703	3572	3840	1	1	64.87	-148	Korhola 2010	NA	NA	NA	NA	NA	Hamilton, T. D., Ager, T. A., & Robinson, S. W. (1983). Late Holocene ice wedges near Fairbanks, Alaska, USA: environmental setting and history of growth. Arctic and Al
2374	SI-468		6480	200	Smithsonian Institute USA	7367	6899	7710	1	1	81.5	-76	Korhola 2010	NA	NA	NA	NA	NA	Hattersley-Smith, G., A. Long, Arctic 29, 255 (1967).
3420	WAT-721		13630	310	University of Waterloo CANADA	16465	15588	17402	1	1	50.72	-128	Korhola 2010	NA	NA	NA	NA	NA	Hebda, R.J., (1983), Late-glacial and postglacial vegetation history at Bear Cove Bog, northeast Vancouver Island, British Columbia. Can. J. Bot. 61: 3172-3192.
2274	RL-137		9380	180		10640	10236	11157	1	1	47.9	-124	Korhola 2010	NA	NA	NA	NA	O	Heusser, C. J. (1973). Environmental sequence following the Fraser advance of the Juan de Fuca lobe, Washington. Quaternary Research, 3(2), 284-306.
3639	Y-2330		8660	120	Yale Unversity USA	9687	9467	9958	0.915	3	47.7576	-124	Korhola 2010	NA	NA	NA	NA	O	Heusser, C. J. (1973). Environmental sequence following the Fraser advance of the Juan de Fuca lobe, Washington. Quaternary Research, 3(2), 284-306.
3641	Y-2452		14460	200	Yale Unversity USA	17606	17060	18082	1	1	48.25	-125	Korhola 2010	NA	NA	NA	NA	NA	Heusser, C. J. (1973). Environmental sequence following the Fraser advance of the Juan de Fuca lobe, Washington. Quaternary Research, 3(2), 284-306.
3229	UW-537		580	55	University of Washington USA	597	521	658	1	1	60.7	-150	Korhola 2010	NA	NA	NA	NA	NA	Heusser, C.J. (1983) Holocene vegetation history of the Prince William Sound region, south-central Alaska. Quat. Res. 19: 337-355.
3149	UM-2563		3590	90		3897	3643	3667	0.017	3	43.75	-72	Korhola 2010	NA	NA	NA	NA	NA	Hood, D.G., R.A. Johnson, J.J. Stipp, Radiocarbon 25, 930 (1983).
2056	POZ-18615		3490	35	Poznan	3765	3645	3664	0.039	2	62.55	-99	Korhola 2010	NA	NA	NA	NA	O	Hugelius, G., P. Kuhry, C. Tarnocai, and T. Virtanen (2010), Soil organic carbon pools in a periglacial landscape: a case study from the central Canadian Arctic, Permafrost and Periglacial Processes, 21(1), 16-29.
2057	POZ-18673		3630	50	Poznan	3947	3831	4090	1	1	62.55	-99	Korhola 2010	NA	NA	NA	NA	M	Hugelius, G., P. Kuhry, C. Tarnocai, and T. Virtanen (2010), Soil organic carbon pools in a periglacial landscape: a case study from the central Canadian Arctic, Permafrost and Periglacial Processes, 21(1), 16-29.
2058	POZ-18675		3190	40	Poznan	3415	3273	3284	0.008	4	62.55	-99	Korhola 2010	NA	NA	NA	NA	NA	Hugelius, G., P. Kuhry, C. Tarnocai, and T. Virtanen (2010), Soil organic carbon pools in a periglacial landscape: a case study from the central Canadian Arctic, Permafrost and Periglacial Processes, 21(1), 16-29.
2059	POZ-18676		1015	30	Poznan	937	802	811	0.015	3	62.55	-99	Korhola 2010	NA	NA	NA	NA	M	Hugelius, G., P. Kuhry, C. Tarnocai, and T. Virtanen (2010), Soil organic carbon pools in a periglacial landscape: a case study from the central Canadian Arctic, Permafrost and Periglacial Processes, 21(1), 16-29.
2061	POZ-19647		1405	30	Poznan	1314	1283	1354	1	1	62.55	-99	Korhola 2010	NA	NA	NA	NA	M	Hugelius, G., P. Kuhry, C. Tarnocai, and T. Virtanen (2010), Soil organic carbon pools in a periglacial landscape: a case study from the central Canadian Arctic, Permafrost and Periglacial Processes, 21(1), 16-29.
2062	POZ-19687		5220	50	Poznan	5979	5904	6122	0.927	2	62.55	-99	Korhola 2010	NA	NA	NA	NA	O	Hugelius, G., P. Kuhry, C. Tarnocai, and T. Virtanen (2010), Soil organic carbon pools in a periglacial landscape: a case study from the central Canadian Arctic, Permafrost and Periglacial Processes, 21(1), 16-29.
2063	POZ-19688		3265	35	Poznan	3496	3401	3432	0.082	2	62.55	-99	Korhola 2010	NA	NA	NA	NA	NA	Hugelius, G., P. Kuhry, C. Tarnocai, and T. Virtanen (2010), Soil organic carbon pools in a periglacial landscape: a case study from the central Canadian Arctic, Permafrost and Periglacial Processes, 21(1), 16-29.
2064	POZ-19689		3680	35	Poznan	4021	3904	4093	0.969	2	62.55	-99	Korhola 2010	NA	NA	NA	NA	NA	Hugelius, G., P. Kuhry, C. Tarnocai, and T. Virtanen (2010), Soil organic carbon pools in a periglacial landscape: a case study from the central Canadian Arctic, Permafrost and Periglacial Processes, 21(1), 16-29.
2069	POZ-4700		4700	40	Poznan	5413	5319	5425	0.553	4	62.55	-99	Korhola 2010	NA	NA	NA	NA	O	Hugelius, G., P. Kuhry, C. Tarnocai, and T. Virtanen (2010), Soil organic carbon pools in a periglacial landscape: a case study from the central Canadian Arctic, Permafrost and Periglacial Processes, 21(1), 16-29.
2476	SRR-4945		9305	45	NERC Radiocarbon Laboratory SCOTLAND	10508	10299	10326	0.027	4	55.013	-3	Korhola 2010	NA	NA	NA	NA	NA	Hughes, P. D. M., D. Mauquoy, K. E. Barber, and P. G. Langdon (2000), Mire-development pathways and palaeoclimatic records from a full Holocene peat archive at Walton Moss, Cumbria, England, Holocene, 10(4), 465-479.
2481	SRR-5641		6645	45	NERC Radiocarbon Laboratory SCOTLAND	7527	7441	7584	1	1	54.99	-3	Korhola 2010	4	974	8	NA	O	Hughes, P. D. M., D. Mauquoy, K. E. Barber, and P. G. Langdon (2000), Mire-development pathways and palaeoclimatic records from a full Holocene peat archive at Walton Moss, Cumbria, England, Holocene, 10(4), 465-479.
2617	Su-285		8290	60	Geological Survey of Finland FINLAND	9295	9092	9104	0.01	2	60.462	22.567	Korhola 2010	NA	NA	NA	NA	O	Ikonen, L., Geological Survey of Finland Bulletin 370 (1993).
2641	Su-319		8190	80	Geological Survey of Finland FINLAND	9162	8996	9406	1	1	60.462	22.567	Korhola 2010	NA	NA	NA	NA	O	Ikonen, L., Geological Survey of Finland Bulletin 370 (1993).
2669	Su-540		2500	70	Geological Survey of Finland FINLAND	2574	2365	2367	0.003	2	60.462	22.567	Korhola 2010	NA	NA	NA	NA	O	Ikonen, L., Geological Survey of Finland Bulletin 370 (1993).
2846	TA-743		2870	60	Tartu ESTONIA	2998	2849	3171	1	1	65.75	74.5833	Korhola 2010	NA	NA	NA	NA	O	Ilves, E., (1980) Radiocarbon 22, 1084.
2847	TA-744		6680	70	Tartu ESTONIA	7549	7440	7657	1	1	65.75	74.5833	Korhola 2010	NA	NA	NA	NA	O	Ilves, E., (1980) Radiocarbon 22, 1084.
2849	TA-746		5610	70	Tartu ESTONIA	6394	6283	6553	1	1	65.75	74.5833	Korhola 2010	NA	NA	NA	NA	O	Ilves, E., (1980) Radiocarbon 22, 1084.
3239	W-1000		8600	300	USGS National Center USA	9649	8781	8832	0.007	4	44.9	-109	Korhola 2010	NA	NA	NA	NA	NA	Ives, P.C., B. Levin, C. L. Oman, M. Rubin (1964), Radiocarbon 6, 37.
3253	W-1718		3840	300	USGS National Center USA	4254	3454	5039	1	1	41.23	-106	Korhola 2010	NA	NA	NA	NA	O	Ives, P.C., B. Levin, C. L. Oman, M. Rubin (1967), Radiocarbon 9, 505
646	DIC-378		4260	475	Dicar Corp and Dicarb Radioisotope Company USA	4798	3573	5926	1	1	71.2	-71	Korhola 2010	NA	NA	NA	NA	NA	Jacobs, J.D., W.N. Mode, C.A . Squires, G.H. Miller (1985), Geographie physique et Quaternaire XXXIX., 151.
689	Gif-3866		5370	130	Gif sur Yvette FRANCE	6142	5894	6414	0.997	2	70.5	-69	Korhola 2010	NA	NA	NA	NA	NA	Jacobs, J.D., W.N. Mode, C.A . Squires, G.H. Miller (1985), Geographie physique et Quaternaire XXXIX., 151.
1381	Hel-3462		8130	160	Helsinki FINLAND	9062	8627	9455	1	1	61.48	24	Korhola 2010	NA	NA	NA	NA	M	Jauhiainen, S., A. Pitkainen, and H. Vasanderl (2004), Chemostratigraphy and vegetation in two boreal mires during the Holocene, The Holocene, 14(5), 769-779, doi:10.1191/0959683604hl734rp.
1447	Hel-3871		9110	120	Helsinki FINLAND	10292	9910	10581	1	1	61.51	24	Korhola 2010	BOG	430	5	bulk peat	O	Jauhiainen, S., A. Pitkainen, and H. Vasanderl (2004), Chemostratigraphy and vegetation in two boreal mires during the Holocene, The Holocene, 14(5), 769-779, doi:10.1191/0959683604hl734rp.
444	BETA-96824		9090	70	Beta Analytic USA	10256	9967	9983	0.007	3	55.15	-163	Korhola 2010	NA	NA	NA	NA	NA	Jordan, J. W. (2001), Late Quaternary sea level change in Southern Beringia: postglacial emergence of the Western Alaska Peninsula, Quaternary Science Reviews, 20(1-3), 509-523, doi:10.1016/s0277-3791(00)00101-3.
445	BETA-96826		3800	70	Beta Analytic USA	4195	3986	4049	0.095	2	55	-164	Korhola 2010	NA	NA	NA	NA	NA	Jordan, J. W. (2001), Late Quaternary sea level change in Southern Beringia: postglacial emergence of the Western Alaska Peninsula, Quaternary Science Reviews, 20(1-3), 509-523, doi:10.1016/s0277-3791(00)00101-3.
446	BETA-96829		11530	100	Beta Analytic USA	13365	13162	13557	1	1	55.1	-163	Korhola 2010	NA	NA	NA	NA	NA	Jordan, J. W. (2001), Late Quaternary sea level change in Southern Beringia: postglacial emergence of the Western Alaska Peninsula, Quaternary Science Reviews, 20(1-3), 509-523, doi:10.1016/s0277-3791(00)00101-3.
1487	Hel-70		9180	300	Helsinki FINLAND	10376	9564	9571	0.002	3	69.12	27	Korhola 2010	NA	NA	NA	NA	M	Jungner, H. (1979), Radiocarbon dates I, Helsinki.
1496	Hel-92		7490	230	Helsinki FINLAND	8302	7844	8786	0.979	4	69.18	27	Korhola 2010	NA	NA	NA	NA	M	Jungner, H. (1979), Radiocarbon dates I, Helsinki.
1278	Hel-145		2020	140	Helsinki FINLAND	1991	1632	1651	0.009	2	62.567	26	Korhola 2010	NA	NA	NA	NA	NA	Jungner, H. (1979), Radiocarbon dates I, Helsinki.
1295	Hel-212		1150	150	Helsinki FINLAND	1074	763	1327	1	1	69.18	27	Korhola 2010	NA	NA	NA	NA	M	Jungner, H. (1979), Radiocarbon dates I, Helsinki.
1297	Hel-220		7230	220	Helsinki FINLAND	8058	7623	7645	0.006	2	68.27	28	Korhola 2010	NA	NA	NA	NA	NA	Jungner, H. (1979), Radiocarbon dates I, Helsinki.
1378	Hel-312		2660	120	Helsinki FINLAND	2773	2379	2395	0.007	4	64.34	26	Korhola 2010	NA	NA	NA	NA	NA	Jungner, H. (1979), Radiocarbon dates I, Helsinki.
1379	Hel-314		5920	150	Helsinki FINLAND	6757	6415	6420	0.002	3	64.32	26	Korhola 2010	NA	NA	NA	NA	NA	Jungner, H. (1979), Radiocarbon dates I, Helsinki.
1501	Hel-95B		9730	230	Helsinki FINLAND	11117	10437	10457	0.004	3	60.54	26.57	Korhola 2010	NA	NA	NA	NA	O	Jungner, H. (1979), Radiocarbon dates I, Helsinki.
1272	Hel-1020		8790	220	Helsinki FINLAND	9867	9330	9342	0.002	3	61.45	34.2	Korhola 2010	NA	NA	NA	NA	NA	Jungner, H., E. Sonninen (1983), Radiocarbon dates II, Helsinki.
1273	Hel-1137		8680	130	Helsinki FINLAND	9721	9478	9968	0.869	2	62.56	29	Korhola 2010	NA	NA	NA	NA	NA	Jungner, H., E. Sonninen (1983), Radiocarbon dates II, Helsinki.
1275	Hel-1361		2600	100	Helsinki FINLAND	2678	2361	2879	0.999	2	60.54	22	Korhola 2010	NA	NA	NA	NA	O	Jungner, H., E. Sonninen (1983), Radiocarbon dates II, Helsinki.
1276	Hel-1416		6870	110	Helsinki FINLAND	7721	7520	7533	0.009	2	66.15	28	Korhola 2010	NA	NA	NA	NA	NA	Jungner, H., E. Sonninen (1983), Radiocarbon dates II, Helsinki.
1488	Hel-826		9010	160	Helsinki FINLAND	10107	9629	9649	0.006	3	60.59	25.29	Korhola 2010	NA	NA	NA	NA	O	Jungner, H., E. Sonninen (1983), Radiocarbon dates II, Helsinki.
1489	Hel-841		8020	170	Helsinki FINLAND	8897	8463	8466	0.001	4	60.59	25.29	Korhola 2010	NA	NA	NA	NA	O	Jungner, H., E. Sonninen (1983), Radiocarbon dates II, Helsinki.
1490	Hel-859		6230	160	Helsinki FINLAND	7115	6743	7432	1	1	62.08	22	Korhola 2010	NA	NA	NA	NA	NA	Jungner, H., E. Sonninen (1983), Radiocarbon dates II, Helsinki.
1491	Hel-860		6840	160	Helsinki FINLAND	7700	7433	7963	1	1	62.12	22	Korhola 2010	NA	NA	NA	NA	NA	Jungner, H., E. Sonninen (1983), Radiocarbon dates II, Helsinki.
1492	Hel-861		7490	170	Helsinki FINLAND	8292	7957	8607	1	1	62.04	22	Korhola 2010	NA	NA	NA	NA	NA	Jungner, H., E. Sonninen (1983), Radiocarbon dates II, Helsinki.
1493	Hel-862		4920	140	Helsinki FINLAND	5669	5321	5421	0.072	2	62.1	22	Korhola 2010	NA	NA	NA	NA	NA	Jungner, H., E. Sonninen (1983), Radiocarbon dates II, Helsinki.
1494	Hel-866		9160	190	Helsinki FINLAND	10348	9701	10793	0.981	4	60.59	25.29	Korhola 2010	NA	NA	NA	NA	O	Jungner, H., E. Sonninen (1983), Radiocarbon dates II, Helsinki.
1495	Hel-911		7980	200	Helsinki FINLAND	8859	8414	9322	0.98	2	60.59	25.29	Korhola 2010	NA	NA	NA	NA	O	Jungner, H., E. Sonninen (1983), Radiocarbon dates II, Helsinki.
1497	Hel-928		8660	170	Helsinki FINLAND	9720	9319	9356	0.012	2	60.59	25.29	Korhola 2010	NA	NA	NA	NA	O	Jungner, H., E. Sonninen (1983), Radiocarbon dates II, Helsinki.
1498	Hel-934		8090	180	Helsinki FINLAND	8999	8561	8573	0.005	2	61.45	34.2	Korhola 2010	NA	NA	NA	NA	NA	Jungner, H., E. Sonninen (1983), Radiocarbon dates II, Helsinki.
1499	Hel-942		8880	180	Helsinki FINLAND	9950	9533	10303	0.975	2	61.45	34.2	Korhola 2010	NA	NA	NA	NA	NA	Jungner, H., E. Sonninen (1983), Radiocarbon dates II, Helsinki.
1500	Hel-943		8610	180	Helsinki FINLAND	9658	9155	9161	0.002	2	61.45	34.2	Korhola 2010	NA	NA	NA	NA	NA	Jungner, H., E. Sonninen (1983), Radiocarbon dates II, Helsinki.
1279	Hel-1455		7960	130	Helsinki FINLAND	8821	8454	9136	0.993	3	60.23	23	Korhola 2010	NA	NA	NA	NA	NA	Jungner, H., E. Sonninen (1989), Radiocarbon dates II, Helsinki.
1280	Hel-1488		4620	140	Helsinki FINLAND	5307	4881	4936	0.028	2	66.16	29	Korhola 2010	NA	NA	NA	NA	NA	Jungner, H., E. Sonninen (1989), Radiocarbon dates II, Helsinki.
1281	Hel-1499		9090	130	Helsinki FINLAND	10258	9790	9847	0.016	3	62.35	29	Korhola 2010	NA	NA	NA	NA	NA	Jungner, H., E. Sonninen (1989), Radiocarbon dates II, Helsinki.
1282	Hel-1513		8600	140	Helsinki FINLAND	9629	9301	9956	0.939	3	66.23	29	Korhola 2010	NA	NA	NA	NA	M	Jungner, H., E. Sonninen (1989), Radiocarbon dates II, Helsinki.
1283	Hel-1546		7750	170	Helsinki FINLAND	8584	8204	8264	0.026	2	66.23	29	Korhola 2010	NA	NA	NA	NA	NA	Jungner, H., E. Sonninen (1989), Radiocarbon dates II, Helsinki.
1284	Hel-1560		3560	120	Helsinki FINLAND	3859	3561	4160	0.987	3	63.21	23	Korhola 2010	NA	NA	NA	NA	NA	Jungner, H., E. Sonninen (1989), Radiocarbon dates II, Helsinki.
1285	Hel-1588		3210	120	Helsinki FINLAND	3434	3079	3093	0.005	3	62.5	25	Korhola 2010	NA	NA	NA	NA	NA	Jungner, H., E. Sonninen (1989), Radiocarbon dates II, Helsinki.
1286	Hel-1595		950	130	Helsinki FINLAND	869	667	1095	0.964	3	65.02	24	Korhola 2010	NA	NA	NA	NA	NA	Jungner, H., E. Sonninen (1989), Radiocarbon dates II, Helsinki.
1287	Hel-1632		6370	110	Helsinki FINLAND	7293	7006	7133	0.103	2	61.57	22	Korhola 2010	NA	NA	NA	NA	NA	Jungner, H., E. Sonninen (1989), Radiocarbon dates II, Helsinki.
1288	Hel-1639		5440	150	Helsinki FINLAND	6217	5907	6550	1	1	66.15	25	Korhola 2010	NA	NA	NA	NA	NA	Jungner, H., E. Sonninen (1989), Radiocarbon dates II, Helsinki.
1292	Hel-1852		2490	130	Helsinki FINLAND	2559	2185	2194	0.003	3	63.01	23	Korhola 2010	NA	NA	NA	NA	O	Jungner, H., E. Sonninen (1989), Radiocarbon dates II, Helsinki.
1293	Hel-2059		6790	100	Helsinki FINLAND	7644	7472	7839	1	1	66.19	26	Korhola 2010	NA	NA	NA	NA	NA	Jungner, H., E. Sonninen (1996), Radiocarbon dates II, Helsinki.
1345	Hel-2838		8200	120	Helsinki FINLAND	9172	8778	8834	0.028	3	62.05	22.45	Korhola 2010	NA	NA	NA	NA	O	Jungner, H., E. Sonninen (1998), Radiocarbon dates II, Helsinki.
1346	Hel-2865		7390	120	Helsinki FINLAND	8208	7982	8402	1	1	62.05	22.45	Korhola 2010	NA	NA	NA	NA	O	Jungner, H., E. Sonninen (1998), Radiocarbon dates II, Helsinki.
1347	Hel-2866		6110	110	Helsinki FINLAND	6992	6733	7257	1	1	62.05	22.45	Korhola 2010	NA	NA	NA	NA	O	Jungner, H., E. Sonninen (1998), Radiocarbon dates II, Helsinki.
1348	Hel-2867		4290	80	Helsinki FINLAND	4865	4573	5055	0.977	4	62.05	22.45	Korhola 2010	NA	NA	NA	NA	O	Jungner, H., E. Sonninen (1998), Radiocarbon dates II, Helsinki.
1349	Hel-2868		810	70	Helsinki FINLAND	742	659	834	0.864	2	62.05	22.45	Korhola 2010	NA	NA	NA	NA	O	Jungner, H., E. Sonninen (1998), Radiocarbon dates II, Helsinki.
1350	Hel-2871		5450	90	Helsinki FINLAND	6236	6000	6405	1	1	62.05	22.45	Korhola 2010	NA	NA	NA	NA	O	Jungner, H., E. Sonninen (1998), Radiocarbon dates II, Helsinki.
1398	Hel-3553		8730	100	Helsinki FINLAND	9756	9535	9960	0.869	3	61.34	26	Korhola 2010	NA	NA	NA	NA	NA	Jungner, H., E. Sonninen (2004), Radiocarbon dates II, Helsinki.
1399	Hel-3595		7840	140	Helsinki FINLAND	8689	8391	9013	1	1	66.14	28.31	Korhola 2010	NA	NA	NA	NA	NA	Jungner, H., E. Sonninen (2004), Radiocarbon dates II, Helsinki.
1400	Hel-3596		8380	150	Helsinki FINLAND	9345	9001	9634	0.994	2	66.14	28.31	Korhola 2010	NA	NA	NA	NA	NA	Jungner, H., E. Sonninen (2004), Radiocarbon dates II, Helsinki.
1401	Hel-3597		7510	110	Helsinki FINLAND	8313	8051	8094	0.029	4	66.14	28.31	Korhola 2010	NA	NA	NA	NA	NA	Jungner, H., E. Sonninen (2004), Radiocarbon dates II, Helsinki.
1402	Hel-3598		5490	100	Helsinki FINLAND	6285	6003	6085	0.079	2	66.14	28.31	Korhola 2010	NA	NA	NA	NA	NA	Jungner, H., E. Sonninen (2004), Radiocarbon dates II, Helsinki.
1403	Hel-3599		2110	100	Helsinki FINLAND	2096	1885	2332	1	1	66.14	28.31	Korhola 2010	NA	NA	NA	NA	NA	Jungner, H., E. Sonninen (2004), Radiocarbon dates II, Helsinki.
1404	Hel-3600		1970	90	Helsinki FINLAND	1926	1708	2148	1	1	66.14	28.31	Korhola 2010	NA	NA	NA	NA	NA	Jungner, H., E. Sonninen (2004), Radiocarbon dates II, Helsinki.
1405	Hel-3601		3630	100	Helsinki FINLAND	3952	3649	3659	0.005	2	66.14	28.31	Korhola 2010	NA	NA	NA	NA	NA	Jungner, H., E. Sonninen (2004), Radiocarbon dates II, Helsinki.
1406	Hel-3602		4430	120	Helsinki FINLAND	5070	4712	4719	0.002	4	66.14	28.31	Korhola 2010	NA	NA	NA	NA	NA	Jungner, H., E. Sonninen (2004), Radiocarbon dates II, Helsinki.
1407	Hel-3604		290	80	Helsinki FINLAND	356	0	32	0.039	6	66.14	28.31	Korhola 2010	NA	NA	NA	NA	NA	Jungner, H., E. Sonninen (2004), Radiocarbon dates II, Helsinki.
1408	Hel-3610		6140	130	Helsinki FINLAND	7026	6679	6682	0.001	3	63.05	30.4	Korhola 2010	NA	NA	NA	NA	O	Jungner, H., E. Sonninen (2004), Radiocarbon dates II, Helsinki.
1409	Hel-3611		7020	120	Helsinki FINLAND	7846	7608	8050	0.999	2	63.05	30.4	Korhola 2010	NA	NA	NA	NA	O	Jungner, H., E. Sonninen (2004), Radiocarbon dates II, Helsinki.
1410	Hel-3612		9510	180	Helsinki FINLAND	10824	10297	10357	0.022	2	63.05	30.4	Korhola 2010	NA	NA	NA	NA	O	Jungner, H., E. Sonninen (2004), Radiocarbon dates II, Helsinki.
1411	Hel-3613		7160	100	Helsinki FINLAND	7985	7762	7772	0.004	2	63.05	30.4	Korhola 2010	NA	NA	NA	NA	O	Jungner, H., E. Sonninen (2004), Radiocarbon dates II, Helsinki.
1412	Hel-3614		8130	150	Helsinki FINLAND	9065	8635	9438	1	1	63.05	30.4	Korhola 2010	NA	NA	NA	NA	O	Jungner, H., E. Sonninen (2004), Radiocarbon dates II, Helsinki.
1413	Hel-3615		7430	130	Helsinki FINLAND	8242	7976	8450	1	1	63.05	30.4	Korhola 2010	NA	NA	NA	NA	O	Jungner, H., E. Sonninen (2004), Radiocarbon dates II, Helsinki.
1414	Hel-3637		4760	100	Helsinki FINLAND	5486	5293	5719	1	1	61.48	24.19	Korhola 2010	NA	NA	NA	NA	O	Jungner, H., E. Sonninen (2004), Radiocarbon dates II, Helsinki.
1415	Hel-3654		4350	100	Helsinki FINLAND	4961	4645	4675	0.017	3	61.48	24.19	Korhola 2010	NA	NA	NA	NA	O	Jungner, H., E. Sonninen (2004), Radiocarbon dates II, Helsinki.
1416	Hel-3659		4340	100	Helsinki FINLAND	4949	4628	4637	0.004	4	61.48	24.19	Korhola 2010	NA	NA	NA	NA	O	Jungner, H., E. Sonninen (2004), Radiocarbon dates II, Helsinki.
1417	Hel-3709		3640	100	Helsinki FINLAND	3966	3650	3658	0.004	2	60.38	26	Korhola 2010	NA	NA	NA	NA	NA	Jungner, H., E. Sonninen (2004), Radiocarbon dates II, Helsinki.
1418	Hel-3739		3990	100	Helsinki FINLAND	4466	4157	4206	0.034	3	61.47	24.18	Korhola 2010	NA	NA	NA	NA	O	Jungner, H., E. Sonninen (2004), Radiocarbon dates II, Helsinki.
1419	Hel-3740		1580	90	Helsinki FINLAND	1476	1305	1629	0.966	2	61.47	24.18	Korhola 2010	NA	NA	NA	NA	O	Jungner, H., E. Sonninen (2004), Radiocarbon dates II, Helsinki.
1420	Hel-3741		660	80	Helsinki FINLAND	621	527	728	1	1	61.47	24.18	Korhola 2010	NA	NA	NA	NA	O	Jungner, H., E. Sonninen (2004), Radiocarbon dates II, Helsinki.
1421	Hel-3742		1820	90	Helsinki FINLAND	1749	1548	1945	1	1	61.47	24.18	Korhola 2010	NA	NA	NA	NA	O	Jungner, H., E. Sonninen (2004), Radiocarbon dates II, Helsinki.
1422	Hel-3743		1790	90	Helsinki FINLAND	1715	1526	1904	0.99	2	61.47	24.18	Korhola 2010	NA	NA	NA	NA	O	Jungner, H., E. Sonninen (2004), Radiocarbon dates II, Helsinki.
1423	Hel-3744		2860	120	Helsinki FINLAND	3005	2755	3257	0.972	2	61.47	24.18	Korhola 2010	NA	NA	NA	NA	O	Jungner, H., E. Sonninen (2004), Radiocarbon dates II, Helsinki.
1424	Hel-3745		2680	90	Helsinki FINLAND	2805	2492	2601	0.071	5	61.47	24.18	Korhola 2010	NA	NA	NA	NA	O	Jungner, H., E. Sonninen (2004), Radiocarbon dates II, Helsinki.
1425	Hel-3746		2840	80	Helsinki FINLAND	2964	2777	3168	1	1	61.47	24.18	Korhola 2010	NA	NA	NA	NA	O	Jungner, H., E. Sonninen (2004), Radiocarbon dates II, Helsinki.
1426	Hel-3791		3380	100	Helsinki FINLAND	3632	3398	3868	1	1	63.05	30.4	Korhola 2010	NA	NA	NA	NA	O	Jungner, H., E. Sonninen (2004), Radiocarbon dates II, Helsinki.
1427	Hel-3792		4930	110	Helsinki FINLAND	5682	5333	5347	0.007	4	63.05	30.4	Korhola 2010	NA	NA	NA	NA	O	Jungner, H., E. Sonninen (2004), Radiocarbon dates II, Helsinki.
1428	Hel-3793		3110	110	Helsinki FINLAND	3304	3005	3015	0.005	2	63.05	30.4	Korhola 2010	NA	NA	NA	NA	O	Jungner, H., E. Sonninen (2004), Radiocarbon dates II, Helsinki.
1429	Hel-3794		4510	100	Helsinki FINLAND	5153	4863	5330	0.93	2	63.05	30.4	Korhola 2010	NA	NA	NA	NA	O	Jungner, H., E. Sonninen (2004), Radiocarbon dates II, Helsinki.
1430	Hel-3795		7550	110	Helsinki FINLAND	8354	8075	8077	0.001	2	63.05	30.4	Korhola 2010	NA	NA	NA	NA	O	Jungner, H., E. Sonninen (2004), Radiocarbon dates II, Helsinki.
1431	Hel-3800		3120	100	Helsinki FINLAND	3320	3062	3570	1	1	63.05	30.4	Korhola 2010	NA	NA	NA	NA	O	Jungner, H., E. Sonninen (2004), Radiocarbon dates II, Helsinki.
1432	Hel-3801		4970	100	Helsinki FINLAND	5720	5483	5529	0.03	2	63.05	30.4	Korhola 2010	NA	NA	NA	NA	O	Jungner, H., E. Sonninen (2004), Radiocarbon dates II, Helsinki.
1433	Hel-3802		6450	100	Helsinki FINLAND	7363	7171	7515	0.977	2	63.05	30.4	Korhola 2010	NA	NA	NA	NA	O	Jungner, H., E. Sonninen (2004), Radiocarbon dates II, Helsinki.
1434	Hel-3803		4060	110	Helsinki FINLAND	4571	4252	4273	0.012	2	63.05	30.4	Korhola 2010	NA	NA	NA	NA	O	Jungner, H., E. Sonninen (2004), Radiocarbon dates II, Helsinki.
1435	Hel-3804		4140	100	Helsinki FINLAND	4664	4417	4866	1	1	63.05	30.4	Korhola 2010	NA	NA	NA	NA	O	Jungner, H., E. Sonninen (2004), Radiocarbon dates II, Helsinki.
1436	Hel-3805		4710	110	Helsinki FINLAND	5432	5054	5189	0.081	4	63.05	30.4	Korhola 2010	NA	NA	NA	NA	O	Jungner, H., E. Sonninen (2004), Radiocarbon dates II, Helsinki.
1437	Hel-3806		3730	100	Helsinki FINLAND	4092	3847	4406	1	1	63.05	30.4	Korhola 2010	NA	NA	NA	NA	O	Jungner, H., E. Sonninen (2004), Radiocarbon dates II, Helsinki.
1438	Hel-3807		4810	110	Helsinki FINLAND	5530	5304	5753	0.983	3	63.05	30.4	Korhola 2010	NA	NA	NA	NA	O	Jungner, H., E. Sonninen (2004), Radiocarbon dates II, Helsinki.
1439	Hel-3808		3770	80	Helsinki FINLAND	4148	3927	3948	0.019	2	63.05	30.4	Korhola 2010	NA	NA	NA	NA	O	Jungner, H., E. Sonninen (2004), Radiocarbon dates II, Helsinki.
1440	Hel-3809		4580	110	Helsinki FINLAND	5245	4892	4900	0.005	4	63.05	30.4	Korhola 2010	NA	NA	NA	NA	O	Jungner, H., E. Sonninen (2004), Radiocarbon dates II, Helsinki.
1441	Hel-3810		3840	90	Helsinki FINLAND	4249	3982	4444	0.98	2	63.05	30.4	Korhola 2010	NA	NA	NA	NA	O	Jungner, H., E. Sonninen (2004), Radiocarbon dates II, Helsinki.
1442	Hel-3814		1450	90	Helsinki FINLAND	1364	1184	1208	0.023	2	61.47	24.18	Korhola 2010	NA	NA	NA	NA	O	Jungner, H., E. Sonninen (2004), Radiocarbon dates II, Helsinki.
1443	Hel-3815		3930	70	Helsinki FINLAND	4362	4151	4532	0.994	3	61.47	24.18	Korhola 2010	NA	NA	NA	NA	O	Jungner, H., E. Sonninen (2004), Radiocarbon dates II, Helsinki.
1444	Hel-3816		3570	110	Helsinki FINLAND	3871	3577	4154	1	1	61.47	24.18	Korhola 2010	NA	NA	NA	NA	O	Jungner, H., E. Sonninen (2004), Radiocarbon dates II, Helsinki.
1445	Hel-3817		8100	130	Helsinki FINLAND	9021	8631	9329	0.965	2	61.47	24.18	Korhola 2010	NA	NA	NA	NA	O	Jungner, H., E. Sonninen (2004), Radiocarbon dates II, Helsinki.
1446	Hel-3862		8130	160	Helsinki FINLAND	9062	8627	9455	1	1	61.48	24	Korhola 2010	NA	NA	NA	NA	M	Jungner, H., E. Sonninen (2004), Radiocarbon dates II, Helsinki.
1448	Hel-3889		7530	120	Helsinki FINLAND	8332	8049	8099	0.03	4	63.05	30.4	Korhola 2010	NA	NA	NA	NA	O	Jungner, H., E. Sonninen (2004), Radiocarbon dates II, Helsinki.
1449	Hel-3890		7900	120	Helsinki FINLAND	8755	8440	9022	1	1	63.05	30.4	Korhola 2010	NA	NA	NA	NA	O	Jungner, H., E. Sonninen (2004), Radiocarbon dates II, Helsinki.
1450	Hel-3891		7140	110	Helsinki FINLAND	7964	7729	8179	1	1	63.05	30.4	Korhola 2010	NA	NA	NA	NA	O	Jungner, H., E. Sonninen (2004), Radiocarbon dates II, Helsinki.
1451	Hel-3892		7960	150	Helsinki FINLAND	8825	8447	9148	0.964	2	63.05	30.4	Korhola 2010	NA	NA	NA	NA	O	Jungner, H., E. Sonninen (2004), Radiocarbon dates II, Helsinki.
1452	Hel-3893		8900	150	Helsinki FINLAND	9971	9545	10290	1	1	63.05	30.4	Korhola 2010	NA	NA	NA	NA	O	Jungner, H., E. Sonninen (2004), Radiocarbon dates II, Helsinki.
1453	Hel-3894		8980	120	Helsinki FINLAND	10062	9689	10409	1	1	63.05	30.4	Korhola 2010	NA	NA	NA	NA	O	Jungner, H., E. Sonninen (2004), Radiocarbon dates II, Helsinki.
1454	Hel-3895		8930	160	Helsinki FINLAND	10000	9552	10304	0.965	2	63.05	30.4	Korhola 2010	NA	NA	NA	NA	O	Jungner, H., E. Sonninen (2004), Radiocarbon dates II, Helsinki.
1455	Hel-3896		8350	140	Helsinki FINLAND	9321	9002	9552	1	1	63.05	30.4	Korhola 2010	NA	NA	NA	NA	O	Jungner, H., E. Sonninen (2004), Radiocarbon dates II, Helsinki.
1456	Hel-3897		8700	160	Helsinki FINLAND	9764	9460	10195	1	1	63.05	30.4	Korhola 2010	NA	NA	NA	NA	O	Jungner, H., E. Sonninen (2004), Radiocarbon dates II, Helsinki.
1457	Hel-3898		9040	100	Helsinki FINLAND	10193	9823	9840	0.006	3	63.05	30.4	Korhola 2010	NA	NA	NA	NA	O	Jungner, H., E. Sonninen (2004), Radiocarbon dates II, Helsinki.
1458	Hel-3899		7650	100	Helsinki FINLAND	8457	8207	8262	0.033	2	63.05	30.4	Korhola 2010	NA	NA	NA	NA	O	Jungner, H., E. Sonninen (2004), Radiocarbon dates II, Helsinki.
1459	Hel-3900		9260	180	Helsinki FINLAND	10476	9937	9993	0.014	3	63.05	30.4	Korhola 2010	NA	NA	NA	NA	O	Jungner, H., E. Sonninen (2004), Radiocarbon dates II, Helsinki.
1460	Hel-3901		8730	120	Helsinki FINLAND	9775	9532	9974	0.822	2	63.05	30.4	Korhola 2010	NA	NA	NA	NA	O	Jungner, H., E. Sonninen (2004), Radiocarbon dates II, Helsinki.
1928	M-1746		10730	400	University of Michigan USA	12511	11328	13329	1	1	43.28	-83	Korhola 2010	NA	NA	NA	NA	NA	Kapp, R.O., American Midland Naturalist 116, 368 (1986).
736	GSC-1111		10200	150	Geological Survey Canada CANADA	11879	11309	12415	1	1	44.2167	-80	Korhola 2010	NA	NA	NA	NA	NA	Karrow, P.F.T., W. Anderson, A.H. Clarke, L.D. Delorme, M.R. Sreenivasa, Quaternaty Research 5, 49 (1975).
239	BETA-1831		9150	150	Beta Analytic USA	10341	9829	9838	0.002	3	52.74	-118	Korhola 2010	NA	NA	NA	NA	NA	Kearney, M.S., B.H. Luckman, Canadian Journal of Earth Sciences 20, 776 (1983).
523	BGS-465		9660	280	Brock University CANADA	11023	10247	11841	0.983	2	52.74	-118	Korhola 2010	NA	NA	NA	NA	NA	Kearney, M.S., B.H. Luckman, Canadian Journal of Earth Sciences 20, 776 (1983).
540	BGS-566		5920	100	Brock University CANADA	6751	6492	6997	1	1	52.8167	-117	Korhola 2010	NA	NA	NA	NA	NA	Kearney, M.S., B.H. Luckman, Science 22, 261 (1983).
943	GSC-3147		5260	70	Geological Survey Canada CANADA	6052	5907	6210	0.991	2	52.8167	-117	Korhola 2010	NA	NA	NA	NA	NA	Kearney, M.S., B.H. Luckman, Science 22, 261 (1983).
901	GSC-2615		8060	90	Geological Survey Canada CANADA	8940	8640	9146	0.94	2	52.8333	-117.833	Korhola 2010	NA	NA	NA	NA	NA	Kearney, M.S., B.H. Luckman, Science 221, 261 (1983).
945	GSC-3195		8770	80	Geological Survey Canada CANADA	9799	9551	9958	0.841	3	52.8333	-117.833	Korhola 2010	NA	NA	NA	NA	NA	Kearney, M.S., B.H. Luckman, Science 221, 261 (1983).
951	GSC-3226		7910	70	Geological Survey Canada CANADA	8758	8591	8991	1	1	52.8333	-117.833	Korhola 2010	NA	NA	NA	NA	NA	Kearney, M.S., B.H. Luckman, Science 221, 261 (1983).
3280	W-2767		11600	350	USGS National Center USA	13473	12711	14353	1	1	44.2347	-110	Korhola 2010	NA	NA	NA	NA	NA	Kelley, L., E. Spiker, M. Rubin, Radiocarbon 20, 283 (1978).
1134	GSC-5744		8680	100	Geological Survey Canada CANADA	9689	9489	9946	0.948	4	61.717	-122	Korhola 2010	NA	NA	NA	NA	NA	Kettles, I.M., S.D. Robinson, in C.C. Trettin, M.F. Jurgensen, D.F. Grigal, M.R. Gale (eds.), Nothern Forested Wetlands: Ecology and Management, CRC Press, 1997.
1135	GSC-5750		9190	110	Geological Survey Canada CANADA	10380	10180	10609	0.974	2	62.717	-121	Korhola 2010	NA	NA	NA	NA	NA	Kettles, I.M., S.D. Robinson, in C.C. Trettin, M.F. Jurgensen, D.F. Grigal, M.R. Gale (eds.), Nothern Forested Wetlands: Ecology and Management, CRC Press, 1997.
1923	Lv-797		4370	70		4964	4832	5079	0.823	3	55.23	-78	Korhola 2010	NA	NA	NA	NA	NA	Klemann, V., D. Wolf, Pure appl. geophys. 164, 683 (2007).
421	BETA-79128		1300	60	Beta Analytic USA	1228	1071	1307	1	1	54.7083	-66.7833	Korhola 2010	NA	NA	NA	NA	NA	Klinger, L. F., and S. K. Short (1996), Succession in the Hudson Bay Lowland, Northern Ontario, Canada, Arctic and Alpine Research, 28(2), 172-183.
422	BETA-79129		4980	70	Beta Analytic USA	5721	5600	5798	0.737	2	54.7083	-66.7833	Korhola 2010	NA	NA	NA	NA	NA	Klinger, L. F., and S. K. Short (1996), Succession in the Hudson Bay Lowland, Northern Ontario, Canada, Arctic and Alpine Research, 28(2), 172-183.
423	BETA-79130		2090	70	Beta Analytic USA	2068	1895	2184	0.882	3	54.7083	-66.7833	Korhola 2010	NA	NA	NA	NA	NA	Klinger, L. F., and S. K. Short (1996), Succession in the Hudson Bay Lowland, Northern Ontario, Canada, Arctic and Alpine Research, 28(2), 172-183.
424	BETA-79132		1360	60	Beta Analytic USA	1284	1176	1386	1	1	54.8833	-67	Korhola 2010	NA	NA	NA	NA	NA	Klinger, L. F., and S. K. Short (1996), Succession in the Hudson Bay Lowland, Northern Ontario, Canada, Arctic and Alpine Research, 28(2), 172-183.
425	BETA-79133		3350	40	Beta Analytic USA	3590	3478	3648	0.908	2	54.8833	-67	Korhola 2010	NA	NA	NA	NA	NA	Klinger, L. F., and S. K. Short (1996), Succession in the Hudson Bay Lowland, Northern Ontario, Canada, Arctic and Alpine Research, 28(2), 172-183.
1298	Hel-2343		2900	100	Helsinki FINLAND	3047	2792	3259	0.963	2	60.18	24	Korhola 2010	NA	NA	NA	NA	O	Korhola, A. (1995). Holocene climatic variations in southern Finland reconstructed from peat-initiation data. The Holocene, 5(1), 43-57.
1382	Hel-3523		2600	120	Helsinki FINLAND	2670	2355	2929	0.996	2	60.01	23.35	Korhola 2010	NA	NA	NA	NA	O	Korhola, A. (1996). Initiation of a sloping mire complex in southwestern Finland: Autogenic versus allogenic controls. Écoscience, 3(2), 216-222.
1383	Hel-3524		3090	100	Helsinki FINLAND	3283	3000	3494	0.986	3	60.01	23.35	Korhola 2010	NA	NA	NA	NA	O	Korhola, A. (1996). Initiation of a sloping mire complex in southwestern Finland: Autogenic versus allogenic controls. Écoscience, 3(2), 216-222.
1384	Hel-3525		3120	100	Helsinki FINLAND	3320	3062	3570	1	1	60.01	23.35	Korhola 2010	NA	NA	NA	NA	O	Korhola, A. (1996). Initiation of a sloping mire complex in southwestern Finland: Autogenic versus allogenic controls. Écoscience, 3(2), 216-222.
1385	Hel-3526		3710	110	Helsinki FINLAND	4065	3730	3745	0.007	3	60.01	23.35	Korhola 2010	NA	NA	NA	NA	O	Korhola, A. (1996). Initiation of a sloping mire complex in southwestern Finland: Autogenic versus allogenic controls. Écoscience, 3(2), 216-222.
1386	Hel-3527		4420	110	Helsinki FINLAND	5055	4729	4735	0.002	4	60.01	23.35	Korhola 2010	NA	NA	NA	NA	O	Korhola, A. (1996). Initiation of a sloping mire complex in southwestern Finland: Autogenic versus allogenic controls. Écoscience, 3(2), 216-222.
1387	Hel-3528		3550	100	Helsinki FINLAND	3842	3586	4092	0.993	2	60.01	23.35	Korhola 2010	NA	NA	NA	NA	O	Korhola, A. (1996). Initiation of a sloping mire complex in southwestern Finland: Autogenic versus allogenic controls. Écoscience, 3(2), 216-222.
1388	Hel-3529		3890	110	Helsinki FINLAND	4311	3979	4615	0.993	2	60.01	23.35	Korhola 2010	NA	NA	NA	NA	O	Korhola, A. (1996). Initiation of a sloping mire complex in southwestern Finland: Autogenic versus allogenic controls. Écoscience, 3(2), 216-222.
1389	Hel-3530		3080	100	Helsinki FINLAND	3272	2985	3483	0.993	2	60.01	23.35	Korhola 2010	NA	NA	NA	NA	O	Korhola, A. (1996). Initiation of a sloping mire complex in southwestern Finland: Autogenic versus allogenic controls. Écoscience, 3(2), 216-222.
1390	Hel-3531		2790	90	Helsinki FINLAND	2912	2750	3082	0.952	2	60.01	23.35	Korhola 2010	NA	NA	NA	NA	O	Korhola, A. (1996). Initiation of a sloping mire complex in southwestern Finland: Autogenic versus allogenic controls. Écoscience, 3(2), 216-222.
1391	Hel-3532		4070	110	Helsinki FINLAND	4584	4258	4270	0.006	2	60.01	23.35	Korhola 2010	NA	NA	NA	NA	O	Korhola, A. (1996). Initiation of a sloping mire complex in southwestern Finland: Autogenic versus allogenic controls. Écoscience, 3(2), 216-222.
1392	Hel-3533		4180	110	Helsinki FINLAND	4698	4420	4972	1	1	60.01	23.35	Korhola 2010	NA	NA	NA	NA	O	Korhola, A. (1996). Initiation of a sloping mire complex in southwestern Finland: Autogenic versus allogenic controls. Écoscience, 3(2), 216-222.
1393	Hel-3534		3680	100	Helsinki FINLAND	4023	3719	4297	0.991	3	60.01	23.35	Korhola 2010	NA	NA	NA	NA	O	Korhola, A. (1996). Initiation of a sloping mire complex in southwestern Finland: Autogenic versus allogenic controls. Écoscience, 3(2), 216-222.
1394	Hel-3535		2210	100	Helsinki FINLAND	2208	1935	1936	0.001	3	60.01	23.35	Korhola 2010	NA	NA	NA	NA	O	Korhola, A. (1996). Initiation of a sloping mire complex in southwestern Finland: Autogenic versus allogenic controls. Écoscience, 3(2), 216-222.
1395	Hel-3536		2040	100	Helsinki FINLAND	2014	1742	1754	0.005	2	60.01	23.35	Korhola 2010	NA	NA	NA	NA	O	Korhola, A. (1996). Initiation of a sloping mire complex in southwestern Finland: Autogenic versus allogenic controls. Écoscience, 3(2), 216-222.
1396	Hel-3537		3140	100	Helsinki FINLAND	3347	3074	3577	1	1	60.01	23.35	Korhola 2010	NA	NA	NA	NA	O	Korhola, A. (1996). Initiation of a sloping mire complex in southwestern Finland: Autogenic versus allogenic controls. Écoscience, 3(2), 216-222.
1397	Hel-3538		5590	110	Helsinki FINLAND	6389	6184	6655	1	1	60.01	23.35	Korhola 2010	NA	NA	NA	NA	O	Korhola, A. (1996). Initiation of a sloping mire complex in southwestern Finland: Autogenic versus allogenic controls. Écoscience, 3(2), 216-222.
6	A-2143					14230					63.33	-149	Korhola 2010	NA	NA	NA	NA	NA	Korhola, A., M. Ruppel, H. Seppä, M. Väliranta, T. Virtanen, and J. Weckström (2010), The importance of northern peatland expansion to the late-Holocene rise of atmospheric methane, Quaternary Science Reviews, 29(5–6), 611-617, doi:http://dx.doi.org/10.1016/j.quascirev.2009.12.010.	see Gorham et al. 2007 for more information
10	AA-20755				NSF U-Arizona	11890					68.2	-159	Korhola 2010	NA	NA	NA	NA	NA	Korhola, A., M. Ruppel, H. Seppä, M. Väliranta, T. Virtanen, and J. Weckström (2010), The importance of northern peatland expansion to the late-Holocene rise of atmospheric methane, Quaternary Science Reviews, 29(5–6), 611-617, doi:http://dx.doi.org/10.1016/j.quascirev.2009.12.010.	see Gorham et al. 2007 for more information
11	AA-20756				NSF U-Arizona	10960					68.2	-159	Korhola 2010	NA	NA	NA	NA	NA	Korhola, A., M. Ruppel, H. Seppä, M. Väliranta, T. Virtanen, and J. Weckström (2010), The importance of northern peatland expansion to the late-Holocene rise of atmospheric methane, Quaternary Science Reviews, 29(5–6), 611-617, doi:http://dx.doi.org/10.1016/j.quascirev.2009.12.010.	see Gorham et al. 2007 for more information
12	AA-20761				NSF U-Arizona	12800					68.02	-159	Korhola 2010	NA	NA	NA	NA	NA	Korhola, A., M. Ruppel, H. Seppä, M. Väliranta, T. Virtanen, and J. Weckström (2010), The importance of northern peatland expansion to the late-Holocene rise of atmospheric methane, Quaternary Science Reviews, 29(5–6), 611-617, doi:http://dx.doi.org/10.1016/j.quascirev.2009.12.010.	see Gorham et al. 2007 for more information
13	AA-20786				NSF U-Arizona	12560					68.02	-159	Korhola 2010	NA	NA	NA	NA	NA	Korhola, A., M. Ruppel, H. Seppä, M. Väliranta, T. Virtanen, and J. Weckström (2010), The importance of northern peatland expansion to the late-Holocene rise of atmospheric methane, Quaternary Science Reviews, 29(5–6), 611-617, doi:http://dx.doi.org/10.1016/j.quascirev.2009.12.010.	see Gorham et al. 2007 for more information
22	AA-32434				NSF U-Arizona	13440					43.0333	-76	Korhola 2010	NA	NA	NA	NA	NA	Korhola, A., M. Ruppel, H. Seppä, M. Väliranta, T. Virtanen, and J. Weckström (2010), The importance of northern peatland expansion to the late-Holocene rise of atmospheric methane, Quaternary Science Reviews, 29(5–6), 611-617, doi:http://dx.doi.org/10.1016/j.quascirev.2009.12.010.	see Gorham et al. 2007 for more information
75	AECV-623C				Alberta Environment Centre of Vegreville CANADA	1980					55.6667	-118	Korhola 2010	NA	NA	NA	NA	NA	Korhola, A., M. Ruppel, H. Seppä, M. Väliranta, T. Virtanen, and J. Weckström (2010), The importance of northern peatland expansion to the late-Holocene rise of atmospheric methane, Quaternary Science Reviews, 29(5–6), 611-617, doi:http://dx.doi.org/10.1016/j.quascirev.2009.12.010.	see Gorham et al. 2007 for more information
76	AECV-687C				Alberta Environment Centre of Vegreville CANADA	2180					55.05	-117	Korhola 2010	NA	NA	NA	NA	NA	Korhola, A., M. Ruppel, H. Seppä, M. Väliranta, T. Virtanen, and J. Weckström (2010), The importance of northern peatland expansion to the late-Holocene rise of atmospheric methane, Quaternary Science Reviews, 29(5–6), 611-617, doi:http://dx.doi.org/10.1016/j.quascirev.2009.12.010.	see Gorham et al. 2007 for more information
77	AECV-707C				Alberta Environment Centre of Vegreville CANADA	6310					55.15	-119	Korhola 2010	NA	NA	NA	NA	NA	Korhola, A., M. Ruppel, H. Seppä, M. Väliranta, T. Virtanen, and J. Weckström (2010), The importance of northern peatland expansion to the late-Holocene rise of atmospheric methane, Quaternary Science Reviews, 29(5–6), 611-617, doi:http://dx.doi.org/10.1016/j.quascirev.2009.12.010.	see Gorham et al. 2007 for more information
118	BETA-10302				Beta Analytic USA	10940					42.833	-82	Korhola 2010	NA	NA	NA	NA	NA	Korhola, A., M. Ruppel, H. Seppä, M. Väliranta, T. Virtanen, and J. Weckström (2010), The importance of northern peatland expansion to the late-Holocene rise of atmospheric methane, Quaternary Science Reviews, 29(5–6), 611-617, doi:http://dx.doi.org/10.1016/j.quascirev.2009.12.010.	see Gorham et al. 2007 for more information
131	BETA-11561				Beta Analytic USA	10500					49.12	-126	Korhola 2010	NA	NA	NA	NA	NA	Korhola, A., M. Ruppel, H. Seppä, M. Väliranta, T. Virtanen, and J. Weckström (2010), The importance of northern peatland expansion to the late-Holocene rise of atmospheric methane, Quaternary Science Reviews, 29(5–6), 611-617, doi:http://dx.doi.org/10.1016/j.quascirev.2009.12.010.	see Gorham et al. 2007 for more information
181	BETA-14107				Beta Analytic USA	6310					70	-149	Korhola 2010	NA	NA	NA	NA	NA	Korhola, A., M. Ruppel, H. Seppä, M. Väliranta, T. Virtanen, and J. Weckström (2010), The importance of northern peatland expansion to the late-Holocene rise of atmospheric methane, Quaternary Science Reviews, 29(5–6), 611-617, doi:http://dx.doi.org/10.1016/j.quascirev.2009.12.010.	see Gorham et al. 2007 for more information
188	BETA-146669				Beta Analytic USA	10890					53.7833	-126	Korhola 2010	NA	NA	NA	NA	NA	Korhola, A., M. Ruppel, H. Seppä, M. Väliranta, T. Virtanen, and J. Weckström (2010), The importance of northern peatland expansion to the late-Holocene rise of atmospheric methane, Quaternary Science Reviews, 29(5–6), 611-617, doi:http://dx.doi.org/10.1016/j.quascirev.2009.12.010.	see Gorham et al. 2007 for more information
234	BETA-16250				Beta Analytic USA	12650					42.367	-85	Korhola 2010	NA	NA	NA	NA	NA	Korhola, A., M. Ruppel, H. Seppä, M. Väliranta, T. Virtanen, and J. Weckström (2010), The importance of northern peatland expansion to the late-Holocene rise of atmospheric methane, Quaternary Science Reviews, 29(5–6), 611-617, doi:http://dx.doi.org/10.1016/j.quascirev.2009.12.010.	see Gorham et al. 2007 for more information
235	BETA-17594				Beta Analytic USA	14820					40.117	-86	Korhola 2010	NA	NA	NA	NA	NA	Korhola, A., M. Ruppel, H. Seppä, M. Väliranta, T. Virtanen, and J. Weckström (2010), The importance of northern peatland expansion to the late-Holocene rise of atmospheric methane, Quaternary Science Reviews, 29(5–6), 611-617, doi:http://dx.doi.org/10.1016/j.quascirev.2009.12.010.	see Gorham et al. 2007 for more information
240	BETA-18336				Beta Analytic USA	5600					49.183	-126	Korhola 2010	NA	NA	NA	NA	NA	Korhola, A., M. Ruppel, H. Seppä, M. Väliranta, T. Virtanen, and J. Weckström (2010), The importance of northern peatland expansion to the late-Holocene rise of atmospheric methane, Quaternary Science Reviews, 29(5–6), 611-617, doi:http://dx.doi.org/10.1016/j.quascirev.2009.12.010.	see Gorham et al. 2007 for more information
243	BETA-2315				Beta Analytic USA	7870					58.588	-138	Korhola 2010	NA	NA	NA	NA	NA	Korhola, A., M. Ruppel, H. Seppä, M. Väliranta, T. Virtanen, and J. Weckström (2010), The importance of northern peatland expansion to the late-Holocene rise of atmospheric methane, Quaternary Science Reviews, 29(5–6), 611-617, doi:http://dx.doi.org/10.1016/j.quascirev.2009.12.010.	see Gorham et al. 2007 for more information
244	BETA-2316				Beta Analytic USA	12490					58.7483	-138	Korhola 2010	NA	NA	NA	NA	NA	Korhola, A., M. Ruppel, H. Seppä, M. Väliranta, T. Virtanen, and J. Weckström (2010), The importance of northern peatland expansion to the late-Holocene rise of atmospheric methane, Quaternary Science Reviews, 29(5–6), 611-617, doi:http://dx.doi.org/10.1016/j.quascirev.2009.12.010.	see Gorham et al. 2007 for more information
245	BETA-23442				Beta Analytic USA	9630					70.3667	-150	Korhola 2010	NA	NA	NA	NA	NA	Korhola, A., M. Ruppel, H. Seppä, M. Väliranta, T. Virtanen, and J. Weckström (2010), The importance of northern peatland expansion to the late-Holocene rise of atmospheric methane, Quaternary Science Reviews, 29(5–6), 611-617, doi:http://dx.doi.org/10.1016/j.quascirev.2009.12.010.	see Gorham et al. 2007 for more information
246	BETA-23447				Beta Analytic USA	8580					70.3667	-150	Korhola 2010	NA	NA	NA	NA	NA	Korhola, A., M. Ruppel, H. Seppä, M. Väliranta, T. Virtanen, and J. Weckström (2010), The importance of northern peatland expansion to the late-Holocene rise of atmospheric methane, Quaternary Science Reviews, 29(5–6), 611-617, doi:http://dx.doi.org/10.1016/j.quascirev.2009.12.010.	see Gorham et al. 2007 for more information
249	BETA-24066				Beta Analytic USA	8710					58.35	-136	Korhola 2010	NA	NA	NA	NA	NA	Korhola, A., M. Ruppel, H. Seppä, M. Väliranta, T. Virtanen, and J. Weckström (2010), The importance of northern peatland expansion to the late-Holocene rise of atmospheric methane, Quaternary Science Reviews, 29(5–6), 611-617, doi:http://dx.doi.org/10.1016/j.quascirev.2009.12.010.	see Gorham et al. 2007 for more information
251	BETA-24146				Beta Analytic USA	5510					48.2208	-101	Korhola 2010	NA	NA	NA	NA	NA	Korhola, A., M. Ruppel, H. Seppä, M. Väliranta, T. Virtanen, and J. Weckström (2010), The importance of northern peatland expansion to the late-Holocene rise of atmospheric methane, Quaternary Science Reviews, 29(5–6), 611-617, doi:http://dx.doi.org/10.1016/j.quascirev.2009.12.010.	see Gorham et al. 2007 for more information
257	BETA-2626				Beta Analytic USA	4510					53.8	-113	Korhola 2010	NA	NA	NA	NA	NA	Korhola, A., M. Ruppel, H. Seppä, M. Väliranta, T. Virtanen, and J. Weckström (2010), The importance of northern peatland expansion to the late-Holocene rise of atmospheric methane, Quaternary Science Reviews, 29(5–6), 611-617, doi:http://dx.doi.org/10.1016/j.quascirev.2009.12.010.	see Gorham et al. 2007 for more information
258	BETA-27233				Beta Analytic USA	1700					49.3333	-57	Korhola 2010	NA	NA	NA	NA	NA	Korhola, A., M. Ruppel, H. Seppä, M. Väliranta, T. Virtanen, and J. Weckström (2010), The importance of northern peatland expansion to the late-Holocene rise of atmospheric methane, Quaternary Science Reviews, 29(5–6), 611-617, doi:http://dx.doi.org/10.1016/j.quascirev.2009.12.010.	see Gorham et al. 2007 for more information
259	BETA-27234				Beta Analytic USA	1180					49.3333	-57	Korhola 2010	NA	NA	NA	NA	NA	Korhola, A., M. Ruppel, H. Seppä, M. Väliranta, T. Virtanen, and J. Weckström (2010), The importance of northern peatland expansion to the late-Holocene rise of atmospheric methane, Quaternary Science Reviews, 29(5–6), 611-617, doi:http://dx.doi.org/10.1016/j.quascirev.2009.12.010.	see Gorham et al. 2007 for more information
271	BETA-31622				Beta Analytic USA	8370					48.65	-68.075	Korhola 2010	NA	NA	NA	NA	NA	Korhola, A., M. Ruppel, H. Seppä, M. Väliranta, T. Virtanen, and J. Weckström (2010), The importance of northern peatland expansion to the late-Holocene rise of atmospheric methane, Quaternary Science Reviews, 29(5–6), 611-617, doi:http://dx.doi.org/10.1016/j.quascirev.2009.12.010.	see Gorham et al. 2007 for more information
310	BETA-3627				Beta Analytic USA	2240					59.3	-139	Korhola 2010	NA	NA	NA	NA	NA	Korhola, A., M. Ruppel, H. Seppä, M. Väliranta, T. Virtanen, and J. Weckström (2010), The importance of northern peatland expansion to the late-Holocene rise of atmospheric methane, Quaternary Science Reviews, 29(5–6), 611-617, doi:http://dx.doi.org/10.1016/j.quascirev.2009.12.010.	see Gorham et al. 2007 for more information
311	BETA-3631				Beta Analytic USA	7070					59.33	-139	Korhola 2010	NA	NA	NA	NA	NA	Korhola, A., M. Ruppel, H. Seppä, M. Väliranta, T. Virtanen, and J. Weckström (2010), The importance of northern peatland expansion to the late-Holocene rise of atmospheric methane, Quaternary Science Reviews, 29(5–6), 611-617, doi:http://dx.doi.org/10.1016/j.quascirev.2009.12.010.	see Gorham et al. 2007 for more information
313	BETA-3633				Beta Analytic USA	7300					59.27	-139	Korhola 2010	NA	NA	NA	NA	NA	Korhola, A., M. Ruppel, H. Seppä, M. Väliranta, T. Virtanen, and J. Weckström (2010), The importance of northern peatland expansion to the late-Holocene rise of atmospheric methane, Quaternary Science Reviews, 29(5–6), 611-617, doi:http://dx.doi.org/10.1016/j.quascirev.2009.12.010.	see Gorham et al. 2007 for more information
314	BETA-3640				Beta Analytic USA	5360					59.2	-139	Korhola 2010	NA	NA	NA	NA	NA	Korhola, A., M. Ruppel, H. Seppä, M. Väliranta, T. Virtanen, and J. Weckström (2010), The importance of northern peatland expansion to the late-Holocene rise of atmospheric methane, Quaternary Science Reviews, 29(5–6), 611-617, doi:http://dx.doi.org/10.1016/j.quascirev.2009.12.010.	see Gorham et al. 2007 for more information
315	BETA-36756				Beta Analytic USA	5700					48.65	-68.075	Korhola 2010	NA	NA	NA	NA	NA	Korhola, A., M. Ruppel, H. Seppä, M. Väliranta, T. Virtanen, and J. Weckström (2010), The importance of northern peatland expansion to the late-Holocene rise of atmospheric methane, Quaternary Science Reviews, 29(5–6), 611-617, doi:http://dx.doi.org/10.1016/j.quascirev.2009.12.010.	see Gorham et al. 2007 for more information
316	BETA-36757				Beta Analytic USA	7800					48.65	-68.075	Korhola 2010	NA	NA	NA	NA	NA	Korhola, A., M. Ruppel, H. Seppä, M. Väliranta, T. Virtanen, and J. Weckström (2010), The importance of northern peatland expansion to the late-Holocene rise of atmospheric methane, Quaternary Science Reviews, 29(5–6), 611-617, doi:http://dx.doi.org/10.1016/j.quascirev.2009.12.010.	see Gorham et al. 2007 for more information
317	BETA-3779				Beta Analytic USA	5590					49.8	-94	Korhola 2010	NA	NA	NA	NA	NA	Korhola, A., M. Ruppel, H. Seppä, M. Väliranta, T. Virtanen, and J. Weckström (2010), The importance of northern peatland expansion to the late-Holocene rise of atmospheric methane, Quaternary Science Reviews, 29(5–6), 611-617, doi:http://dx.doi.org/10.1016/j.quascirev.2009.12.010.	see Gorham et al. 2007 for more information
320	BETA-40502				Beta Analytic USA	5200					57.75	-76	Korhola 2010	NA	NA	NA	NA	NA	Korhola, A., M. Ruppel, H. Seppä, M. Väliranta, T. Virtanen, and J. Weckström (2010), The importance of northern peatland expansion to the late-Holocene rise of atmospheric methane, Quaternary Science Reviews, 29(5–6), 611-617, doi:http://dx.doi.org/10.1016/j.quascirev.2009.12.010.	see Gorham et al. 2007 for more information
322	BETA-43484				Beta Analytic USA	5470					49.167	-126	Korhola 2010	NA	NA	NA	NA	NA	Korhola, A., M. Ruppel, H. Seppä, M. Väliranta, T. Virtanen, and J. Weckström (2010), The importance of northern peatland expansion to the late-Holocene rise of atmospheric methane, Quaternary Science Reviews, 29(5–6), 611-617, doi:http://dx.doi.org/10.1016/j.quascirev.2009.12.010.	see Gorham et al. 2007 for more information
328	BETA-4830				Beta Analytic USA	3630					48.95	-55	Korhola 2010	NA	NA	NA	NA	NA	Korhola, A., M. Ruppel, H. Seppä, M. Väliranta, T. Virtanen, and J. Weckström (2010), The importance of northern peatland expansion to the late-Holocene rise of atmospheric methane, Quaternary Science Reviews, 29(5–6), 611-617, doi:http://dx.doi.org/10.1016/j.quascirev.2009.12.010.	see Gorham et al. 2007 for more information
329	BETA-4831				Beta Analytic USA	5820					48.7	-53	Korhola 2010	NA	NA	NA	NA	NA	Korhola, A., M. Ruppel, H. Seppä, M. Väliranta, T. Virtanen, and J. Weckström (2010), The importance of northern peatland expansion to the late-Holocene rise of atmospheric methane, Quaternary Science Reviews, 29(5–6), 611-617, doi:http://dx.doi.org/10.1016/j.quascirev.2009.12.010.	see Gorham et al. 2007 for more information
330	BETA-4834				Beta Analytic USA	4070					48.6	-54	Korhola 2010	NA	NA	NA	NA	NA	Korhola, A., M. Ruppel, H. Seppä, M. Väliranta, T. Virtanen, and J. Weckström (2010), The importance of northern peatland expansion to the late-Holocene rise of atmospheric methane, Quaternary Science Reviews, 29(5–6), 611-617, doi:http://dx.doi.org/10.1016/j.quascirev.2009.12.010.	see Gorham et al. 2007 for more information
331	BETA-4836				Beta Analytic USA	7260					49.12	-58	Korhola 2010	NA	NA	NA	NA	NA	Korhola, A., M. Ruppel, H. Seppä, M. Väliranta, T. Virtanen, and J. Weckström (2010), The importance of northern peatland expansion to the late-Holocene rise of atmospheric methane, Quaternary Science Reviews, 29(5–6), 611-617, doi:http://dx.doi.org/10.1016/j.quascirev.2009.12.010.	see Gorham et al. 2007 for more information
332	BETA-4987				Beta Analytic USA	12810					58.567	-137	Korhola 2010	NA	NA	NA	NA	NA	Korhola, A., M. Ruppel, H. Seppä, M. Väliranta, T. Virtanen, and J. Weckström (2010), The importance of northern peatland expansion to the late-Holocene rise of atmospheric methane, Quaternary Science Reviews, 29(5–6), 611-617, doi:http://dx.doi.org/10.1016/j.quascirev.2009.12.010.	see Gorham et al. 2007 for more information
344	BETA-53061				Beta Analytic USA	7030					47.5045	-93	Korhola 2010	NA	NA	NA	NA	NA	Korhola, A., M. Ruppel, H. Seppä, M. Väliranta, T. Virtanen, and J. Weckström (2010), The importance of northern peatland expansion to the late-Holocene rise of atmospheric methane, Quaternary Science Reviews, 29(5–6), 611-617, doi:http://dx.doi.org/10.1016/j.quascirev.2009.12.010.	see Gorham et al. 2007 for more information
348	BETA-54384				Beta Analytic USA	840					59.4833	-140	Korhola 2010	NA	NA	NA	NA	NA	Korhola, A., M. Ruppel, H. Seppä, M. Väliranta, T. Virtanen, and J. Weckström (2010), The importance of northern peatland expansion to the late-Holocene rise of atmospheric methane, Quaternary Science Reviews, 29(5–6), 611-617, doi:http://dx.doi.org/10.1016/j.quascirev.2009.12.010.	see Gorham et al. 2007 for more information
353	BETA-56784				Beta Analytic USA	10920					48.2174	-101	Korhola 2010	NA	NA	NA	NA	NA	Korhola, A., M. Ruppel, H. Seppä, M. Väliranta, T. Virtanen, and J. Weckström (2010), The importance of northern peatland expansion to the late-Holocene rise of atmospheric methane, Quaternary Science Reviews, 29(5–6), 611-617, doi:http://dx.doi.org/10.1016/j.quascirev.2009.12.010.	see Gorham et al. 2007 for more information
354	BETA-56785				Beta Analytic USA	1340					47.115	-96	Korhola 2010	NA	NA	NA	NA	NA	Korhola, A., M. Ruppel, H. Seppä, M. Väliranta, T. Virtanen, and J. Weckström (2010), The importance of northern peatland expansion to the late-Holocene rise of atmospheric methane, Quaternary Science Reviews, 29(5–6), 611-617, doi:http://dx.doi.org/10.1016/j.quascirev.2009.12.010.	see Gorham et al. 2007 for more information
355	BETA-5692				Beta Analytic USA	6300					63.64	-156	Korhola 2010	NA	NA	NA	NA	NA	Korhola, A., M. Ruppel, H. Seppä, M. Väliranta, T. Virtanen, and J. Weckström (2010), The importance of northern peatland expansion to the late-Holocene rise of atmospheric methane, Quaternary Science Reviews, 29(5–6), 611-617, doi:http://dx.doi.org/10.1016/j.quascirev.2009.12.010.	see Gorham et al. 2007 for more information
356	BETA-57668				Beta Analytic USA	6140					47.2519	-95	Korhola 2010	NA	NA	NA	NA	NA	Korhola, A., M. Ruppel, H. Seppä, M. Väliranta, T. Virtanen, and J. Weckström (2010), The importance of northern peatland expansion to the late-Holocene rise of atmospheric methane, Quaternary Science Reviews, 29(5–6), 611-617, doi:http://dx.doi.org/10.1016/j.quascirev.2009.12.010.	see Gorham et al. 2007 for more information
357	BETA-58758				Beta Analytic USA	8520					45.1711	-93	Korhola 2010	NA	NA	NA	NA	NA	Korhola, A., M. Ruppel, H. Seppä, M. Väliranta, T. Virtanen, and J. Weckström (2010), The importance of northern peatland expansion to the late-Holocene rise of atmospheric methane, Quaternary Science Reviews, 29(5–6), 611-617, doi:http://dx.doi.org/10.1016/j.quascirev.2009.12.010.	see Gorham et al. 2007 for more information
363	BETA-59807				Beta Analytic USA	9030					65	-148	Korhola 2010	NA	NA	NA	NA	NA	Korhola, A., M. Ruppel, H. Seppä, M. Väliranta, T. Virtanen, and J. Weckström (2010), The importance of northern peatland expansion to the late-Holocene rise of atmospheric methane, Quaternary Science Reviews, 29(5–6), 611-617, doi:http://dx.doi.org/10.1016/j.quascirev.2009.12.010.	see Gorham et al. 2007 for more information
366	BETA-62456				Beta Analytic USA	12920					45.3975	-93	Korhola 2010	NA	NA	NA	NA	NA	Korhola, A., M. Ruppel, H. Seppä, M. Väliranta, T. Virtanen, and J. Weckström (2010), The importance of northern peatland expansion to the late-Holocene rise of atmospheric methane, Quaternary Science Reviews, 29(5–6), 611-617, doi:http://dx.doi.org/10.1016/j.quascirev.2009.12.010.	see Gorham et al. 2007 for more information
367	BETA-62458				Beta Analytic USA	12690					48.2174	-101	Korhola 2010	NA	NA	NA	NA	NA	Korhola, A., M. Ruppel, H. Seppä, M. Väliranta, T. Virtanen, and J. Weckström (2010), The importance of northern peatland expansion to the late-Holocene rise of atmospheric methane, Quaternary Science Reviews, 29(5–6), 611-617, doi:http://dx.doi.org/10.1016/j.quascirev.2009.12.010.	see Gorham et al. 2007 for more information
368	BETA-62703				Beta Analytic USA	6490					45.1642	-93	Korhola 2010	NA	NA	NA	NA	NA	Korhola, A., M. Ruppel, H. Seppä, M. Väliranta, T. Virtanen, and J. Weckström (2010), The importance of northern peatland expansion to the late-Holocene rise of atmospheric methane, Quaternary Science Reviews, 29(5–6), 611-617, doi:http://dx.doi.org/10.1016/j.quascirev.2009.12.010.	see Gorham et al. 2007 for more information
369	BETA-6354				Beta Analytic USA	9530					69.8833	-142	Korhola 2010	NA	NA	NA	NA	NA	Korhola, A., M. Ruppel, H. Seppä, M. Väliranta, T. Virtanen, and J. Weckström (2010), The importance of northern peatland expansion to the late-Holocene rise of atmospheric methane, Quaternary Science Reviews, 29(5–6), 611-617, doi:http://dx.doi.org/10.1016/j.quascirev.2009.12.010.	see Gorham et al. 2007 for more information
370	BETA-6355				Beta Analytic USA	9980					69.95	-143	Korhola 2010	NA	NA	NA	NA	NA	Korhola, A., M. Ruppel, H. Seppä, M. Väliranta, T. Virtanen, and J. Weckström (2010), The importance of northern peatland expansion to the late-Holocene rise of atmospheric methane, Quaternary Science Reviews, 29(5–6), 611-617, doi:http://dx.doi.org/10.1016/j.quascirev.2009.12.010.	see Gorham et al. 2007 for more information
385	BETA-66303				Beta Analytic USA	5450					47.2475	-94	Korhola 2010	NA	NA	NA	NA	NA	Korhola, A., M. Ruppel, H. Seppä, M. Väliranta, T. Virtanen, and J. Weckström (2010), The importance of northern peatland expansion to the late-Holocene rise of atmospheric methane, Quaternary Science Reviews, 29(5–6), 611-617, doi:http://dx.doi.org/10.1016/j.quascirev.2009.12.010.	see Gorham et al. 2007 for more information
386	BETA-66304				Beta Analytic USA	610					47.1639	-94	Korhola 2010	NA	NA	NA	NA	NA	Korhola, A., M. Ruppel, H. Seppä, M. Väliranta, T. Virtanen, and J. Weckström (2010), The importance of northern peatland expansion to the late-Holocene rise of atmospheric methane, Quaternary Science Reviews, 29(5–6), 611-617, doi:http://dx.doi.org/10.1016/j.quascirev.2009.12.010.	see Gorham et al. 2007 for more information
394	BETA-6806				Beta Analytic USA	560					52.24	-117	Korhola 2010	NA	NA	NA	NA	NA	Korhola, A., M. Ruppel, H. Seppä, M. Väliranta, T. Virtanen, and J. Weckström (2010), The importance of northern peatland expansion to the late-Holocene rise of atmospheric methane, Quaternary Science Reviews, 29(5–6), 611-617, doi:http://dx.doi.org/10.1016/j.quascirev.2009.12.010.	see Gorham et al. 2007 for more information
395	BETA-6830				Beta Analytic USA	4510					49.22	-54	Korhola 2010	NA	NA	NA	NA	NA	Korhola, A., M. Ruppel, H. Seppä, M. Väliranta, T. Virtanen, and J. Weckström (2010), The importance of northern peatland expansion to the late-Holocene rise of atmospheric methane, Quaternary Science Reviews, 29(5–6), 611-617, doi:http://dx.doi.org/10.1016/j.quascirev.2009.12.010.	see Gorham et al. 2007 for more information
397	BETA-6832				Beta Analytic USA	4730					49.3667	-54	Korhola 2010	NA	NA	NA	NA	NA	Korhola, A., M. Ruppel, H. Seppä, M. Väliranta, T. Virtanen, and J. Weckström (2010), The importance of northern peatland expansion to the late-Holocene rise of atmospheric methane, Quaternary Science Reviews, 29(5–6), 611-617, doi:http://dx.doi.org/10.1016/j.quascirev.2009.12.010.	see Gorham et al. 2007 for more information
398	BETA-68321				Beta Analytic USA	11570					47.1785	-93	Korhola 2010	NA	NA	NA	NA	NA	Korhola, A., M. Ruppel, H. Seppä, M. Väliranta, T. Virtanen, and J. Weckström (2010), The importance of northern peatland expansion to the late-Holocene rise of atmospheric methane, Quaternary Science Reviews, 29(5–6), 611-617, doi:http://dx.doi.org/10.1016/j.quascirev.2009.12.010.	see Gorham et al. 2007 for more information
400	BETA-6836				Beta Analytic USA	9540					48.43	-58	Korhola 2010	NA	NA	NA	NA	NA	Korhola, A., M. Ruppel, H. Seppä, M. Väliranta, T. Virtanen, and J. Weckström (2010), The importance of northern peatland expansion to the late-Holocene rise of atmospheric methane, Quaternary Science Reviews, 29(5–6), 611-617, doi:http://dx.doi.org/10.1016/j.quascirev.2009.12.010.	see Gorham et al. 2007 for more information
401	BETA-6838				Beta Analytic USA	6390					48.63	-58	Korhola 2010	NA	NA	NA	NA	NA	Korhola, A., M. Ruppel, H. Seppä, M. Väliranta, T. Virtanen, and J. Weckström (2010), The importance of northern peatland expansion to the late-Holocene rise of atmospheric methane, Quaternary Science Reviews, 29(5–6), 611-617, doi:http://dx.doi.org/10.1016/j.quascirev.2009.12.010.	see Gorham et al. 2007 for more information
402	BETA-68561				Beta Analytic USA	6720					47.0027	-93	Korhola 2010	NA	NA	NA	NA	NA	Korhola, A., M. Ruppel, H. Seppä, M. Väliranta, T. Virtanen, and J. Weckström (2010), The importance of northern peatland expansion to the late-Holocene rise of atmospheric methane, Quaternary Science Reviews, 29(5–6), 611-617, doi:http://dx.doi.org/10.1016/j.quascirev.2009.12.010.	see Gorham et al. 2007 for more information
403	BETA-69029				Beta Analytic USA	8600					40.025	-104	Korhola 2010	NA	NA	NA	NA	NA	Korhola, A., M. Ruppel, H. Seppä, M. Väliranta, T. Virtanen, and J. Weckström (2010), The importance of northern peatland expansion to the late-Holocene rise of atmospheric methane, Quaternary Science Reviews, 29(5–6), 611-617, doi:http://dx.doi.org/10.1016/j.quascirev.2009.12.010.	see Gorham et al. 2007 for more information
426	BETA-79411				Beta Analytic USA	4540					47.175	-94	Korhola 2010	NA	NA	NA	NA	NA	Korhola, A., M. Ruppel, H. Seppä, M. Väliranta, T. Virtanen, and J. Weckström (2010), The importance of northern peatland expansion to the late-Holocene rise of atmospheric methane, Quaternary Science Reviews, 29(5–6), 611-617, doi:http://dx.doi.org/10.1016/j.quascirev.2009.12.010.	see Gorham et al. 2007 for more information
427	BETA-80869				Beta Analytic USA	3800					44.9727	-93	Korhola 2010	NA	NA	NA	NA	NA	Korhola, A., M. Ruppel, H. Seppä, M. Väliranta, T. Virtanen, and J. Weckström (2010), The importance of northern peatland expansion to the late-Holocene rise of atmospheric methane, Quaternary Science Reviews, 29(5–6), 611-617, doi:http://dx.doi.org/10.1016/j.quascirev.2009.12.010.	see Gorham et al. 2007 for more information
428	BETA-81130				Beta Analytic USA	7550					45.1718	-93	Korhola 2010	NA	NA	NA	NA	NA	Korhola, A., M. Ruppel, H. Seppä, M. Väliranta, T. Virtanen, and J. Weckström (2010), The importance of northern peatland expansion to the late-Holocene rise of atmospheric methane, Quaternary Science Reviews, 29(5–6), 611-617, doi:http://dx.doi.org/10.1016/j.quascirev.2009.12.010.	see Gorham et al. 2007 for more information
429	BETA-82906				Beta Analytic USA	12440					47.3579	-94	Korhola 2010	NA	NA	NA	NA	NA	Korhola, A., M. Ruppel, H. Seppä, M. Väliranta, T. Virtanen, and J. Weckström (2010), The importance of northern peatland expansion to the late-Holocene rise of atmospheric methane, Quaternary Science Reviews, 29(5–6), 611-617, doi:http://dx.doi.org/10.1016/j.quascirev.2009.12.010.	see Gorham et al. 2007 for more information
430	BETA-82908				Beta Analytic USA	12420					47.4167	-94	Korhola 2010	NA	NA	NA	NA	NA	Korhola, A., M. Ruppel, H. Seppä, M. Väliranta, T. Virtanen, and J. Weckström (2010), The importance of northern peatland expansion to the late-Holocene rise of atmospheric methane, Quaternary Science Reviews, 29(5–6), 611-617, doi:http://dx.doi.org/10.1016/j.quascirev.2009.12.010.	see Gorham et al. 2007 for more information
431	BETA-8622				Beta Analytic USA	1910					54.2333	-130	Korhola 2010	NA	NA	NA	NA	NA	Korhola, A., M. Ruppel, H. Seppä, M. Väliranta, T. Virtanen, and J. Weckström (2010), The importance of northern peatland expansion to the late-Holocene rise of atmospheric methane, Quaternary Science Reviews, 29(5–6), 611-617, doi:http://dx.doi.org/10.1016/j.quascirev.2009.12.010.	see Gorham et al. 2007 for more information
432	BETA-8625				Beta Analytic USA	1090					53.6	-132	Korhola 2010	NA	NA	NA	NA	NA	Korhola, A., M. Ruppel, H. Seppä, M. Väliranta, T. Virtanen, and J. Weckström (2010), The importance of northern peatland expansion to the late-Holocene rise of atmospheric methane, Quaternary Science Reviews, 29(5–6), 611-617, doi:http://dx.doi.org/10.1016/j.quascirev.2009.12.010.	see Gorham et al. 2007 for more information
433	BETA-8628				Beta Analytic USA	9380					63.47	-139	Korhola 2010	NA	NA	NA	NA	NA	Korhola, A., M. Ruppel, H. Seppä, M. Väliranta, T. Virtanen, and J. Weckström (2010), The importance of northern peatland expansion to the late-Holocene rise of atmospheric methane, Quaternary Science Reviews, 29(5–6), 611-617, doi:http://dx.doi.org/10.1016/j.quascirev.2009.12.010.	see Gorham et al. 2007 for more information
436	BETA-8651				Beta Analytic USA	11110					54.6167	-130	Korhola 2010	NA	NA	NA	NA	NA	Korhola, A., M. Ruppel, H. Seppä, M. Väliranta, T. Virtanen, and J. Weckström (2010), The importance of northern peatland expansion to the late-Holocene rise of atmospheric methane, Quaternary Science Reviews, 29(5–6), 611-617, doi:http://dx.doi.org/10.1016/j.quascirev.2009.12.010.	see Gorham et al. 2007 for more information
437	BETA-8658				Beta Analytic USA	1190					53.0667	-132	Korhola 2010	NA	NA	NA	NA	NA	Korhola, A., M. Ruppel, H. Seppä, M. Väliranta, T. Virtanen, and J. Weckström (2010), The importance of northern peatland expansion to the late-Holocene rise of atmospheric methane, Quaternary Science Reviews, 29(5–6), 611-617, doi:http://dx.doi.org/10.1016/j.quascirev.2009.12.010.	see Gorham et al. 2007 for more information
438	BETA-89098				Beta Analytic USA	10330					54.0833	-129	Korhola 2010	NA	NA	NA	NA	NA	Korhola, A., M. Ruppel, H. Seppä, M. Väliranta, T. Virtanen, and J. Weckström (2010), The importance of northern peatland expansion to the late-Holocene rise of atmospheric methane, Quaternary Science Reviews, 29(5–6), 611-617, doi:http://dx.doi.org/10.1016/j.quascirev.2009.12.010.	see Gorham et al. 2007 for more information
439	BETA-89105				Beta Analytic USA	1290					54.2333	-129	Korhola 2010	NA	NA	NA	NA	NA	Korhola, A., M. Ruppel, H. Seppä, M. Väliranta, T. Virtanen, and J. Weckström (2010), The importance of northern peatland expansion to the late-Holocene rise of atmospheric methane, Quaternary Science Reviews, 29(5–6), 611-617, doi:http://dx.doi.org/10.1016/j.quascirev.2009.12.010.	see Gorham et al. 2007 for more information
440	BETA-90246				Beta Analytic USA	13430					47.4662	-94	Korhola 2010	NA	NA	NA	NA	NA	Korhola, A., M. Ruppel, H. Seppä, M. Väliranta, T. Virtanen, and J. Weckström (2010), The importance of northern peatland expansion to the late-Holocene rise of atmospheric methane, Quaternary Science Reviews, 29(5–6), 611-617, doi:http://dx.doi.org/10.1016/j.quascirev.2009.12.010.	see Gorham et al. 2007 for more information
441	BETA-9188				Beta Analytic USA	4500					70	-149	Korhola 2010	NA	NA	NA	NA	NA	Korhola, A., M. Ruppel, H. Seppä, M. Väliranta, T. Virtanen, and J. Weckström (2010), The importance of northern peatland expansion to the late-Holocene rise of atmospheric methane, Quaternary Science Reviews, 29(5–6), 611-617, doi:http://dx.doi.org/10.1016/j.quascirev.2009.12.010.	see Gorham et al. 2007 for more information
442	BETA-92180				Beta Analytic USA	2990					47.5	-94	Korhola 2010	NA	NA	NA	NA	NA	Korhola, A., M. Ruppel, H. Seppä, M. Väliranta, T. Virtanen, and J. Weckström (2010), The importance of northern peatland expansion to the late-Holocene rise of atmospheric methane, Quaternary Science Reviews, 29(5–6), 611-617, doi:http://dx.doi.org/10.1016/j.quascirev.2009.12.010.	see Gorham et al. 2007 for more information
443	BETA-92182				Beta Analytic USA	4700					47.5	-94	Korhola 2010	NA	NA	NA	NA	NA	Korhola, A., M. Ruppel, H. Seppä, M. Väliranta, T. Virtanen, and J. Weckström (2010), The importance of northern peatland expansion to the late-Holocene rise of atmospheric methane, Quaternary Science Reviews, 29(5–6), 611-617, doi:http://dx.doi.org/10.1016/j.quascirev.2009.12.010.	see Gorham et al. 2007 for more information
447	BETA-98425				Beta Analytic USA	5370					47.3319	-94	Korhola 2010	NA	NA	NA	NA	NA	Korhola, A., M. Ruppel, H. Seppä, M. Väliranta, T. Virtanen, and J. Weckström (2010), The importance of northern peatland expansion to the late-Holocene rise of atmospheric methane, Quaternary Science Reviews, 29(5–6), 611-617, doi:http://dx.doi.org/10.1016/j.quascirev.2009.12.010.	see Gorham et al. 2007 for more information
448	BETA-98427				Beta Analytic USA	3940					47.3266	-95	Korhola 2010	NA	NA	NA	NA	NA	Korhola, A., M. Ruppel, H. Seppä, M. Väliranta, T. Virtanen, and J. Weckström (2010), The importance of northern peatland expansion to the late-Holocene rise of atmospheric methane, Quaternary Science Reviews, 29(5–6), 611-617, doi:http://dx.doi.org/10.1016/j.quascirev.2009.12.010.	see Gorham et al. 2007 for more information
449	BETA-98429				Beta Analytic USA	8060					47.0025	-94	Korhola 2010	NA	NA	NA	NA	NA	Korhola, A., M. Ruppel, H. Seppä, M. Väliranta, T. Virtanen, and J. Weckström (2010), The importance of northern peatland expansion to the late-Holocene rise of atmospheric methane, Quaternary Science Reviews, 29(5–6), 611-617, doi:http://dx.doi.org/10.1016/j.quascirev.2009.12.010.	see Gorham et al. 2007 for more information
452	BGS-1051				Brock University CANADA	4310					48.2292	-79.9083	Korhola 2010	NA	NA	NA	NA	NA	Korhola, A., M. Ruppel, H. Seppä, M. Väliranta, T. Virtanen, and J. Weckström (2010), The importance of northern peatland expansion to the late-Holocene rise of atmospheric methane, Quaternary Science Reviews, 29(5–6), 611-617, doi:http://dx.doi.org/10.1016/j.quascirev.2009.12.010.	see Gorham et al. 2007 for more information
453	BGS-1053				Brock University CANADA	4530					48.2292	-79.9083	Korhola 2010	NA	NA	NA	NA	NA	Korhola, A., M. Ruppel, H. Seppä, M. Väliranta, T. Virtanen, and J. Weckström (2010), The importance of northern peatland expansion to the late-Holocene rise of atmospheric methane, Quaternary Science Reviews, 29(5–6), 611-617, doi:http://dx.doi.org/10.1016/j.quascirev.2009.12.010.	see Gorham et al. 2007 for more information
454	BGS-1054				Brock University CANADA	4780					48.2292	-79.9083	Korhola 2010	NA	NA	NA	NA	NA	Korhola, A., M. Ruppel, H. Seppä, M. Väliranta, T. Virtanen, and J. Weckström (2010), The importance of northern peatland expansion to the late-Holocene rise of atmospheric methane, Quaternary Science Reviews, 29(5–6), 611-617, doi:http://dx.doi.org/10.1016/j.quascirev.2009.12.010.	see Gorham et al. 2007 for more information
455	BGS-1056				Brock University CANADA	5520					48.2292	-79.9083	Korhola 2010	NA	NA	NA	NA	NA	Korhola, A., M. Ruppel, H. Seppä, M. Väliranta, T. Virtanen, and J. Weckström (2010), The importance of northern peatland expansion to the late-Holocene rise of atmospheric methane, Quaternary Science Reviews, 29(5–6), 611-617, doi:http://dx.doi.org/10.1016/j.quascirev.2009.12.010.	see Gorham et al. 2007 for more information
456	BGS-1058				Brock University CANADA	4920					48.2292	-79.9083	Korhola 2010	NA	NA	NA	NA	NA	Korhola, A., M. Ruppel, H. Seppä, M. Väliranta, T. Virtanen, and J. Weckström (2010), The importance of northern peatland expansion to the late-Holocene rise of atmospheric methane, Quaternary Science Reviews, 29(5–6), 611-617, doi:http://dx.doi.org/10.1016/j.quascirev.2009.12.010.	see Gorham et al. 2007 for more information
457	BGS-1060				Brock University CANADA	5770					48.2292	-79.9083	Korhola 2010	NA	NA	NA	NA	NA	Korhola, A., M. Ruppel, H. Seppä, M. Väliranta, T. Virtanen, and J. Weckström (2010), The importance of northern peatland expansion to the late-Holocene rise of atmospheric methane, Quaternary Science Reviews, 29(5–6), 611-617, doi:http://dx.doi.org/10.1016/j.quascirev.2009.12.010.	see Gorham et al. 2007 for more information
458	BGS-1062				Brock University CANADA	6690					48.2819	-80	Korhola 2010	NA	NA	NA	NA	NA	Korhola, A., M. Ruppel, H. Seppä, M. Väliranta, T. Virtanen, and J. Weckström (2010), The importance of northern peatland expansion to the late-Holocene rise of atmospheric methane, Quaternary Science Reviews, 29(5–6), 611-617, doi:http://dx.doi.org/10.1016/j.quascirev.2009.12.010.	see Gorham et al. 2007 for more information
465	BGS-142				Brock University CANADA	12890					66	-134	Korhola 2010	NA	NA	NA	NA	NA	Korhola, A., M. Ruppel, H. Seppä, M. Väliranta, T. Virtanen, and J. Weckström (2010), The importance of northern peatland expansion to the late-Holocene rise of atmospheric methane, Quaternary Science Reviews, 29(5–6), 611-617, doi:http://dx.doi.org/10.1016/j.quascirev.2009.12.010.	see Gorham et al. 2007 for more information
468	BGS-148				Brock University CANADA	8010					67.6833	-132	Korhola 2010	NA	NA	NA	NA	NA	Korhola, A., M. Ruppel, H. Seppä, M. Väliranta, T. Virtanen, and J. Weckström (2010), The importance of northern peatland expansion to the late-Holocene rise of atmospheric methane, Quaternary Science Reviews, 29(5–6), 611-617, doi:http://dx.doi.org/10.1016/j.quascirev.2009.12.010.	see Gorham et al. 2007 for more information
470	BGS-152				Brock University CANADA	8680					46.167	-67	Korhola 2010	NA	NA	NA	NA	NA	Korhola, A., M. Ruppel, H. Seppä, M. Väliranta, T. Virtanen, and J. Weckström (2010), The importance of northern peatland expansion to the late-Holocene rise of atmospheric methane, Quaternary Science Reviews, 29(5–6), 611-617, doi:http://dx.doi.org/10.1016/j.quascirev.2009.12.010.	see Gorham et al. 2007 for more information
471	BGS-154				Brock University CANADA	8780					46.3	-65	Korhola 2010	NA	NA	NA	NA	NA	Korhola, A., M. Ruppel, H. Seppä, M. Väliranta, T. Virtanen, and J. Weckström (2010), The importance of northern peatland expansion to the late-Holocene rise of atmospheric methane, Quaternary Science Reviews, 29(5–6), 611-617, doi:http://dx.doi.org/10.1016/j.quascirev.2009.12.010.	see Gorham et al. 2007 for more information
472	BGS-155				Brock University CANADA	7510					46.87	-67	Korhola 2010	NA	NA	NA	NA	NA	Korhola, A., M. Ruppel, H. Seppä, M. Väliranta, T. Virtanen, and J. Weckström (2010), The importance of northern peatland expansion to the late-Holocene rise of atmospheric methane, Quaternary Science Reviews, 29(5–6), 611-617, doi:http://dx.doi.org/10.1016/j.quascirev.2009.12.010.	see Gorham et al. 2007 for more information
475	BGS-1756				Brock University CANADA	7290					63.6	-139	Korhola 2010	NA	NA	NA	NA	NA	Korhola, A., M. Ruppel, H. Seppä, M. Väliranta, T. Virtanen, and J. Weckström (2010), The importance of northern peatland expansion to the late-Holocene rise of atmospheric methane, Quaternary Science Reviews, 29(5–6), 611-617, doi:http://dx.doi.org/10.1016/j.quascirev.2009.12.010.	see Gorham et al. 2007 for more information
476	BGS-1757				Brock University CANADA	6310					63.7	-139	Korhola 2010	NA	NA	NA	NA	NA	Korhola, A., M. Ruppel, H. Seppä, M. Väliranta, T. Virtanen, and J. Weckström (2010), The importance of northern peatland expansion to the late-Holocene rise of atmospheric methane, Quaternary Science Reviews, 29(5–6), 611-617, doi:http://dx.doi.org/10.1016/j.quascirev.2009.12.010.	see Gorham et al. 2007 for more information
477	BGS-1769				Brock University CANADA	7360					63.7	-140	Korhola 2010	NA	NA	NA	NA	NA	Korhola, A., M. Ruppel, H. Seppä, M. Väliranta, T. Virtanen, and J. Weckström (2010), The importance of northern peatland expansion to the late-Holocene rise of atmospheric methane, Quaternary Science Reviews, 29(5–6), 611-617, doi:http://dx.doi.org/10.1016/j.quascirev.2009.12.010.	see Gorham et al. 2007 for more information
478	BGS-1771				Brock University CANADA	9200					64	-139	Korhola 2010	NA	NA	NA	NA	NA	Korhola, A., M. Ruppel, H. Seppä, M. Väliranta, T. Virtanen, and J. Weckström (2010), The importance of northern peatland expansion to the late-Holocene rise of atmospheric methane, Quaternary Science Reviews, 29(5–6), 611-617, doi:http://dx.doi.org/10.1016/j.quascirev.2009.12.010.	see Gorham et al. 2007 for more information
479	BGS-1772				Brock University CANADA	11480					64	-139	Korhola 2010	NA	NA	NA	NA	NA	Korhola, A., M. Ruppel, H. Seppä, M. Väliranta, T. Virtanen, and J. Weckström (2010), The importance of northern peatland expansion to the late-Holocene rise of atmospheric methane, Quaternary Science Reviews, 29(5–6), 611-617, doi:http://dx.doi.org/10.1016/j.quascirev.2009.12.010.	see Gorham et al. 2007 for more information
480	BGS-1795				Brock University CANADA	12130					43.08	-78	Korhola 2010	NA	NA	NA	NA	NA	Korhola, A., M. Ruppel, H. Seppä, M. Väliranta, T. Virtanen, and J. Weckström (2010), The importance of northern peatland expansion to the late-Holocene rise of atmospheric methane, Quaternary Science Reviews, 29(5–6), 611-617, doi:http://dx.doi.org/10.1016/j.quascirev.2009.12.010.	see Gorham et al. 2007 for more information
482	BGS-189B				Brock University CANADA	4880					47.07	-65	Korhola 2010	NA	NA	NA	NA	NA	Korhola, A., M. Ruppel, H. Seppä, M. Väliranta, T. Virtanen, and J. Weckström (2010), The importance of northern peatland expansion to the late-Holocene rise of atmospheric methane, Quaternary Science Reviews, 29(5–6), 611-617, doi:http://dx.doi.org/10.1016/j.quascirev.2009.12.010.	see Gorham et al. 2007 for more information
514	BGS-313				Brock University CANADA	11530					47.85	-62	Korhola 2010	NA	NA	NA	NA	NA	Korhola, A., M. Ruppel, H. Seppä, M. Väliranta, T. Virtanen, and J. Weckström (2010), The importance of northern peatland expansion to the late-Holocene rise of atmospheric methane, Quaternary Science Reviews, 29(5–6), 611-617, doi:http://dx.doi.org/10.1016/j.quascirev.2009.12.010.	see Gorham et al. 2007 for more information
515	BGS-344				Brock University CANADA	2600					58.8667	-119	Korhola 2010	NA	NA	NA	NA	NA	Korhola, A., M. Ruppel, H. Seppä, M. Väliranta, T. Virtanen, and J. Weckström (2010), The importance of northern peatland expansion to the late-Holocene rise of atmospheric methane, Quaternary Science Reviews, 29(5–6), 611-617, doi:http://dx.doi.org/10.1016/j.quascirev.2009.12.010.	see Gorham et al. 2007 for more information
517	BGS-350				Brock University CANADA	2750					58.8667	-119	Korhola 2010	NA	NA	NA	NA	NA	Korhola, A., M. Ruppel, H. Seppä, M. Väliranta, T. Virtanen, and J. Weckström (2010), The importance of northern peatland expansion to the late-Holocene rise of atmospheric methane, Quaternary Science Reviews, 29(5–6), 611-617, doi:http://dx.doi.org/10.1016/j.quascirev.2009.12.010.	see Gorham et al. 2007 for more information
520	BGS-434				Brock University CANADA	6720					44.47	-77	Korhola 2010	NA	NA	NA	NA	NA	Korhola, A., M. Ruppel, H. Seppä, M. Väliranta, T. Virtanen, and J. Weckström (2010), The importance of northern peatland expansion to the late-Holocene rise of atmospheric methane, Quaternary Science Reviews, 29(5–6), 611-617, doi:http://dx.doi.org/10.1016/j.quascirev.2009.12.010.	see Gorham et al. 2007 for more information
521	BGS-450				Brock University CANADA	8500					52.2167	-117	Korhola 2010	NA	NA	NA	NA	NA	Korhola, A., M. Ruppel, H. Seppä, M. Väliranta, T. Virtanen, and J. Weckström (2010), The importance of northern peatland expansion to the late-Holocene rise of atmospheric methane, Quaternary Science Reviews, 29(5–6), 611-617, doi:http://dx.doi.org/10.1016/j.quascirev.2009.12.010.	see Gorham et al. 2007 for more information
522	BGS-451				Brock University CANADA	7750					52.2167	-117	Korhola 2010	NA	NA	NA	NA	NA	Korhola, A., M. Ruppel, H. Seppä, M. Väliranta, T. Virtanen, and J. Weckström (2010), The importance of northern peatland expansion to the late-Holocene rise of atmospheric methane, Quaternary Science Reviews, 29(5–6), 611-617, doi:http://dx.doi.org/10.1016/j.quascirev.2009.12.010.	see Gorham et al. 2007 for more information
524	BGS-472				Brock University CANADA	8300					69.08	-134	Korhola 2010	NA	NA	NA	NA	NA	Korhola, A., M. Ruppel, H. Seppä, M. Väliranta, T. Virtanen, and J. Weckström (2010), The importance of northern peatland expansion to the late-Holocene rise of atmospheric methane, Quaternary Science Reviews, 29(5–6), 611-617, doi:http://dx.doi.org/10.1016/j.quascirev.2009.12.010.	see Gorham et al. 2007 for more information
528	BGS-521				Brock University CANADA	8040					47.627	-65	Korhola 2010	NA	NA	NA	NA	NA	Korhola, A., M. Ruppel, H. Seppä, M. Väliranta, T. Virtanen, and J. Weckström (2010), The importance of northern peatland expansion to the late-Holocene rise of atmospheric methane, Quaternary Science Reviews, 29(5–6), 611-617, doi:http://dx.doi.org/10.1016/j.quascirev.2009.12.010.	see Gorham et al. 2007 for more information
529	BGS-539				Brock University CANADA	11200					44.38	-77	Korhola 2010	NA	NA	NA	NA	NA	Korhola, A., M. Ruppel, H. Seppä, M. Väliranta, T. Virtanen, and J. Weckström (2010), The importance of northern peatland expansion to the late-Holocene rise of atmospheric methane, Quaternary Science Reviews, 29(5–6), 611-617, doi:http://dx.doi.org/10.1016/j.quascirev.2009.12.010.	see Gorham et al. 2007 for more information
530	BGS-541				Brock University CANADA	6080					44.48	-78	Korhola 2010	NA	NA	NA	NA	NA	Korhola, A., M. Ruppel, H. Seppä, M. Väliranta, T. Virtanen, and J. Weckström (2010), The importance of northern peatland expansion to the late-Holocene rise of atmospheric methane, Quaternary Science Reviews, 29(5–6), 611-617, doi:http://dx.doi.org/10.1016/j.quascirev.2009.12.010.	see Gorham et al. 2007 for more information
531	BGS-543				Brock University CANADA	2560					44.42	-76	Korhola 2010	NA	NA	NA	NA	NA	Korhola, A., M. Ruppel, H. Seppä, M. Väliranta, T. Virtanen, and J. Weckström (2010), The importance of northern peatland expansion to the late-Holocene rise of atmospheric methane, Quaternary Science Reviews, 29(5–6), 611-617, doi:http://dx.doi.org/10.1016/j.quascirev.2009.12.010.	see Gorham et al. 2007 for more information
532	BGS-545				Brock University CANADA	4960					44.47	-77	Korhola 2010	NA	NA	NA	NA	NA	Korhola, A., M. Ruppel, H. Seppä, M. Väliranta, T. Virtanen, and J. Weckström (2010), The importance of northern peatland expansion to the late-Holocene rise of atmospheric methane, Quaternary Science Reviews, 29(5–6), 611-617, doi:http://dx.doi.org/10.1016/j.quascirev.2009.12.010.	see Gorham et al. 2007 for more information
534	BGS-553				Brock University CANADA	7880					48.1333	-80	Korhola 2010	NA	NA	NA	NA	NA	Korhola, A., M. Ruppel, H. Seppä, M. Väliranta, T. Virtanen, and J. Weckström (2010), The importance of northern peatland expansion to the late-Holocene rise of atmospheric methane, Quaternary Science Reviews, 29(5–6), 611-617, doi:http://dx.doi.org/10.1016/j.quascirev.2009.12.010.	see Gorham et al. 2007 for more information
536	BGS-555				Brock University CANADA	5470					46.1667	-81	Korhola 2010	NA	NA	NA	NA	NA	Korhola, A., M. Ruppel, H. Seppä, M. Väliranta, T. Virtanen, and J. Weckström (2010), The importance of northern peatland expansion to the late-Holocene rise of atmospheric methane, Quaternary Science Reviews, 29(5–6), 611-617, doi:http://dx.doi.org/10.1016/j.quascirev.2009.12.010.	see Gorham et al. 2007 for more information
537	BGS-556				Brock University CANADA	4090					48.1	-80	Korhola 2010	NA	NA	NA	NA	NA	Korhola, A., M. Ruppel, H. Seppä, M. Väliranta, T. Virtanen, and J. Weckström (2010), The importance of northern peatland expansion to the late-Holocene rise of atmospheric methane, Quaternary Science Reviews, 29(5–6), 611-617, doi:http://dx.doi.org/10.1016/j.quascirev.2009.12.010.	see Gorham et al. 2007 for more information
538	BGS-557				Brock University CANADA	7260					47.8667	-80	Korhola 2010	NA	NA	NA	NA	NA	Korhola, A., M. Ruppel, H. Seppä, M. Väliranta, T. Virtanen, and J. Weckström (2010), The importance of northern peatland expansion to the late-Holocene rise of atmospheric methane, Quaternary Science Reviews, 29(5–6), 611-617, doi:http://dx.doi.org/10.1016/j.quascirev.2009.12.010.	see Gorham et al. 2007 for more information
539	BGS-558				Brock University CANADA	8520					47.5333	-80	Korhola 2010	NA	NA	NA	NA	NA	Korhola, A., M. Ruppel, H. Seppä, M. Väliranta, T. Virtanen, and J. Weckström (2010), The importance of northern peatland expansion to the late-Holocene rise of atmospheric methane, Quaternary Science Reviews, 29(5–6), 611-617, doi:http://dx.doi.org/10.1016/j.quascirev.2009.12.010.	see Gorham et al. 2007 for more information
542	BGS-642				Brock University CANADA	8730					45.63	-65	Korhola 2010	NA	NA	NA	NA	NA	Korhola, A., M. Ruppel, H. Seppä, M. Väliranta, T. Virtanen, and J. Weckström (2010), The importance of northern peatland expansion to the late-Holocene rise of atmospheric methane, Quaternary Science Reviews, 29(5–6), 611-617, doi:http://dx.doi.org/10.1016/j.quascirev.2009.12.010.	see Gorham et al. 2007 for more information
543	BGS-663				Brock University CANADA	11850					46.12	-67	Korhola 2010	NA	NA	NA	NA	NA	Korhola, A., M. Ruppel, H. Seppä, M. Väliranta, T. Virtanen, and J. Weckström (2010), The importance of northern peatland expansion to the late-Holocene rise of atmospheric methane, Quaternary Science Reviews, 29(5–6), 611-617, doi:http://dx.doi.org/10.1016/j.quascirev.2009.12.010.	see Gorham et al. 2007 for more information
544	BGS-665				Brock University CANADA	11660					46.12	-68	Korhola 2010	NA	NA	NA	NA	NA	Korhola, A., M. Ruppel, H. Seppä, M. Väliranta, T. Virtanen, and J. Weckström (2010), The importance of northern peatland expansion to the late-Holocene rise of atmospheric methane, Quaternary Science Reviews, 29(5–6), 611-617, doi:http://dx.doi.org/10.1016/j.quascirev.2009.12.010.	see Gorham et al. 2007 for more information
545	BGS-666				Brock University CANADA	10500					45.95	-64	Korhola 2010	NA	NA	NA	NA	NA	Korhola, A., M. Ruppel, H. Seppä, M. Väliranta, T. Virtanen, and J. Weckström (2010), The importance of northern peatland expansion to the late-Holocene rise of atmospheric methane, Quaternary Science Reviews, 29(5–6), 611-617, doi:http://dx.doi.org/10.1016/j.quascirev.2009.12.010.	see Gorham et al. 2007 for more information
552	BGS-73				Brock University CANADA	12740					47.45	-67	Korhola 2010	NA	NA	NA	NA	NA	Korhola, A., M. Ruppel, H. Seppä, M. Väliranta, T. Virtanen, and J. Weckström (2010), The importance of northern peatland expansion to the late-Holocene rise of atmospheric methane, Quaternary Science Reviews, 29(5–6), 611-617, doi:http://dx.doi.org/10.1016/j.quascirev.2009.12.010.	see Gorham et al. 2007 for more information
553	BGS-74				Brock University CANADA	9690					45.92	-67	Korhola 2010	NA	NA	NA	NA	NA	Korhola, A., M. Ruppel, H. Seppä, M. Väliranta, T. Virtanen, and J. Weckström (2010), The importance of northern peatland expansion to the late-Holocene rise of atmospheric methane, Quaternary Science Reviews, 29(5–6), 611-617, doi:http://dx.doi.org/10.1016/j.quascirev.2009.12.010.	see Gorham et al. 2007 for more information
554	BGS-75				Brock University CANADA	8030					45.167	-67	Korhola 2010	NA	NA	NA	NA	NA	Korhola, A., M. Ruppel, H. Seppä, M. Väliranta, T. Virtanen, and J. Weckström (2010), The importance of northern peatland expansion to the late-Holocene rise of atmospheric methane, Quaternary Science Reviews, 29(5–6), 611-617, doi:http://dx.doi.org/10.1016/j.quascirev.2009.12.010.	see Gorham et al. 2007 for more information
555	BGS-76				Brock University CANADA	8910					47.44	-65	Korhola 2010	NA	NA	NA	NA	NA	Korhola, A., M. Ruppel, H. Seppä, M. Väliranta, T. Virtanen, and J. Weckström (2010), The importance of northern peatland expansion to the late-Holocene rise of atmospheric methane, Quaternary Science Reviews, 29(5–6), 611-617, doi:http://dx.doi.org/10.1016/j.quascirev.2009.12.010.	see Gorham et al. 2007 for more information
557	BGS-77				Brock University CANADA	9130					46.033	-66	Korhola 2010	NA	NA	NA	NA	NA	Korhola, A., M. Ruppel, H. Seppä, M. Väliranta, T. Virtanen, and J. Weckström (2010), The importance of northern peatland expansion to the late-Holocene rise of atmospheric methane, Quaternary Science Reviews, 29(5–6), 611-617, doi:http://dx.doi.org/10.1016/j.quascirev.2009.12.010.	see Gorham et al. 2007 for more information
569	BGS-804				Brock University CANADA	10180					45.22	-64	Korhola 2010	NA	NA	NA	NA	NA	Korhola, A., M. Ruppel, H. Seppä, M. Väliranta, T. Virtanen, and J. Weckström (2010), The importance of northern peatland expansion to the late-Holocene rise of atmospheric methane, Quaternary Science Reviews, 29(5–6), 611-617, doi:http://dx.doi.org/10.1016/j.quascirev.2009.12.010.	see Gorham et al. 2007 for more information
570	BGS-805				Brock University CANADA	7160					45.31	-66	Korhola 2010	NA	NA	NA	NA	NA	Korhola, A., M. Ruppel, H. Seppä, M. Väliranta, T. Virtanen, and J. Weckström (2010), The importance of northern peatland expansion to the late-Holocene rise of atmospheric methane, Quaternary Science Reviews, 29(5–6), 611-617, doi:http://dx.doi.org/10.1016/j.quascirev.2009.12.010.	see Gorham et al. 2007 for more information
576	BGS-855				Brock University CANADA	6080					54.3	-101	Korhola 2010	NA	NA	NA	NA	NA	Korhola, A., M. Ruppel, H. Seppä, M. Väliranta, T. Virtanen, and J. Weckström (2010), The importance of northern peatland expansion to the late-Holocene rise of atmospheric methane, Quaternary Science Reviews, 29(5–6), 611-617, doi:http://dx.doi.org/10.1016/j.quascirev.2009.12.010.	see Gorham et al. 2007 for more information
580	BGS-862				Brock University CANADA	8870					54.467	-101	Korhola 2010	NA	NA	NA	NA	NA	Korhola, A., M. Ruppel, H. Seppä, M. Väliranta, T. Virtanen, and J. Weckström (2010), The importance of northern peatland expansion to the late-Holocene rise of atmospheric methane, Quaternary Science Reviews, 29(5–6), 611-617, doi:http://dx.doi.org/10.1016/j.quascirev.2009.12.010.	see Gorham et al. 2007 for more information
587	BGS-994				Brock University CANADA	9590					48.6667	-124	Korhola 2010	NA	NA	NA	NA	NA	Korhola, A., M. Ruppel, H. Seppä, M. Väliranta, T. Virtanen, and J. Weckström (2010), The importance of northern peatland expansion to the late-Holocene rise of atmospheric methane, Quaternary Science Reviews, 29(5–6), 611-617, doi:http://dx.doi.org/10.1016/j.quascirev.2009.12.010.	see Gorham et al. 2007 for more information
640	CAMS-43074				Center for Accelerator Mass Spectroscopy USA	13510					42.5614	-79	Korhola 2010	NA	NA	NA	NA	NA	Korhola, A., M. Ruppel, H. Seppä, M. Väliranta, T. Virtanen, and J. Weckström (2010), The importance of northern peatland expansion to the late-Holocene rise of atmospheric methane, Quaternary Science Reviews, 29(5–6), 611-617, doi:http://dx.doi.org/10.1016/j.quascirev.2009.12.010.	see Gorham et al. 2007 for more information
642	CWA-176					6590					58.6	-138	Korhola 2010	NA	NA	NA	NA	NA	Korhola, A., M. Ruppel, H. Seppä, M. Väliranta, T. Virtanen, and J. Weckström (2010), The importance of northern peatland expansion to the late-Holocene rise of atmospheric methane, Quaternary Science Reviews, 29(5–6), 611-617, doi:http://dx.doi.org/10.1016/j.quascirev.2009.12.010.	see Gorham et al. 2007 for more information
645	DIC-1860				Dicar Corp and Dicarb Radioisotope Company USA	3410					63.7167	-147	Korhola 2010	NA	NA	NA	NA	NA	Korhola, A., M. Ruppel, H. Seppä, M. Väliranta, T. Virtanen, and J. Weckström (2010), The importance of northern peatland expansion to the late-Holocene rise of atmospheric methane, Quaternary Science Reviews, 29(5–6), 611-617, doi:http://dx.doi.org/10.1016/j.quascirev.2009.12.010.	see Gorham et al. 2007 for more information
647	DIC-438				Dicar Corp and Dicarb Radioisotope Company USA	15500					40.217	-84	Korhola 2010	NA	NA	NA	NA	NA	Korhola, A., M. Ruppel, H. Seppä, M. Väliranta, T. Virtanen, and J. Weckström (2010), The importance of northern peatland expansion to the late-Holocene rise of atmospheric methane, Quaternary Science Reviews, 29(5–6), 611-617, doi:http://dx.doi.org/10.1016/j.quascirev.2009.12.010.	see Gorham et al. 2007 for more information
649	DIC-505				Dicar Corp and Dicarb Radioisotope Company USA	11130					40.217	-84	Korhola 2010	NA	NA	NA	NA	NA	Korhola, A., M. Ruppel, H. Seppä, M. Väliranta, T. Virtanen, and J. Weckström (2010), The importance of northern peatland expansion to the late-Holocene rise of atmospheric methane, Quaternary Science Reviews, 29(5–6), 611-617, doi:http://dx.doi.org/10.1016/j.quascirev.2009.12.010.	see Gorham et al. 2007 for more information
652	DIC-883				Dicar Corp and Dicarb Radioisotope Company USA	5080					55.3	-68	Korhola 2010	NA	NA	NA	NA	NA	Korhola, A., M. Ruppel, H. Seppä, M. Väliranta, T. Virtanen, and J. Weckström (2010), The importance of northern peatland expansion to the late-Holocene rise of atmospheric methane, Quaternary Science Reviews, 29(5–6), 611-617, doi:http://dx.doi.org/10.1016/j.quascirev.2009.12.010.	see Gorham et al. 2007 for more information
653	DIC-884				Dicar Corp and Dicarb Radioisotope Company USA	4240					54.98	-67	Korhola 2010	NA	NA	NA	NA	NA	Korhola, A., M. Ruppel, H. Seppä, M. Väliranta, T. Virtanen, and J. Weckström (2010), The importance of northern peatland expansion to the late-Holocene rise of atmospheric methane, Quaternary Science Reviews, 29(5–6), 611-617, doi:http://dx.doi.org/10.1016/j.quascirev.2009.12.010.	see Gorham et al. 2007 for more information
658	Gak-3719				Gakushuin University JAPAN	7400					51.65	-128	Korhola 2010	NA	NA	NA	NA	NA	Korhola, A., M. Ruppel, H. Seppä, M. Väliranta, T. Virtanen, and J. Weckström (2010), The importance of northern peatland expansion to the late-Holocene rise of atmospheric methane, Quaternary Science Reviews, 29(5–6), 611-617, doi:http://dx.doi.org/10.1016/j.quascirev.2009.12.010.	see Gorham et al. 2007 for more information
659	GaK-3976				Gakushuin University JAPAN	6030					40.075	-106	Korhola 2010	NA	NA	NA	NA	NA	Korhola, A., M. Ruppel, H. Seppä, M. Väliranta, T. Virtanen, and J. Weckström (2010), The importance of northern peatland expansion to the late-Holocene rise of atmospheric methane, Quaternary Science Reviews, 29(5–6), 611-617, doi:http://dx.doi.org/10.1016/j.quascirev.2009.12.010.	see Gorham et al. 2007 for more information
660	GaK-3977				Gakushuin University JAPAN	12520					40.8	-106	Korhola 2010	NA	NA	NA	NA	NA	Korhola, A., M. Ruppel, H. Seppä, M. Väliranta, T. Virtanen, and J. Weckström (2010), The importance of northern peatland expansion to the late-Holocene rise of atmospheric methane, Quaternary Science Reviews, 29(5–6), 611-617, doi:http://dx.doi.org/10.1016/j.quascirev.2009.12.010.	see Gorham et al. 2007 for more information
672	Gif-1758				Gif sur Yvette FRANCE	6970					46.93	-72	Korhola 2010	NA	NA	NA	NA	NA	Korhola, A., M. Ruppel, H. Seppä, M. Väliranta, T. Virtanen, and J. Weckström (2010), The importance of northern peatland expansion to the late-Holocene rise of atmospheric methane, Quaternary Science Reviews, 29(5–6), 611-617, doi:http://dx.doi.org/10.1016/j.quascirev.2009.12.010.	see Gorham et al. 2007 for more information
688	Gif-3865				Gif sur Yvette FRANCE	2780					66.125	-66	Korhola 2010	NA	NA	NA	NA	NA	Korhola, A., M. Ruppel, H. Seppä, M. Väliranta, T. Virtanen, and J. Weckström (2010), The importance of northern peatland expansion to the late-Holocene rise of atmospheric methane, Quaternary Science Reviews, 29(5–6), 611-617, doi:http://dx.doi.org/10.1016/j.quascirev.2009.12.010.	see Gorham et al. 2007 for more information
691	Gif-4212				Gif sur Yvette FRANCE	2080					60.85	-70	Korhola 2010	NA	NA	NA	NA	NA	Korhola, A., M. Ruppel, H. Seppä, M. Väliranta, T. Virtanen, and J. Weckström (2010), The importance of northern peatland expansion to the late-Holocene rise of atmospheric methane, Quaternary Science Reviews, 29(5–6), 611-617, doi:http://dx.doi.org/10.1016/j.quascirev.2009.12.010.	see Gorham et al. 2007 for more information
724	GrN-1926				Groningen THE NETHERLANDS	10890					46.9333	-82	Korhola 2010	NA	NA	NA	NA	NA	Korhola, A., M. Ruppel, H. Seppä, M. Väliranta, T. Virtanen, and J. Weckström (2010), The importance of northern peatland expansion to the late-Holocene rise of atmospheric methane, Quaternary Science Reviews, 29(5–6), 611-617, doi:http://dx.doi.org/10.1016/j.quascirev.2009.12.010.	see Gorham et al. 2007 for more information
747	GSC-1194				Geological Survey Canada CANADA	4830					76.3167	-119	Korhola 2010	NA	NA	NA	NA	NA	Korhola, A., M. Ruppel, H. Seppä, M. Väliranta, T. Virtanen, and J. Weckström (2010), The importance of northern peatland expansion to the late-Holocene rise of atmospheric methane, Quaternary Science Reviews, 29(5–6), 611-617, doi:http://dx.doi.org/10.1016/j.quascirev.2009.12.010.	see Gorham et al. 2007 for more information
748	GSC-12				Geological Survey Canada CANADA	6530					74.167	-120	Korhola 2010	NA	NA	NA	NA	NA	Korhola, A., M. Ruppel, H. Seppä, M. Väliranta, T. Virtanen, and J. Weckström (2010), The importance of northern peatland expansion to the late-Holocene rise of atmospheric methane, Quaternary Science Reviews, 29(5–6), 611-617, doi:http://dx.doi.org/10.1016/j.quascirev.2009.12.010.	see Gorham et al. 2007 for more information
766	GSC-140				Geological Survey Canada CANADA	4660					54.5667	-117	Korhola 2010	NA	NA	NA	NA	NA	Korhola, A., M. Ruppel, H. Seppä, M. Väliranta, T. Virtanen, and J. Weckström (2010), The importance of northern peatland expansion to the late-Holocene rise of atmospheric methane, Quaternary Science Reviews, 29(5–6), 611-617, doi:http://dx.doi.org/10.1016/j.quascirev.2009.12.010.	see Gorham et al. 2007 for more information
768	GSC-1405				Geological Survey Canada CANADA	11600					45.5	-74	Korhola 2010	NA	NA	NA	NA	NA	Korhola, A., M. Ruppel, H. Seppä, M. Väliranta, T. Virtanen, and J. Weckström (2010), The importance of northern peatland expansion to the late-Holocene rise of atmospheric methane, Quaternary Science Reviews, 29(5–6), 611-617, doi:http://dx.doi.org/10.1016/j.quascirev.2009.12.010.	see Gorham et al. 2007 for more information
776	GSC-1469-2				Geological Survey Canada CANADA	11190					68.96	-133	Korhola 2010	NA	NA	NA	NA	NA	Korhola, A., M. Ruppel, H. Seppä, M. Väliranta, T. Virtanen, and J. Weckström (2010), The importance of northern peatland expansion to the late-Holocene rise of atmospheric methane, Quaternary Science Reviews, 29(5–6), 611-617, doi:http://dx.doi.org/10.1016/j.quascirev.2009.12.010.	see Gorham et al. 2007 for more information
777	GSC-1471				Geological Survey Canada CANADA	9520					64.333	-125	Korhola 2010	NA	NA	NA	NA	NA	Korhola, A., M. Ruppel, H. Seppä, M. Väliranta, T. Virtanen, and J. Weckström (2010), The importance of northern peatland expansion to the late-Holocene rise of atmospheric methane, Quaternary Science Reviews, 29(5–6), 611-617, doi:http://dx.doi.org/10.1016/j.quascirev.2009.12.010.	see Gorham et al. 2007 for more information
791	GSC-1578				Geological Survey Canada CANADA	12110					46.04	-60	Korhola 2010	NA	NA	NA	NA	NA	Korhola, A., M. Ruppel, H. Seppä, M. Väliranta, T. Virtanen, and J. Weckström (2010), The importance of northern peatland expansion to the late-Holocene rise of atmospheric methane, Quaternary Science Reviews, 29(5–6), 611-617, doi:http://dx.doi.org/10.1016/j.quascirev.2009.12.010.	see Gorham et al. 2007 for more information
793	GSC-1592				Geological Survey Canada CANADA	7340					54	-63	Korhola 2010	NA	NA	NA	NA	NA	Korhola, A., M. Ruppel, H. Seppä, M. Väliranta, T. Virtanen, and J. Weckström (2010), The importance of northern peatland expansion to the late-Holocene rise of atmospheric methane, Quaternary Science Reviews, 29(5–6), 611-617, doi:http://dx.doi.org/10.1016/j.quascirev.2009.12.010.	see Gorham et al. 2007 for more information
806	GSC-1797				Geological Survey Canada CANADA	7590					69.07	-134	Korhola 2010	NA	NA	NA	NA	NA	Korhola, A., M. Ruppel, H. Seppä, M. Väliranta, T. Virtanen, and J. Weckström (2010), The importance of northern peatland expansion to the late-Holocene rise of atmospheric methane, Quaternary Science Reviews, 29(5–6), 611-617, doi:http://dx.doi.org/10.1016/j.quascirev.2009.12.010.	see Gorham et al. 2007 for more information
809	GSC-1813				Geological Survey Canada CANADA	5710					82.283	-66	Korhola 2010	NA	NA	NA	NA	NA	Korhola, A., M. Ruppel, H. Seppä, M. Väliranta, T. Virtanen, and J. Weckström (2010), The importance of northern peatland expansion to the late-Holocene rise of atmospheric methane, Quaternary Science Reviews, 29(5–6), 611-617, doi:http://dx.doi.org/10.1016/j.quascirev.2009.12.010.	see Gorham et al. 2007 for more information
811	GSC-1837				Geological Survey Canada CANADA	9280					61.83	-122	Korhola 2010	NA	NA	NA	NA	NA	Korhola, A., M. Ruppel, H. Seppä, M. Väliranta, T. Virtanen, and J. Weckström (2010), The importance of northern peatland expansion to the late-Holocene rise of atmospheric methane, Quaternary Science Reviews, 29(5–6), 611-617, doi:http://dx.doi.org/10.1016/j.quascirev.2009.12.010.	see Gorham et al. 2007 for more information
812	GSC-1839				Geological Survey Canada CANADA	1450					66.0833	-118	Korhola 2010	NA	NA	NA	NA	NA	Korhola, A., M. Ruppel, H. Seppä, M. Väliranta, T. Virtanen, and J. Weckström (2010), The importance of northern peatland expansion to the late-Holocene rise of atmospheric methane, Quaternary Science Reviews, 29(5–6), 611-617, doi:http://dx.doi.org/10.1016/j.quascirev.2009.12.010.	see Gorham et al. 2007 for more information
814	GSC-1841				Geological Survey Canada CANADA	6030					62.0667	-121	Korhola 2010	NA	NA	NA	NA	NA	Korhola, A., M. Ruppel, H. Seppä, M. Väliranta, T. Virtanen, and J. Weckström (2010), The importance of northern peatland expansion to the late-Holocene rise of atmospheric methane, Quaternary Science Reviews, 29(5–6), 611-617, doi:http://dx.doi.org/10.1016/j.quascirev.2009.12.010.	see Gorham et al. 2007 for more information
815	GSC-1843				Geological Survey Canada CANADA	10530					52.8	-129	Korhola 2010	NA	NA	NA	NA	NA	Korhola, A., M. Ruppel, H. Seppä, M. Väliranta, T. Virtanen, and J. Weckström (2010), The importance of northern peatland expansion to the late-Holocene rise of atmospheric methane, Quaternary Science Reviews, 29(5–6), 611-617, doi:http://dx.doi.org/10.1016/j.quascirev.2009.12.010.	see Gorham et al. 2007 for more information
816	GSC-1848				Geological Survey Canada CANADA	6220					62.4833	-121	Korhola 2010	NA	NA	NA	NA	NA	Korhola, A., M. Ruppel, H. Seppä, M. Väliranta, T. Virtanen, and J. Weckström (2010), The importance of northern peatland expansion to the late-Holocene rise of atmospheric methane, Quaternary Science Reviews, 29(5–6), 611-617, doi:http://dx.doi.org/10.1016/j.quascirev.2009.12.010.	see Gorham et al. 2007 for more information
820	GSC-188				Geological Survey Canada CANADA	840					60.35	-124	Korhola 2010	NA	NA	NA	NA	NA	Korhola, A., M. Ruppel, H. Seppä, M. Väliranta, T. Virtanen, and J. Weckström (2010), The importance of northern peatland expansion to the late-Holocene rise of atmospheric methane, Quaternary Science Reviews, 29(5–6), 611-617, doi:http://dx.doi.org/10.1016/j.quascirev.2009.12.010.	see Gorham et al. 2007 for more information
830	GSC-1989				Geological Survey Canada CANADA	10160					70.08	-128	Korhola 2010	NA	NA	NA	NA	NA	Korhola, A., M. Ruppel, H. Seppä, M. Väliranta, T. Virtanen, and J. Weckström (2010), The importance of northern peatland expansion to the late-Holocene rise of atmospheric methane, Quaternary Science Reviews, 29(5–6), 611-617, doi:http://dx.doi.org/10.1016/j.quascirev.2009.12.010.	see Gorham et al. 2007 for more information
834	GSC-2023				Geological Survey Canada CANADA	10360					69.4167	-132	Korhola 2010	NA	NA	NA	NA	NA	Korhola, A., M. Ruppel, H. Seppä, M. Väliranta, T. Virtanen, and J. Weckström (2010), The importance of northern peatland expansion to the late-Holocene rise of atmospheric methane, Quaternary Science Reviews, 29(5–6), 611-617, doi:http://dx.doi.org/10.1016/j.quascirev.2009.12.010.	see Gorham et al. 2007 for more information
842	GSC-2160				Geological Survey Canada CANADA	8570					73.52	-124	Korhola 2010	NA	NA	NA	NA	NA	Korhola, A., M. Ruppel, H. Seppä, M. Väliranta, T. Virtanen, and J. Weckström (2010), The importance of northern peatland expansion to the late-Holocene rise of atmospheric methane, Quaternary Science Reviews, 29(5–6), 611-617, doi:http://dx.doi.org/10.1016/j.quascirev.2009.12.010.	see Gorham et al. 2007 for more information
847	GSC-2222				Geological Survey Canada CANADA	5000					54.2067	-130	Korhola 2010	NA	NA	NA	NA	NA	Korhola, A., M. Ruppel, H. Seppä, M. Väliranta, T. Virtanen, and J. Weckström (2010), The importance of northern peatland expansion to the late-Holocene rise of atmospheric methane, Quaternary Science Reviews, 29(5–6), 611-617, doi:http://dx.doi.org/10.1016/j.quascirev.2009.12.010.	see Gorham et al. 2007 for more information
849	GSC-2231				Geological Survey Canada CANADA	6750					54.3	-130	Korhola 2010	NA	NA	NA	NA	NA	Korhola, A., M. Ruppel, H. Seppä, M. Väliranta, T. Virtanen, and J. Weckström (2010), The importance of northern peatland expansion to the late-Holocene rise of atmospheric methane, Quaternary Science Reviews, 29(5–6), 611-617, doi:http://dx.doi.org/10.1016/j.quascirev.2009.12.010.	see Gorham et al. 2007 for more information
850	GSC-2235				Geological Survey Canada CANADA	9080					54.207	-130	Korhola 2010	NA	NA	NA	NA	NA	Korhola, A., M. Ruppel, H. Seppä, M. Väliranta, T. Virtanen, and J. Weckström (2010), The importance of northern peatland expansion to the late-Holocene rise of atmospheric methane, Quaternary Science Reviews, 29(5–6), 611-617, doi:http://dx.doi.org/10.1016/j.quascirev.2009.12.010.	see Gorham et al. 2007 for more information
851	GSC-2252				Geological Survey Canada CANADA	9590					44.245	-76	Korhola 2010	NA	NA	NA	NA	NA	Korhola, A., M. Ruppel, H. Seppä, M. Väliranta, T. Virtanen, and J. Weckström (2010), The importance of northern peatland expansion to the late-Holocene rise of atmospheric methane, Quaternary Science Reviews, 29(5–6), 611-617, doi:http://dx.doi.org/10.1016/j.quascirev.2009.12.010.	see Gorham et al. 2007 for more information
853	GSC-2255				Geological Survey Canada CANADA	9300					63.515	-124	Korhola 2010	NA	NA	NA	NA	NA	Korhola, A., M. Ruppel, H. Seppä, M. Väliranta, T. Virtanen, and J. Weckström (2010), The importance of northern peatland expansion to the late-Holocene rise of atmospheric methane, Quaternary Science Reviews, 29(5–6), 611-617, doi:http://dx.doi.org/10.1016/j.quascirev.2009.12.010.	see Gorham et al. 2007 for more information
857	GSC-2284				Geological Survey Canada CANADA	9530					73.2833	-120	Korhola 2010	NA	NA	NA	NA	NA	Korhola, A., M. Ruppel, H. Seppä, M. Väliranta, T. Virtanen, and J. Weckström (2010), The importance of northern peatland expansion to the late-Holocene rise of atmospheric methane, Quaternary Science Reviews, 29(5–6), 611-617, doi:http://dx.doi.org/10.1016/j.quascirev.2009.12.010.	see Gorham et al. 2007 for more information
862	GSC-2320				Geological Survey Canada CANADA	10900					65.58	-126	Korhola 2010	NA	NA	NA	NA	NA	Korhola, A., M. Ruppel, H. Seppä, M. Väliranta, T. Virtanen, and J. Weckström (2010), The importance of northern peatland expansion to the late-Holocene rise of atmospheric methane, Quaternary Science Reviews, 29(5–6), 611-617, doi:http://dx.doi.org/10.1016/j.quascirev.2009.12.010.	see Gorham et al. 2007 for more information
863	GSC-2321				Geological Survey Canada CANADA	1600					75.3833	-95	Korhola 2010	NA	NA	NA	NA	NA	Korhola, A., M. Ruppel, H. Seppä, M. Väliranta, T. Virtanen, and J. Weckström (2010), The importance of northern peatland expansion to the late-Holocene rise of atmospheric methane, Quaternary Science Reviews, 29(5–6), 611-617, doi:http://dx.doi.org/10.1016/j.quascirev.2009.12.010.	see Gorham et al. 2007 for more information
864	GSC-2324				Geological Survey Canada CANADA	2120					72.5167	-119	Korhola 2010	NA	NA	NA	NA	NA	Korhola, A., M. Ruppel, H. Seppä, M. Väliranta, T. Virtanen, and J. Weckström (2010), The importance of northern peatland expansion to the late-Holocene rise of atmospheric methane, Quaternary Science Reviews, 29(5–6), 611-617, doi:http://dx.doi.org/10.1016/j.quascirev.2009.12.010.	see Gorham et al. 2007 for more information
866	GSC-2327				Geological Survey Canada CANADA	6850					65.125	-127	Korhola 2010	NA	NA	NA	NA	NA	Korhola, A., M. Ruppel, H. Seppä, M. Väliranta, T. Virtanen, and J. Weckström (2010), The importance of northern peatland expansion to the late-Holocene rise of atmospheric methane, Quaternary Science Reviews, 29(5–6), 611-617, doi:http://dx.doi.org/10.1016/j.quascirev.2009.12.010.	see Gorham et al. 2007 for more information
867	GSC-2331				Geological Survey Canada CANADA	8810					45.1	-74	Korhola 2010	NA	NA	NA	NA	NA	Korhola, A., M. Ruppel, H. Seppä, M. Väliranta, T. Virtanen, and J. Weckström (2010), The importance of northern peatland expansion to the late-Holocene rise of atmospheric methane, Quaternary Science Reviews, 29(5–6), 611-617, doi:http://dx.doi.org/10.1016/j.quascirev.2009.12.010.	see Gorham et al. 2007 for more information
874	GSC-2396				Geological Survey Canada CANADA	10000					61.95	-120	Korhola 2010	NA	NA	NA	NA	NA	Korhola, A., M. Ruppel, H. Seppä, M. Väliranta, T. Virtanen, and J. Weckström (2010), The importance of northern peatland expansion to the late-Holocene rise of atmospheric methane, Quaternary Science Reviews, 29(5–6), 611-617, doi:http://dx.doi.org/10.1016/j.quascirev.2009.12.010.	see Gorham et al. 2007 for more information
879	GSC-2461				Geological Survey Canada CANADA	10370					66.95	-138	Korhola 2010	NA	NA	NA	NA	NA	Korhola, A., M. Ruppel, H. Seppä, M. Väliranta, T. Virtanen, and J. Weckström (2010), The importance of northern peatland expansion to the late-Holocene rise of atmospheric methane, Quaternary Science Reviews, 29(5–6), 611-617, doi:http://dx.doi.org/10.1016/j.quascirev.2009.12.010.	see Gorham et al. 2007 for more information
881	GSC-2473				Geological Survey Canada CANADA	7820					46.41	-62	Korhola 2010	NA	NA	NA	NA	NA	Korhola, A., M. Ruppel, H. Seppä, M. Väliranta, T. Virtanen, and J. Weckström (2010), The importance of northern peatland expansion to the late-Holocene rise of atmospheric methane, Quaternary Science Reviews, 29(5–6), 611-617, doi:http://dx.doi.org/10.1016/j.quascirev.2009.12.010.	see Gorham et al. 2007 for more information
888	GSC-2541				Geological Survey Canada CANADA	8740					72.878	-79	Korhola 2010	NA	NA	NA	NA	NA	Korhola, A., M. Ruppel, H. Seppä, M. Väliranta, T. Virtanen, and J. Weckström (2010), The importance of northern peatland expansion to the late-Holocene rise of atmospheric methane, Quaternary Science Reviews, 29(5–6), 611-617, doi:http://dx.doi.org/10.1016/j.quascirev.2009.12.010.	see Gorham et al. 2007 for more information
889	GSC-2546				Geological Survey Canada CANADA	3520					54.575	-129	Korhola 2010	NA	NA	NA	NA	NA	Korhola, A., M. Ruppel, H. Seppä, M. Väliranta, T. Virtanen, and J. Weckström (2010), The importance of northern peatland expansion to the late-Holocene rise of atmospheric methane, Quaternary Science Reviews, 29(5–6), 611-617, doi:http://dx.doi.org/10.1016/j.quascirev.2009.12.010.	see Gorham et al. 2007 for more information
891	GSC-2555				Geological Survey Canada CANADA	8410					45.93	-67	Korhola 2010	NA	NA	NA	NA	NA	Korhola, A., M. Ruppel, H. Seppä, M. Väliranta, T. Virtanen, and J. Weckström (2010), The importance of northern peatland expansion to the late-Holocene rise of atmospheric methane, Quaternary Science Reviews, 29(5–6), 611-617, doi:http://dx.doi.org/10.1016/j.quascirev.2009.12.010.	see Gorham et al. 2007 for more information
896	GSC-2581				Geological Survey Canada CANADA	3620					72.45	-124	Korhola 2010	NA	NA	NA	NA	NA	Korhola, A., M. Ruppel, H. Seppä, M. Väliranta, T. Virtanen, and J. Weckström (2010), The importance of northern peatland expansion to the late-Holocene rise of atmospheric methane, Quaternary Science Reviews, 29(5–6), 611-617, doi:http://dx.doi.org/10.1016/j.quascirev.2009.12.010.	see Gorham et al. 2007 for more information
898	GSC-2605				Geological Survey Canada CANADA	9450					68.2167	-140	Korhola 2010	NA	NA	NA	NA	NA	Korhola, A., M. Ruppel, H. Seppä, M. Väliranta, T. Virtanen, and J. Weckström (2010), The importance of northern peatland expansion to the late-Holocene rise of atmospheric methane, Quaternary Science Reviews, 29(5–6), 611-617, doi:http://dx.doi.org/10.1016/j.quascirev.2009.12.010.	see Gorham et al. 2007 for more information
899	GSC-2610				Geological Survey Canada CANADA	7420					72.4833	-124	Korhola 2010	NA	NA	NA	NA	NA	Korhola, A., M. Ruppel, H. Seppä, M. Väliranta, T. Virtanen, and J. Weckström (2010), The importance of northern peatland expansion to the late-Holocene rise of atmospheric methane, Quaternary Science Reviews, 29(5–6), 611-617, doi:http://dx.doi.org/10.1016/j.quascirev.2009.12.010.	see Gorham et al. 2007 for more information
904	GSC-2636				Geological Survey Canada CANADA	2570					72.4667	-124	Korhola 2010	NA	NA	NA	NA	NA	Korhola, A., M. Ruppel, H. Seppä, M. Väliranta, T. Virtanen, and J. Weckström (2010), The importance of northern peatland expansion to the late-Holocene rise of atmospheric methane, Quaternary Science Reviews, 29(5–6), 611-617, doi:http://dx.doi.org/10.1016/j.quascirev.2009.12.010.	see Gorham et al. 2007 for more information
905	GSC-2644				Geological Survey Canada CANADA	4610					46.63	-66	Korhola 2010	NA	NA	NA	NA	NA	Korhola, A., M. Ruppel, H. Seppä, M. Väliranta, T. Virtanen, and J. Weckström (2010), The importance of northern peatland expansion to the late-Holocene rise of atmospheric methane, Quaternary Science Reviews, 29(5–6), 611-617, doi:http://dx.doi.org/10.1016/j.quascirev.2009.12.010.	see Gorham et al. 2007 for more information
910	GSC-2723				Geological Survey Canada CANADA	10570					72.2667	-120	Korhola 2010	NA	NA	NA	NA	NA	Korhola, A., M. Ruppel, H. Seppä, M. Väliranta, T. Virtanen, and J. Weckström (2010), The importance of northern peatland expansion to the late-Holocene rise of atmospheric methane, Quaternary Science Reviews, 29(5–6), 611-617, doi:http://dx.doi.org/10.1016/j.quascirev.2009.12.010.	see Gorham et al. 2007 for more information
913	GSC-2772				Geological Survey Canada CANADA	11240					45.56	-64	Korhola 2010	NA	NA	NA	NA	NA	Korhola, A., M. Ruppel, H. Seppä, M. Väliranta, T. Virtanen, and J. Weckström (2010), The importance of northern peatland expansion to the late-Holocene rise of atmospheric methane, Quaternary Science Reviews, 29(5–6), 611-617, doi:http://dx.doi.org/10.1016/j.quascirev.2009.12.010.	see Gorham et al. 2007 for more information
915	GSC-2847				Geological Survey Canada CANADA	6980					46.2	-63	Korhola 2010	NA	NA	NA	NA	NA	Korhola, A., M. Ruppel, H. Seppä, M. Väliranta, T. Virtanen, and J. Weckström (2010), The importance of northern peatland expansion to the late-Holocene rise of atmospheric methane, Quaternary Science Reviews, 29(5–6), 611-617, doi:http://dx.doi.org/10.1016/j.quascirev.2009.12.010.	see Gorham et al. 2007 for more information
920	GSC-2963				Geological Survey Canada CANADA	6240					53.7383	-132	Korhola 2010	NA	NA	NA	NA	NA	Korhola, A., M. Ruppel, H. Seppä, M. Väliranta, T. Virtanen, and J. Weckström (2010), The importance of northern peatland expansion to the late-Holocene rise of atmospheric methane, Quaternary Science Reviews, 29(5–6), 611-617, doi:http://dx.doi.org/10.1016/j.quascirev.2009.12.010.	see Gorham et al. 2007 for more information
923	GSC-3024				Geological Survey Canada CANADA	2300					48.85	-64	Korhola 2010	NA	NA	NA	NA	NA	Korhola, A., M. Ruppel, H. Seppä, M. Väliranta, T. Virtanen, and J. Weckström (2010), The importance of northern peatland expansion to the late-Holocene rise of atmospheric methane, Quaternary Science Reviews, 29(5–6), 611-617, doi:http://dx.doi.org/10.1016/j.quascirev.2009.12.010.	see Gorham et al. 2007 for more information
924	GSC-3037				Geological Survey Canada CANADA	3310					49.21	-66	Korhola 2010	NA	NA	NA	NA	NA	Korhola, A., M. Ruppel, H. Seppä, M. Väliranta, T. Virtanen, and J. Weckström (2010), The importance of northern peatland expansion to the late-Holocene rise of atmospheric methane, Quaternary Science Reviews, 29(5–6), 611-617, doi:http://dx.doi.org/10.1016/j.quascirev.2009.12.010.	see Gorham et al. 2007 for more information
925	GSC-3045				Geological Survey Canada CANADA	5390					49.1983	-123	Korhola 2010	NA	NA	NA	NA	NA	Korhola, A., M. Ruppel, H. Seppä, M. Väliranta, T. Virtanen, and J. Weckström (2010), The importance of northern peatland expansion to the late-Holocene rise of atmospheric methane, Quaternary Science Reviews, 29(5–6), 611-617, doi:http://dx.doi.org/10.1016/j.quascirev.2009.12.010.	see Gorham et al. 2007 for more information
927	GSC-3066				Geological Survey Canada CANADA	6300					49.1767	-123	Korhola 2010	NA	NA	NA	NA	NA	Korhola, A., M. Ruppel, H. Seppä, M. Väliranta, T. Virtanen, and J. Weckström (2010), The importance of northern peatland expansion to the late-Holocene rise of atmospheric methane, Quaternary Science Reviews, 29(5–6), 611-617, doi:http://dx.doi.org/10.1016/j.quascirev.2009.12.010.	see Gorham et al. 2007 for more information
928	GSC-3075				Geological Survey Canada CANADA	5850					49.0967	-123	Korhola 2010	NA	NA	NA	NA	NA	Korhola, A., M. Ruppel, H. Seppä, M. Väliranta, T. Virtanen, and J. Weckström (2010), The importance of northern peatland expansion to the late-Holocene rise of atmospheric methane, Quaternary Science Reviews, 29(5–6), 611-617, doi:http://dx.doi.org/10.1016/j.quascirev.2009.12.010.	see Gorham et al. 2007 for more information
930	GSC-3078				Geological Survey Canada CANADA	4090					49.0833	-123	Korhola 2010	NA	NA	NA	NA	NA	Korhola, A., M. Ruppel, H. Seppä, M. Väliranta, T. Virtanen, and J. Weckström (2010), The importance of northern peatland expansion to the late-Holocene rise of atmospheric methane, Quaternary Science Reviews, 29(5–6), 611-617, doi:http://dx.doi.org/10.1016/j.quascirev.2009.12.010.	see Gorham et al. 2007 for more information
934	GSC-3099				Geological Survey Canada CANADA	8490					49.223	-122	Korhola 2010	NA	NA	NA	NA	NA	Korhola, A., M. Ruppel, H. Seppä, M. Väliranta, T. Virtanen, and J. Weckström (2010), The importance of northern peatland expansion to the late-Holocene rise of atmospheric methane, Quaternary Science Reviews, 29(5–6), 611-617, doi:http://dx.doi.org/10.1016/j.quascirev.2009.12.010.	see Gorham et al. 2007 for more information
941	GSC-3134				Geological Survey Canada CANADA	9710					67.2	-138	Korhola 2010	NA	NA	NA	NA	NA	Korhola, A., M. Ruppel, H. Seppä, M. Väliranta, T. Virtanen, and J. Weckström (2010), The importance of northern peatland expansion to the late-Holocene rise of atmospheric methane, Quaternary Science Reviews, 29(5–6), 611-617, doi:http://dx.doi.org/10.1016/j.quascirev.2009.12.010.	see Gorham et al. 2007 for more information
942	GSC-3145				Geological Survey Canada CANADA	2840					49.224	-123	Korhola 2010	NA	NA	NA	NA	NA	Korhola, A., M. Ruppel, H. Seppä, M. Väliranta, T. Virtanen, and J. Weckström (2010), The importance of northern peatland expansion to the late-Holocene rise of atmospheric methane, Quaternary Science Reviews, 29(5–6), 611-617, doi:http://dx.doi.org/10.1016/j.quascirev.2009.12.010.	see Gorham et al. 2007 for more information
944	GSC-3161				Geological Survey Canada CANADA	9990					67.2	-138	Korhola 2010	NA	NA	NA	NA	NA	Korhola, A., M. Ruppel, H. Seppä, M. Väliranta, T. Virtanen, and J. Weckström (2010), The importance of northern peatland expansion to the late-Holocene rise of atmospheric methane, Quaternary Science Reviews, 29(5–6), 611-617, doi:http://dx.doi.org/10.1016/j.quascirev.2009.12.010.	see Gorham et al. 2007 for more information
949	GSC-3216				Geological Survey Canada CANADA	7390					71.95	-125	Korhola 2010	NA	NA	NA	NA	NA	Korhola, A., M. Ruppel, H. Seppä, M. Väliranta, T. Virtanen, and J. Weckström (2010), The importance of northern peatland expansion to the late-Holocene rise of atmospheric methane, Quaternary Science Reviews, 29(5–6), 611-617, doi:http://dx.doi.org/10.1016/j.quascirev.2009.12.010.	see Gorham et al. 2007 for more information
950	GSC-3225				Geological Survey Canada CANADA	1780					61.12	-139	Korhola 2010	NA	NA	NA	NA	NA	Korhola, A., M. Ruppel, H. Seppä, M. Väliranta, T. Virtanen, and J. Weckström (2010), The importance of northern peatland expansion to the late-Holocene rise of atmospheric methane, Quaternary Science Reviews, 29(5–6), 611-617, doi:http://dx.doi.org/10.1016/j.quascirev.2009.12.010.	see Gorham et al. 2007 for more information
955	GSC-3269				Geological Survey Canada CANADA	1780					48.5147	-58	Korhola 2010	NA	NA	NA	NA	NA	Korhola, A., M. Ruppel, H. Seppä, M. Väliranta, T. Virtanen, and J. Weckström (2010), The importance of northern peatland expansion to the late-Holocene rise of atmospheric methane, Quaternary Science Reviews, 29(5–6), 611-617, doi:http://dx.doi.org/10.1016/j.quascirev.2009.12.010.	see Gorham et al. 2007 for more information
959	GSC-3334				Geological Survey Canada CANADA	7850					47.85	-79	Korhola 2010	NA	NA	NA	NA	NA	Korhola, A., M. Ruppel, H. Seppä, M. Väliranta, T. Virtanen, and J. Weckström (2010), The importance of northern peatland expansion to the late-Holocene rise of atmospheric methane, Quaternary Science Reviews, 29(5–6), 611-617, doi:http://dx.doi.org/10.1016/j.quascirev.2009.12.010.	see Gorham et al. 2007 for more information
969	GSC-3428				Geological Survey Canada CANADA	8410					62.47	-129	Korhola 2010	NA	NA	NA	NA	NA	Korhola, A., M. Ruppel, H. Seppä, M. Väliranta, T. Virtanen, and J. Weckström (2010), The importance of northern peatland expansion to the late-Holocene rise of atmospheric methane, Quaternary Science Reviews, 29(5–6), 611-617, doi:http://dx.doi.org/10.1016/j.quascirev.2009.12.010.	see Gorham et al. 2007 for more information
970	GSC-3441				Geological Survey Canada CANADA	8780					44.0358	-77	Korhola 2010	NA	NA	NA	NA	NA	Korhola, A., M. Ruppel, H. Seppä, M. Väliranta, T. Virtanen, and J. Weckström (2010), The importance of northern peatland expansion to the late-Holocene rise of atmospheric methane, Quaternary Science Reviews, 29(5–6), 611-617, doi:http://dx.doi.org/10.1016/j.quascirev.2009.12.010.	see Gorham et al. 2007 for more information
971	GSC-3451				Geological Survey Canada CANADA	5720					81.82	-71	Korhola 2010	NA	NA	NA	NA	NA	Korhola, A., M. Ruppel, H. Seppä, M. Väliranta, T. Virtanen, and J. Weckström (2010), The importance of northern peatland expansion to the late-Holocene rise of atmospheric methane, Quaternary Science Reviews, 29(5–6), 611-617, doi:http://dx.doi.org/10.1016/j.quascirev.2009.12.010.	see Gorham et al. 2007 for more information
972	GSC-3521				Geological Survey Canada CANADA	6870					71.98	-125	Korhola 2010	NA	NA	NA	NA	NA	Korhola, A., M. Ruppel, H. Seppä, M. Väliranta, T. Virtanen, and J. Weckström (2010), The importance of northern peatland expansion to the late-Holocene rise of atmospheric methane, Quaternary Science Reviews, 29(5–6), 611-617, doi:http://dx.doi.org/10.1016/j.quascirev.2009.12.010.	see Gorham et al. 2007 for more information
974	GSC-3568				Geological Survey Canada CANADA	9480					54.025	-132	Korhola 2010	NA	NA	NA	NA	NA	Korhola, A., M. Ruppel, H. Seppä, M. Väliranta, T. Virtanen, and J. Weckström (2010), The importance of northern peatland expansion to the late-Holocene rise of atmospheric methane, Quaternary Science Reviews, 29(5–6), 611-617, doi:http://dx.doi.org/10.1016/j.quascirev.2009.12.010.	see Gorham et al. 2007 for more information
976	GSC-3657				Geological Survey Canada CANADA	13080					47.27	-62	Korhola 2010	NA	NA	NA	NA	NA	Korhola, A., M. Ruppel, H. Seppä, M. Väliranta, T. Virtanen, and J. Weckström (2010), The importance of northern peatland expansion to the late-Holocene rise of atmospheric methane, Quaternary Science Reviews, 29(5–6), 611-617, doi:http://dx.doi.org/10.1016/j.quascirev.2009.12.010.	see Gorham et al. 2007 for more information
983	GSC-3731				Geological Survey Canada CANADA	6270					61.08	-139	Korhola 2010	NA	NA	NA	NA	NA	Korhola, A., M. Ruppel, H. Seppä, M. Väliranta, T. Virtanen, and J. Weckström (2010), The importance of northern peatland expansion to the late-Holocene rise of atmospheric methane, Quaternary Science Reviews, 29(5–6), 611-617, doi:http://dx.doi.org/10.1016/j.quascirev.2009.12.010.	see Gorham et al. 2007 for more information
986	GSC-3747				Geological Survey Canada CANADA	8300					69.3667	-139	Korhola 2010	NA	NA	NA	NA	NA	Korhola, A., M. Ruppel, H. Seppä, M. Väliranta, T. Virtanen, and J. Weckström (2010), The importance of northern peatland expansion to the late-Holocene rise of atmospheric methane, Quaternary Science Reviews, 29(5–6), 611-617, doi:http://dx.doi.org/10.1016/j.quascirev.2009.12.010.	see Gorham et al. 2007 for more information
995	GSC-3887				Geological Survey Canada CANADA	3000					63.8583	-136	Korhola 2010	NA	NA	NA	NA	NA	Korhola, A., M. Ruppel, H. Seppä, M. Väliranta, T. Virtanen, and J. Weckström (2010), The importance of northern peatland expansion to the late-Holocene rise of atmospheric methane, Quaternary Science Reviews, 29(5–6), 611-617, doi:http://dx.doi.org/10.1016/j.quascirev.2009.12.010.	see Gorham et al. 2007 for more information
996	GSC-3900				Geological Survey Canada CANADA	14190					45.9	-61	Korhola 2010	NA	NA	NA	NA	NA	Korhola, A., M. Ruppel, H. Seppä, M. Väliranta, T. Virtanen, and J. Weckström (2010), The importance of northern peatland expansion to the late-Holocene rise of atmospheric methane, Quaternary Science Reviews, 29(5–6), 611-617, doi:http://dx.doi.org/10.1016/j.quascirev.2009.12.010.	see Gorham et al. 2007 for more information
997	GSC-3915				Geological Survey Canada CANADA	13810					45.72	-64	Korhola 2010	NA	NA	NA	NA	NA	Korhola, A., M. Ruppel, H. Seppä, M. Väliranta, T. Virtanen, and J. Weckström (2010), The importance of northern peatland expansion to the late-Holocene rise of atmospheric methane, Quaternary Science Reviews, 29(5–6), 611-617, doi:http://dx.doi.org/10.1016/j.quascirev.2009.12.010.	see Gorham et al. 2007 for more information
1006	GSC-4050				Geological Survey Canada CANADA	8370					50.49	-121	Korhola 2010	NA	NA	NA	NA	NA	Korhola, A., M. Ruppel, H. Seppä, M. Väliranta, T. Virtanen, and J. Weckström (2010), The importance of northern peatland expansion to the late-Holocene rise of atmospheric methane, Quaternary Science Reviews, 29(5–6), 611-617, doi:http://dx.doi.org/10.1016/j.quascirev.2009.12.010.	see Gorham et al. 2007 for more information
1008	GSC-4077				Geological Survey Canada CANADA	5000					50.3417	-80	Korhola 2010	NA	NA	NA	NA	NA	Korhola, A., M. Ruppel, H. Seppä, M. Väliranta, T. Virtanen, and J. Weckström (2010), The importance of northern peatland expansion to the late-Holocene rise of atmospheric methane, Quaternary Science Reviews, 29(5–6), 611-617, doi:http://dx.doi.org/10.1016/j.quascirev.2009.12.010.	see Gorham et al. 2007 for more information
1010	GSC-4099				Geological Survey Canada CANADA	9640					61.59	-138	Korhola 2010	NA	NA	NA	NA	NA	Korhola, A., M. Ruppel, H. Seppä, M. Väliranta, T. Virtanen, and J. Weckström (2010), The importance of northern peatland expansion to the late-Holocene rise of atmospheric methane, Quaternary Science Reviews, 29(5–6), 611-617, doi:http://dx.doi.org/10.1016/j.quascirev.2009.12.010.	see Gorham et al. 2007 for more information
1015	GSC-4156				Geological Survey Canada CANADA	12470					45.7033	-62	Korhola 2010	NA	NA	NA	NA	NA	Korhola, A., M. Ruppel, H. Seppä, M. Väliranta, T. Virtanen, and J. Weckström (2010), The importance of northern peatland expansion to the late-Holocene rise of atmospheric methane, Quaternary Science Reviews, 29(5–6), 611-617, doi:http://dx.doi.org/10.1016/j.quascirev.2009.12.010.	see Gorham et al. 2007 for more information
1017	GSC-4187				Geological Survey Canada CANADA	8740					75.4667	-116	Korhola 2010	NA	NA	NA	NA	NA	Korhola, A., M. Ruppel, H. Seppä, M. Väliranta, T. Virtanen, and J. Weckström (2010), The importance of northern peatland expansion to the late-Holocene rise of atmospheric methane, Quaternary Science Reviews, 29(5–6), 611-617, doi:http://dx.doi.org/10.1016/j.quascirev.2009.12.010.	see Gorham et al. 2007 for more information
1019	GSC-4193				Geological Survey Canada CANADA	10310					70.9833	-110	Korhola 2010	NA	NA	NA	NA	NA	Korhola, A., M. Ruppel, H. Seppä, M. Väliranta, T. Virtanen, and J. Weckström (2010), The importance of northern peatland expansion to the late-Holocene rise of atmospheric methane, Quaternary Science Reviews, 29(5–6), 611-617, doi:http://dx.doi.org/10.1016/j.quascirev.2009.12.010.	see Gorham et al. 2007 for more information
1002	GSC-4-2				Geological Survey Canada CANADA	11620					71.75	-124	Korhola 2010	NA	NA	NA	NA	NA	Korhola, A., M. Ruppel, H. Seppä, M. Väliranta, T. Virtanen, and J. Weckström (2010), The importance of northern peatland expansion to the late-Holocene rise of atmospheric methane, Quaternary Science Reviews, 29(5–6), 611-617, doi:http://dx.doi.org/10.1016/j.quascirev.2009.12.010.	see Gorham et al. 2007 for more information
1022	GSC-4368				Geological Survey Canada CANADA	5490					68.62	-119	Korhola 2010	NA	NA	NA	NA	NA	Korhola, A., M. Ruppel, H. Seppä, M. Väliranta, T. Virtanen, and J. Weckström (2010), The importance of northern peatland expansion to the late-Holocene rise of atmospheric methane, Quaternary Science Reviews, 29(5–6), 611-617, doi:http://dx.doi.org/10.1016/j.quascirev.2009.12.010.	see Gorham et al. 2007 for more information
1023	GSC-4385				Geological Survey Canada CANADA	7480					69.54	-128	Korhola 2010	NA	NA	NA	NA	NA	Korhola, A., M. Ruppel, H. Seppä, M. Väliranta, T. Virtanen, and J. Weckström (2010), The importance of northern peatland expansion to the late-Holocene rise of atmospheric methane, Quaternary Science Reviews, 29(5–6), 611-617, doi:http://dx.doi.org/10.1016/j.quascirev.2009.12.010.	see Gorham et al. 2007 for more information
1026	GSC-4493				Geological Survey Canada CANADA	3940					45.625	-65	Korhola 2010	NA	NA	NA	NA	NA	Korhola, A., M. Ruppel, H. Seppä, M. Väliranta, T. Virtanen, and J. Weckström (2010), The importance of northern peatland expansion to the late-Holocene rise of atmospheric methane, Quaternary Science Reviews, 29(5–6), 611-617, doi:http://dx.doi.org/10.1016/j.quascirev.2009.12.010.	see Gorham et al. 2007 for more information
1033	GSC-4569				Geological Survey Canada CANADA	10910					47.225	-62	Korhola 2010	NA	NA	NA	NA	NA	Korhola, A., M. Ruppel, H. Seppä, M. Väliranta, T. Virtanen, and J. Weckström (2010), The importance of northern peatland expansion to the late-Holocene rise of atmospheric methane, Quaternary Science Reviews, 29(5–6), 611-617, doi:http://dx.doi.org/10.1016/j.quascirev.2009.12.010.	see Gorham et al. 2007 for more information
1036	GSC-4647				Geological Survey Canada CANADA	2230					70.21	-128	Korhola 2010	NA	NA	NA	NA	NA	Korhola, A., M. Ruppel, H. Seppä, M. Väliranta, T. Virtanen, and J. Weckström (2010), The importance of northern peatland expansion to the late-Holocene rise of atmospheric methane, Quaternary Science Reviews, 29(5–6), 611-617, doi:http://dx.doi.org/10.1016/j.quascirev.2009.12.010.	see Gorham et al. 2007 for more information
1043	GSC-4705				Geological Survey Canada CANADA	3520					47.58	-56	Korhola 2010	NA	NA	NA	NA	NA	Korhola, A., M. Ruppel, H. Seppä, M. Väliranta, T. Virtanen, and J. Weckström (2010), The importance of northern peatland expansion to the late-Holocene rise of atmospheric methane, Quaternary Science Reviews, 29(5–6), 611-617, doi:http://dx.doi.org/10.1016/j.quascirev.2009.12.010.	see Gorham et al. 2007 for more information
1044	GSC-471				Geological Survey Canada CANADA	7860					64.583	-138	Korhola 2010	NA	NA	NA	NA	NA	Korhola, A., M. Ruppel, H. Seppä, M. Väliranta, T. Virtanen, and J. Weckström (2010), The importance of northern peatland expansion to the late-Holocene rise of atmospheric methane, Quaternary Science Reviews, 29(5–6), 611-617, doi:http://dx.doi.org/10.1016/j.quascirev.2009.12.010.	see Gorham et al. 2007 for more information
1056	GSC-4801				Geological Survey Canada CANADA	3820					47.36	-62	Korhola 2010	NA	NA	NA	NA	NA	Korhola, A., M. Ruppel, H. Seppä, M. Väliranta, T. Virtanen, and J. Weckström (2010), The importance of northern peatland expansion to the late-Holocene rise of atmospheric methane, Quaternary Science Reviews, 29(5–6), 611-617, doi:http://dx.doi.org/10.1016/j.quascirev.2009.12.010.	see Gorham et al. 2007 for more information
1059	GSC-484				Geological Survey Canada CANADA	7950					46.017	-62	Korhola 2010	NA	NA	NA	NA	NA	Korhola, A., M. Ruppel, H. Seppä, M. Väliranta, T. Virtanen, and J. Weckström (2010), The importance of northern peatland expansion to the late-Holocene rise of atmospheric methane, Quaternary Science Reviews, 29(5–6), 611-617, doi:http://dx.doi.org/10.1016/j.quascirev.2009.12.010.	see Gorham et al. 2007 for more information
1090	GSC-5044				Geological Survey Canada CANADA	4440					47.62	-59	Korhola 2010	NA	NA	NA	NA	NA	Korhola, A., M. Ruppel, H. Seppä, M. Väliranta, T. Virtanen, and J. Weckström (2010), The importance of northern peatland expansion to the late-Holocene rise of atmospheric methane, Quaternary Science Reviews, 29(5–6), 611-617, doi:http://dx.doi.org/10.1016/j.quascirev.2009.12.010.	see Gorham et al. 2007 for more information
1097	GSC-5136				Geological Survey Canada CANADA	3690					68.83	-133	Korhola 2010	NA	NA	NA	NA	NA	Korhola, A., M. Ruppel, H. Seppä, M. Väliranta, T. Virtanen, and J. Weckström (2010), The importance of northern peatland expansion to the late-Holocene rise of atmospheric methane, Quaternary Science Reviews, 29(5–6), 611-617, doi:http://dx.doi.org/10.1016/j.quascirev.2009.12.010.	see Gorham et al. 2007 for more information
1099	GSC-514				Geological Survey Canada CANADA	9840					46.2167	-83	Korhola 2010	NA	NA	NA	NA	NA	Korhola, A., M. Ruppel, H. Seppä, M. Väliranta, T. Virtanen, and J. Weckström (2010), The importance of northern peatland expansion to the late-Holocene rise of atmospheric methane, Quaternary Science Reviews, 29(5–6), 611-617, doi:http://dx.doi.org/10.1016/j.quascirev.2009.12.010.	see Gorham et al. 2007 for more information
1117	GSC-5351				Geological Survey Canada CANADA	8420					46.9	-54	Korhola 2010	NA	NA	NA	NA	NA	Korhola, A., M. Ruppel, H. Seppä, M. Väliranta, T. Virtanen, and J. Weckström (2010), The importance of northern peatland expansion to the late-Holocene rise of atmospheric methane, Quaternary Science Reviews, 29(5–6), 611-617, doi:http://dx.doi.org/10.1016/j.quascirev.2009.12.010.	see Gorham et al. 2007 for more information
1120	GSC-5429				Geological Survey Canada CANADA	8410					47.0833	-54	Korhola 2010	NA	NA	NA	NA	NA	Korhola, A., M. Ruppel, H. Seppä, M. Väliranta, T. Virtanen, and J. Weckström (2010), The importance of northern peatland expansion to the late-Holocene rise of atmospheric methane, Quaternary Science Reviews, 29(5–6), 611-617, doi:http://dx.doi.org/10.1016/j.quascirev.2009.12.010.	see Gorham et al. 2007 for more information
1124	GSC-551				Geological Survey Canada CANADA	7480					54.58	-117	Korhola 2010	NA	NA	NA	NA	NA	Korhola, A., M. Ruppel, H. Seppä, M. Väliranta, T. Virtanen, and J. Weckström (2010), The importance of northern peatland expansion to the late-Holocene rise of atmospheric methane, Quaternary Science Reviews, 29(5–6), 611-617, doi:http://dx.doi.org/10.1016/j.quascirev.2009.12.010.	see Gorham et al. 2007 for more information
1126	GSC-5558				Geological Survey Canada CANADA	960					49.4	-54	Korhola 2010	NA	NA	NA	NA	NA	Korhola, A., M. Ruppel, H. Seppä, M. Väliranta, T. Virtanen, and J. Weckström (2010), The importance of northern peatland expansion to the late-Holocene rise of atmospheric methane, Quaternary Science Reviews, 29(5–6), 611-617, doi:http://dx.doi.org/10.1016/j.quascirev.2009.12.010.	see Gorham et al. 2007 for more information
1129	GSC-5635				Geological Survey Canada CANADA	8410					47.528	-57	Korhola 2010	NA	NA	NA	NA	NA	Korhola, A., M. Ruppel, H. Seppä, M. Väliranta, T. Virtanen, and J. Weckström (2010), The importance of northern peatland expansion to the late-Holocene rise of atmospheric methane, Quaternary Science Reviews, 29(5–6), 611-617, doi:http://dx.doi.org/10.1016/j.quascirev.2009.12.010.	see Gorham et al. 2007 for more information
1131	GSC-5715				Geological Survey Canada CANADA	480					47.676	-55	Korhola 2010	NA	NA	NA	NA	NA	Korhola, A., M. Ruppel, H. Seppä, M. Väliranta, T. Virtanen, and J. Weckström (2010), The importance of northern peatland expansion to the late-Holocene rise of atmospheric methane, Quaternary Science Reviews, 29(5–6), 611-617, doi:http://dx.doi.org/10.1016/j.quascirev.2009.12.010.	see Gorham et al. 2007 for more information
1133	GSC-5735				Geological Survey Canada CANADA	310					49.473	-54	Korhola 2010	NA	NA	NA	NA	NA	Korhola, A., M. Ruppel, H. Seppä, M. Väliranta, T. Virtanen, and J. Weckström (2010), The importance of northern peatland expansion to the late-Holocene rise of atmospheric methane, Quaternary Science Reviews, 29(5–6), 611-617, doi:http://dx.doi.org/10.1016/j.quascirev.2009.12.010.	see Gorham et al. 2007 for more information
1136	GSC-5763				Geological Survey Canada CANADA	2240					57.75	-76	Korhola 2010	NA	NA	NA	NA	NA	Korhola, A., M. Ruppel, H. Seppä, M. Väliranta, T. Virtanen, and J. Weckström (2010), The importance of northern peatland expansion to the late-Holocene rise of atmospheric methane, Quaternary Science Reviews, 29(5–6), 611-617, doi:http://dx.doi.org/10.1016/j.quascirev.2009.12.010.	see Gorham et al. 2007 for more information
1137	GSC-5774				Geological Survey Canada CANADA	2060					57.75	-76	Korhola 2010	NA	NA	NA	NA	NA	Korhola, A., M. Ruppel, H. Seppä, M. Väliranta, T. Virtanen, and J. Weckström (2010), The importance of northern peatland expansion to the late-Holocene rise of atmospheric methane, Quaternary Science Reviews, 29(5–6), 611-617, doi:http://dx.doi.org/10.1016/j.quascirev.2009.12.010.	see Gorham et al. 2007 for more information
1146	GSC-5892				Geological Survey Canada CANADA	150					49.231	-53	Korhola 2010	NA	NA	NA	NA	NA	Korhola, A., M. Ruppel, H. Seppä, M. Väliranta, T. Virtanen, and J. Weckström (2010), The importance of northern peatland expansion to the late-Holocene rise of atmospheric methane, Quaternary Science Reviews, 29(5–6), 611-617, doi:http://dx.doi.org/10.1016/j.quascirev.2009.12.010.	see Gorham et al. 2007 for more information
1150	GSC-5914				Geological Survey Canada CANADA	11050					48.05	-85	Korhola 2010	NA	NA	NA	NA	NA	Korhola, A., M. Ruppel, H. Seppä, M. Väliranta, T. Virtanen, and J. Weckström (2010), The importance of northern peatland expansion to the late-Holocene rise of atmospheric methane, Quaternary Science Reviews, 29(5–6), 611-617, doi:http://dx.doi.org/10.1016/j.quascirev.2009.12.010.	see Gorham et al. 2007 for more information
1158	GSC-6007				Geological Survey Canada CANADA	1190					56.008	-77	Korhola 2010	NA	NA	NA	NA	NA	Korhola, A., M. Ruppel, H. Seppä, M. Väliranta, T. Virtanen, and J. Weckström (2010), The importance of northern peatland expansion to the late-Holocene rise of atmospheric methane, Quaternary Science Reviews, 29(5–6), 611-617, doi:http://dx.doi.org/10.1016/j.quascirev.2009.12.010.	see Gorham et al. 2007 for more information
1161	GSC-6078				Geological Survey Canada CANADA	1320					61.807	-121	Korhola 2010	NA	NA	NA	NA	NA	Korhola, A., M. Ruppel, H. Seppä, M. Väliranta, T. Virtanen, and J. Weckström (2010), The importance of northern peatland expansion to the late-Holocene rise of atmospheric methane, Quaternary Science Reviews, 29(5–6), 611-617, doi:http://dx.doi.org/10.1016/j.quascirev.2009.12.010.	see Gorham et al. 2007 for more information
1163	GSC-6091				Geological Survey Canada CANADA	4740					67.7215	-115	Korhola 2010	NA	NA	NA	NA	NA	Korhola, A., M. Ruppel, H. Seppä, M. Väliranta, T. Virtanen, and J. Weckström (2010), The importance of northern peatland expansion to the late-Holocene rise of atmospheric methane, Quaternary Science Reviews, 29(5–6), 611-617, doi:http://dx.doi.org/10.1016/j.quascirev.2009.12.010.	see Gorham et al. 2007 for more information
1164	GSC-6105				Geological Survey Canada CANADA	9010					46.943	-56	Korhola 2010	NA	NA	NA	NA	NA	Korhola, A., M. Ruppel, H. Seppä, M. Väliranta, T. Virtanen, and J. Weckström (2010), The importance of northern peatland expansion to the late-Holocene rise of atmospheric methane, Quaternary Science Reviews, 29(5–6), 611-617, doi:http://dx.doi.org/10.1016/j.quascirev.2009.12.010.	see Gorham et al. 2007 for more information
1169	GSC-6113				Geological Survey Canada CANADA	3300					46.87	-56	Korhola 2010	NA	NA	NA	NA	NA	Korhola, A., M. Ruppel, H. Seppä, M. Väliranta, T. Virtanen, and J. Weckström (2010), The importance of northern peatland expansion to the late-Holocene rise of atmospheric methane, Quaternary Science Reviews, 29(5–6), 611-617, doi:http://dx.doi.org/10.1016/j.quascirev.2009.12.010.	see Gorham et al. 2007 for more information
1170	GSC-6115				Geological Survey Canada CANADA	6050					46.933	-55	Korhola 2010	NA	NA	NA	NA	NA	Korhola, A., M. Ruppel, H. Seppä, M. Väliranta, T. Virtanen, and J. Weckström (2010), The importance of northern peatland expansion to the late-Holocene rise of atmospheric methane, Quaternary Science Reviews, 29(5–6), 611-617, doi:http://dx.doi.org/10.1016/j.quascirev.2009.12.010.	see Gorham et al. 2007 for more information
1178	GSC-6211				Geological Survey Canada CANADA	7510					68.343	-133	Korhola 2010	NA	NA	NA	NA	NA	Korhola, A., M. Ruppel, H. Seppä, M. Väliranta, T. Virtanen, and J. Weckström (2010), The importance of northern peatland expansion to the late-Holocene rise of atmospheric methane, Quaternary Science Reviews, 29(5–6), 611-617, doi:http://dx.doi.org/10.1016/j.quascirev.2009.12.010.	see Gorham et al. 2007 for more information
1180	GSC-6221				Geological Survey Canada CANADA	5220					65.16	-127	Korhola 2010	NA	NA	NA	NA	NA	Korhola, A., M. Ruppel, H. Seppä, M. Väliranta, T. Virtanen, and J. Weckström (2010), The importance of northern peatland expansion to the late-Holocene rise of atmospheric methane, Quaternary Science Reviews, 29(5–6), 611-617, doi:http://dx.doi.org/10.1016/j.quascirev.2009.12.010.	see Gorham et al. 2007 for more information
1182	GSC-6249				Geological Survey Canada CANADA	12130					65.105	-128	Korhola 2010	NA	NA	NA	NA	NA	Korhola, A., M. Ruppel, H. Seppä, M. Väliranta, T. Virtanen, and J. Weckström (2010), The importance of northern peatland expansion to the late-Holocene rise of atmospheric methane, Quaternary Science Reviews, 29(5–6), 611-617, doi:http://dx.doi.org/10.1016/j.quascirev.2009.12.010.	see Gorham et al. 2007 for more information
1183	GSC-6287				Geological Survey Canada CANADA	7770					49.053	-79	Korhola 2010	NA	NA	NA	NA	NA	Korhola, A., M. Ruppel, H. Seppä, M. Väliranta, T. Virtanen, and J. Weckström (2010), The importance of northern peatland expansion to the late-Holocene rise of atmospheric methane, Quaternary Science Reviews, 29(5–6), 611-617, doi:http://dx.doi.org/10.1016/j.quascirev.2009.12.010.	see Gorham et al. 2007 for more information
1184	GSC-6307				Geological Survey Canada CANADA	7800					49.64	-79	Korhola 2010	NA	NA	NA	NA	NA	Korhola, A., M. Ruppel, H. Seppä, M. Väliranta, T. Virtanen, and J. Weckström (2010), The importance of northern peatland expansion to the late-Holocene rise of atmospheric methane, Quaternary Science Reviews, 29(5–6), 611-617, doi:http://dx.doi.org/10.1016/j.quascirev.2009.12.010.	see Gorham et al. 2007 for more information
1199	GSC-812				Geological Survey Canada CANADA	5490					62.22	-76	Korhola 2010	NA	NA	NA	NA	NA	Korhola, A., M. Ruppel, H. Seppä, M. Väliranta, T. Virtanen, and J. Weckström (2010), The importance of northern peatland expansion to the late-Holocene rise of atmospheric methane, Quaternary Science Reviews, 29(5–6), 611-617, doi:http://dx.doi.org/10.1016/j.quascirev.2009.12.010.	see Gorham et al. 2007 for more information
1209	GSC-97				Geological Survey Canada CANADA	9850					65.87	-135	Korhola 2010	NA	NA	NA	NA	NA	Korhola, A., M. Ruppel, H. Seppä, M. Väliranta, T. Virtanen, and J. Weckström (2010), The importance of northern peatland expansion to the late-Holocene rise of atmospheric methane, Quaternary Science Reviews, 29(5–6), 611-617, doi:http://dx.doi.org/10.1016/j.quascirev.2009.12.010.	see Gorham et al. 2007 for more information
1211	GSC-996				Geological Survey Canada CANADA	5320					65.0833	-139	Korhola 2010	NA	NA	NA	NA	NA	Korhola, A., M. Ruppel, H. Seppä, M. Väliranta, T. Virtanen, and J. Weckström (2010), The importance of northern peatland expansion to the late-Holocene rise of atmospheric methane, Quaternary Science Reviews, 29(5–6), 611-617, doi:http://dx.doi.org/10.1016/j.quascirev.2009.12.010.	see Gorham et al. 2007 for more information
1216	GX-12926				Geochron Laboratories USA	3180					70	-149	Korhola 2010	NA	NA	NA	NA	NA	Korhola, A., M. Ruppel, H. Seppä, M. Väliranta, T. Virtanen, and J. Weckström (2010), The importance of northern peatland expansion to the late-Holocene rise of atmospheric methane, Quaternary Science Reviews, 29(5–6), 611-617, doi:http://dx.doi.org/10.1016/j.quascirev.2009.12.010.	see Gorham et al. 2007 for more information
1222	GX-2178				Geochron Laboratories USA	11330					63.67	-145	Korhola 2010	NA	NA	NA	NA	NA	Korhola, A., M. Ruppel, H. Seppä, M. Väliranta, T. Virtanen, and J. Weckström (2010), The importance of northern peatland expansion to the late-Holocene rise of atmospheric methane, Quaternary Science Reviews, 29(5–6), 611-617, doi:http://dx.doi.org/10.1016/j.quascirev.2009.12.010.	see Gorham et al. 2007 for more information
1223	GX-2353				Geochron Laboratories USA	11540					52.5	-169	Korhola 2010	NA	NA	NA	NA	NA	Korhola, A., M. Ruppel, H. Seppä, M. Väliranta, T. Virtanen, and J. Weckström (2010), The importance of northern peatland expansion to the late-Holocene rise of atmospheric methane, Quaternary Science Reviews, 29(5–6), 611-617, doi:http://dx.doi.org/10.1016/j.quascirev.2009.12.010.	see Gorham et al. 2007 for more information
1229	GX-3166D				Geochron Laboratories USA	7370					42.667	-109	Korhola 2010	NA	NA	NA	NA	NA	Korhola, A., M. Ruppel, H. Seppä, M. Väliranta, T. Virtanen, and J. Weckström (2010), The importance of northern peatland expansion to the late-Holocene rise of atmospheric methane, Quaternary Science Reviews, 29(5–6), 611-617, doi:http://dx.doi.org/10.1016/j.quascirev.2009.12.010.	see Gorham et al. 2007 for more information
1230	GX-3481				Geochron Laboratories USA	14560					40.57	-112	Korhola 2010	NA	NA	NA	NA	NA	Korhola, A., M. Ruppel, H. Seppä, M. Väliranta, T. Virtanen, and J. Weckström (2010), The importance of northern peatland expansion to the late-Holocene rise of atmospheric methane, Quaternary Science Reviews, 29(5–6), 611-617, doi:http://dx.doi.org/10.1016/j.quascirev.2009.12.010.	see Gorham et al. 2007 for more information
1231	GX-3545				Geochron Laboratories USA	14240					47.4	-124	Korhola 2010	NA	NA	NA	NA	NA	Korhola, A., M. Ruppel, H. Seppä, M. Väliranta, T. Virtanen, and J. Weckström (2010), The importance of northern peatland expansion to the late-Holocene rise of atmospheric methane, Quaternary Science Reviews, 29(5–6), 611-617, doi:http://dx.doi.org/10.1016/j.quascirev.2009.12.010.	see Gorham et al. 2007 for more information
1234	GX-5023				Geochron Laboratories USA	9070					47.425	-65	Korhola 2010	NA	NA	NA	NA	NA	Korhola, A., M. Ruppel, H. Seppä, M. Väliranta, T. Virtanen, and J. Weckström (2010), The importance of northern peatland expansion to the late-Holocene rise of atmospheric methane, Quaternary Science Reviews, 29(5–6), 611-617, doi:http://dx.doi.org/10.1016/j.quascirev.2009.12.010.	see Gorham et al. 2007 for more information
1235	GX-5024				Geochron Laboratories USA	5530					47.7	-65	Korhola 2010	NA	NA	NA	NA	NA	Korhola, A., M. Ruppel, H. Seppä, M. Väliranta, T. Virtanen, and J. Weckström (2010), The importance of northern peatland expansion to the late-Holocene rise of atmospheric methane, Quaternary Science Reviews, 29(5–6), 611-617, doi:http://dx.doi.org/10.1016/j.quascirev.2009.12.010.	see Gorham et al. 2007 for more information
1238	GX-5441				Geochron Laboratories USA	800					50.22	-64	Korhola 2010	NA	NA	NA	NA	NA	Korhola, A., M. Ruppel, H. Seppä, M. Väliranta, T. Virtanen, and J. Weckström (2010), The importance of northern peatland expansion to the late-Holocene rise of atmospheric methane, Quaternary Science Reviews, 29(5–6), 611-617, doi:http://dx.doi.org/10.1016/j.quascirev.2009.12.010.	see Gorham et al. 2007 for more information
1239	GX-5442				Geochron Laboratories USA	3730					50.22	-64	Korhola 2010	NA	NA	NA	NA	NA	Korhola, A., M. Ruppel, H. Seppä, M. Väliranta, T. Virtanen, and J. Weckström (2010), The importance of northern peatland expansion to the late-Holocene rise of atmospheric methane, Quaternary Science Reviews, 29(5–6), 611-617, doi:http://dx.doi.org/10.1016/j.quascirev.2009.12.010.	see Gorham et al. 2007 for more information
1241	GX-5627				Geochron Laboratories USA	13880					63.67	-147	Korhola 2010	NA	NA	NA	NA	NA	Korhola, A., M. Ruppel, H. Seppä, M. Väliranta, T. Virtanen, and J. Weckström (2010), The importance of northern peatland expansion to the late-Holocene rise of atmospheric methane, Quaternary Science Reviews, 29(5–6), 611-617, doi:http://dx.doi.org/10.1016/j.quascirev.2009.12.010.	see Gorham et al. 2007 for more information
1242	GX-5820				Geochron Laboratories USA	10200					70.5167	-149	Korhola 2010	NA	NA	NA	NA	NA	Korhola, A., M. Ruppel, H. Seppä, M. Väliranta, T. Virtanen, and J. Weckström (2010), The importance of northern peatland expansion to the late-Holocene rise of atmospheric methane, Quaternary Science Reviews, 29(5–6), 611-617, doi:http://dx.doi.org/10.1016/j.quascirev.2009.12.010.	see Gorham et al. 2007 for more information
1243	GX-5821				Geochron Laboratories USA	9420					70.55	-149	Korhola 2010	NA	NA	NA	NA	NA	Korhola, A., M. Ruppel, H. Seppä, M. Väliranta, T. Virtanen, and J. Weckström (2010), The importance of northern peatland expansion to the late-Holocene rise of atmospheric methane, Quaternary Science Reviews, 29(5–6), 611-617, doi:http://dx.doi.org/10.1016/j.quascirev.2009.12.010.	see Gorham et al. 2007 for more information
1245	GX-6284				Geochron Laboratories USA	14610					63.5	-150	Korhola 2010	NA	NA	NA	NA	NA	Korhola, A., M. Ruppel, H. Seppä, M. Väliranta, T. Virtanen, and J. Weckström (2010), The importance of northern peatland expansion to the late-Holocene rise of atmospheric methane, Quaternary Science Reviews, 29(5–6), 611-617, doi:http://dx.doi.org/10.1016/j.quascirev.2009.12.010.	see Gorham et al. 2007 for more information
1246	GX-6317				Geochron Laboratories USA	3580					46.2083	-85	Korhola 2010	NA	NA	NA	NA	NA	Korhola, A., M. Ruppel, H. Seppä, M. Väliranta, T. Virtanen, and J. Weckström (2010), The importance of northern peatland expansion to the late-Holocene rise of atmospheric methane, Quaternary Science Reviews, 29(5–6), 611-617, doi:http://dx.doi.org/10.1016/j.quascirev.2009.12.010.	see Gorham et al. 2007 for more information
1247	GX-6380				Geochron Laboratories USA	7250					58.2	-63	Korhola 2010	NA	NA	NA	NA	NA	Korhola, A., M. Ruppel, H. Seppä, M. Väliranta, T. Virtanen, and J. Weckström (2010), The importance of northern peatland expansion to the late-Holocene rise of atmospheric methane, Quaternary Science Reviews, 29(5–6), 611-617, doi:http://dx.doi.org/10.1016/j.quascirev.2009.12.010.	see Gorham et al. 2007 for more information
1249	GX-6948				Geochron Laboratories USA	4260					57.32	-62	Korhola 2010	NA	NA	NA	NA	NA	Korhola, A., M. Ruppel, H. Seppä, M. Väliranta, T. Virtanen, and J. Weckström (2010), The importance of northern peatland expansion to the late-Holocene rise of atmospheric methane, Quaternary Science Reviews, 29(5–6), 611-617, doi:http://dx.doi.org/10.1016/j.quascirev.2009.12.010.	see Gorham et al. 2007 for more information
1251	GX-7363	Atka Island	9355	300	Geochron Laboratories USA	10619	9681	11395	1	1	52	-175	Korhola 2010	NA	NA	NA	NA	NA	Korhola, A., M. Ruppel, H. Seppä, M. Väliranta, T. Virtanen, and J. Weckström (2010), The importance of northern peatland expansion to the late-Holocene rise of atmospheric methane, Quaternary Science Reviews, 29(5–6), 611-617, doi:http://dx.doi.org/10.1016/j.quascirev.2009.12.010.	see Gorham et al. 2007 for more information
1253	GX-8131				Geochron Laboratories USA	13640					71	-152.5	Korhola 2010	NA	NA	NA	NA	NA	Korhola, A., M. Ruppel, H. Seppä, M. Väliranta, T. Virtanen, and J. Weckström (2010), The importance of northern peatland expansion to the late-Holocene rise of atmospheric methane, Quaternary Science Reviews, 29(5–6), 611-617, doi:http://dx.doi.org/10.1016/j.quascirev.2009.12.010.	see Gorham et al. 2007 for more information
1254	GX-8234				Geochron Laboratories USA	12950					60.98	-150	Korhola 2010	NA	NA	NA	NA	NA	Korhola, A., M. Ruppel, H. Seppä, M. Väliranta, T. Virtanen, and J. Weckström (2010), The importance of northern peatland expansion to the late-Holocene rise of atmospheric methane, Quaternary Science Reviews, 29(5–6), 611-617, doi:http://dx.doi.org/10.1016/j.quascirev.2009.12.010.	see Gorham et al. 2007 for more information
1256	GX-8487				Geochron Laboratories USA	12290					42.63	-74	Korhola 2010	NA	NA	NA	NA	NA	Korhola, A., M. Ruppel, H. Seppä, M. Väliranta, T. Virtanen, and J. Weckström (2010), The importance of northern peatland expansion to the late-Holocene rise of atmospheric methane, Quaternary Science Reviews, 29(5–6), 611-617, doi:http://dx.doi.org/10.1016/j.quascirev.2009.12.010.	see Gorham et al. 2007 for more information
1257	GX-8610				Geochron Laboratories USA	15610					39.1167	-80	Korhola 2010	NA	NA	NA	NA	NA	Korhola, A., M. Ruppel, H. Seppä, M. Väliranta, T. Virtanen, and J. Weckström (2010), The importance of northern peatland expansion to the late-Holocene rise of atmospheric methane, Quaternary Science Reviews, 29(5–6), 611-617, doi:http://dx.doi.org/10.1016/j.quascirev.2009.12.010.	see Gorham et al. 2007 for more information
1258	GX-9749				Geochron Laboratories USA	7740					45.7	-85	Korhola 2010	NA	NA	NA	NA	NA	Korhola, A., M. Ruppel, H. Seppä, M. Väliranta, T. Virtanen, and J. Weckström (2010), The importance of northern peatland expansion to the late-Holocene rise of atmospheric methane, Quaternary Science Reviews, 29(5–6), 611-617, doi:http://dx.doi.org/10.1016/j.quascirev.2009.12.010.	see Gorham et al. 2007 for more information
1261	H-4125-3278					11670					42.25	-78	Korhola 2010	NA	NA	NA	NA	NA	Korhola, A., M. Ruppel, H. Seppä, M. Väliranta, T. Virtanen, and J. Weckström (2010), The importance of northern peatland expansion to the late-Holocene rise of atmospheric methane, Quaternary Science Reviews, 29(5–6), 611-617, doi:http://dx.doi.org/10.1016/j.quascirev.2009.12.010.	see Gorham et al. 2007 for more information
1289	Hel-1716				Helsinki FINLAND	13010					44.2333	-68	Korhola 2010	NA	NA	NA	NA	NA	Korhola, A., M. Ruppel, H. Seppä, M. Väliranta, T. Virtanen, and J. Weckström (2010), The importance of northern peatland expansion to the late-Holocene rise of atmospheric methane, Quaternary Science Reviews, 29(5–6), 611-617, doi:http://dx.doi.org/10.1016/j.quascirev.2009.12.010.	see Gorham et al. 2007 for more information
1290	Hel-1791				Helsinki FINLAND	10750					47.0717	-65	Korhola 2010	NA	NA	NA	NA	NA	Korhola, A., M. Ruppel, H. Seppä, M. Väliranta, T. Virtanen, and J. Weckström (2010), The importance of northern peatland expansion to the late-Holocene rise of atmospheric methane, Quaternary Science Reviews, 29(5–6), 611-617, doi:http://dx.doi.org/10.1016/j.quascirev.2009.12.010.	see Gorham et al. 2007 for more information
1641	I(AGS)-15				Isotopes Inc New Jersey USA	3110					46.3167	-124	Korhola 2010	NA	NA	NA	NA	NA	Korhola, A., M. Ruppel, H. Seppä, M. Väliranta, T. Virtanen, and J. Weckström (2010), The importance of northern peatland expansion to the late-Holocene rise of atmospheric methane, Quaternary Science Reviews, 29(5–6), 611-617, doi:http://dx.doi.org/10.1016/j.quascirev.2009.12.010.	see Gorham et al. 2007 for more information
1642	I(AGS)-16				Isotopes Inc New Jersey USA	7150					44.97	-124	Korhola 2010	NA	NA	NA	NA	NA	Korhola, A., M. Ruppel, H. Seppä, M. Väliranta, T. Virtanen, and J. Weckström (2010), The importance of northern peatland expansion to the late-Holocene rise of atmospheric methane, Quaternary Science Reviews, 29(5–6), 611-617, doi:http://dx.doi.org/10.1016/j.quascirev.2009.12.010.	see Gorham et al. 2007 for more information
1643	I(AGS)-17				Isotopes Inc New Jersey USA	7580					42.7	-125	Korhola 2010	NA	NA	NA	NA	NA	Korhola, A., M. Ruppel, H. Seppä, M. Väliranta, T. Virtanen, and J. Weckström (2010), The importance of northern peatland expansion to the late-Holocene rise of atmospheric methane, Quaternary Science Reviews, 29(5–6), 611-617, doi:http://dx.doi.org/10.1016/j.quascirev.2009.12.010.	see Gorham et al. 2007 for more information
1663	I(MI)-9				Isotopes Inc New Jersey USA	2970					42	-80	Korhola 2010	NA	NA	NA	NA	NA	Korhola, A., M. Ruppel, H. Seppä, M. Väliranta, T. Virtanen, and J. Weckström (2010), The importance of northern peatland expansion to the late-Holocene rise of atmospheric methane, Quaternary Science Reviews, 29(5–6), 611-617, doi:http://dx.doi.org/10.1016/j.quascirev.2009.12.010.	see Gorham et al. 2007 for more information
1522	I-1				Teledyne Isotopes USA	3750					57.57	-154	Korhola 2010	NA	NA	NA	NA	NA	Korhola, A., M. Ruppel, H. Seppä, M. Väliranta, T. Virtanen, and J. Weckström (2010), The importance of northern peatland expansion to the late-Holocene rise of atmospheric methane, Quaternary Science Reviews, 29(5–6), 611-617, doi:http://dx.doi.org/10.1016/j.quascirev.2009.12.010.	see Gorham et al. 2007 for more information
1524	I-1019				Teledyne Isotopes USA	13700					42.23	-94	Korhola 2010	NA	NA	NA	NA	NA	Korhola, A., M. Ruppel, H. Seppä, M. Väliranta, T. Virtanen, and J. Weckström (2010), The importance of northern peatland expansion to the late-Holocene rise of atmospheric methane, Quaternary Science Reviews, 29(5–6), 611-617, doi:http://dx.doi.org/10.1016/j.quascirev.2009.12.010.	see Gorham et al. 2007 for more information
1525	I-10204				Teledyne Isotopes USA	7250					52	-56	Korhola 2010	NA	NA	NA	NA	NA	Korhola, A., M. Ruppel, H. Seppä, M. Väliranta, T. Virtanen, and J. Weckström (2010), The importance of northern peatland expansion to the late-Holocene rise of atmospheric methane, Quaternary Science Reviews, 29(5–6), 611-617, doi:http://dx.doi.org/10.1016/j.quascirev.2009.12.010.	see Gorham et al. 2007 for more information
1529	I-10334				Teledyne Isotopes USA	6330					46.7917	-71	Korhola 2010	NA	NA	NA	NA	NA	Korhola, A., M. Ruppel, H. Seppä, M. Väliranta, T. Virtanen, and J. Weckström (2010), The importance of northern peatland expansion to the late-Holocene rise of atmospheric methane, Quaternary Science Reviews, 29(5–6), 611-617, doi:http://dx.doi.org/10.1016/j.quascirev.2009.12.010.	see Gorham et al. 2007 for more information
1544	I-1086				Teledyne Isotopes USA	2240					49.996	-96	Korhola 2010	NA	NA	NA	NA	NA	Korhola, A., M. Ruppel, H. Seppä, M. Väliranta, T. Virtanen, and J. Weckström (2010), The importance of northern peatland expansion to the late-Holocene rise of atmospheric methane, Quaternary Science Reviews, 29(5–6), 611-617, doi:http://dx.doi.org/10.1016/j.quascirev.2009.12.010.	see Gorham et al. 2007 for more information
1556	I-12517				Teledyne Isotopes USA	15490					68.02	-159	Korhola 2010	NA	NA	NA	NA	NA	Korhola, A., M. Ruppel, H. Seppä, M. Väliranta, T. Virtanen, and J. Weckström (2010), The importance of northern peatland expansion to the late-Holocene rise of atmospheric methane, Quaternary Science Reviews, 29(5–6), 611-617, doi:http://dx.doi.org/10.1016/j.quascirev.2009.12.010.	see Gorham et al. 2007 for more information
1562	I-13196				Teledyne Isotopes USA	6210					46.583	-71.6	Korhola 2010	NA	NA	NA	NA	NA	Korhola, A., M. Ruppel, H. Seppä, M. Väliranta, T. Virtanen, and J. Weckström (2010), The importance of northern peatland expansion to the late-Holocene rise of atmospheric methane, Quaternary Science Reviews, 29(5–6), 611-617, doi:http://dx.doi.org/10.1016/j.quascirev.2009.12.010.	see Gorham et al. 2007 for more information
1563	I-13199				Teledyne Isotopes USA	11220					46.583	-71.6	Korhola 2010	NA	NA	NA	NA	NA	Korhola, A., M. Ruppel, H. Seppä, M. Väliranta, T. Virtanen, and J. Weckström (2010), The importance of northern peatland expansion to the late-Holocene rise of atmospheric methane, Quaternary Science Reviews, 29(5–6), 611-617, doi:http://dx.doi.org/10.1016/j.quascirev.2009.12.010.	see Gorham et al. 2007 for more information
1564	I-13216				Teledyne Isotopes USA	8540					46.583	-71.6	Korhola 2010	NA	NA	NA	NA	NA	Korhola, A., M. Ruppel, H. Seppä, M. Väliranta, T. Virtanen, and J. Weckström (2010), The importance of northern peatland expansion to the late-Holocene rise of atmospheric methane, Quaternary Science Reviews, 29(5–6), 611-617, doi:http://dx.doi.org/10.1016/j.quascirev.2009.12.010.	see Gorham et al. 2007 for more information
1572	I-13409				Teledyne Isotopes USA	6120					56.62	-76	Korhola 2010	NA	NA	NA	NA	NA	Korhola, A., M. Ruppel, H. Seppä, M. Väliranta, T. Virtanen, and J. Weckström (2010), The importance of northern peatland expansion to the late-Holocene rise of atmospheric methane, Quaternary Science Reviews, 29(5–6), 611-617, doi:http://dx.doi.org/10.1016/j.quascirev.2009.12.010.	see Gorham et al. 2007 for more information
1591	I-2968				Teledyne Isotopes USA	7640					60.167	-144.5	Korhola 2010	NA	NA	NA	NA	NA	Korhola, A., M. Ruppel, H. Seppä, M. Väliranta, T. Virtanen, and J. Weckström (2010), The importance of northern peatland expansion to the late-Holocene rise of atmospheric methane, Quaternary Science Reviews, 29(5–6), 611-617, doi:http://dx.doi.org/10.1016/j.quascirev.2009.12.010.	see Gorham et al. 2007 for more information
1592	I-2969				Teledyne Isotopes USA	8070					60.167	-144.5	Korhola 2010	NA	NA	NA	NA	NA	Korhola, A., M. Ruppel, H. Seppä, M. Väliranta, T. Virtanen, and J. Weckström (2010), The importance of northern peatland expansion to the late-Holocene rise of atmospheric methane, Quaternary Science Reviews, 29(5–6), 611-617, doi:http://dx.doi.org/10.1016/j.quascirev.2009.12.010.	see Gorham et al. 2007 for more information
1593	I-2973				Teledyne Isotopes USA	9410					60.167	-144.5	Korhola 2010	NA	NA	NA	NA	NA	Korhola, A., M. Ruppel, H. Seppä, M. Väliranta, T. Virtanen, and J. Weckström (2010), The importance of northern peatland expansion to the late-Holocene rise of atmospheric methane, Quaternary Science Reviews, 29(5–6), 611-617, doi:http://dx.doi.org/10.1016/j.quascirev.2009.12.010.	see Gorham et al. 2007 for more information
1594	I-2976				Teledyne Isotopes USA	12750					60.167	-144.5	Korhola 2010	NA	NA	NA	NA	NA	Korhola, A., M. Ruppel, H. Seppä, M. Väliranta, T. Virtanen, and J. Weckström (2010), The importance of northern peatland expansion to the late-Holocene rise of atmospheric methane, Quaternary Science Reviews, 29(5–6), 611-617, doi:http://dx.doi.org/10.1016/j.quascirev.2009.12.010.	see Gorham et al. 2007 for more information
1604	I-3970				Teledyne Isotopes USA	12130					40.94	-74.89	Korhola 2010	NA	NA	NA	NA	NA	Korhola, A., M. Ruppel, H. Seppä, M. Väliranta, T. Virtanen, and J. Weckström (2010), The importance of northern peatland expansion to the late-Holocene rise of atmospheric methane, Quaternary Science Reviews, 29(5–6), 611-617, doi:http://dx.doi.org/10.1016/j.quascirev.2009.12.010.	see Gorham et al. 2007 for more information
1610	I-4335				Teledyne Isotopes USA	470					60.167	-144.5	Korhola 2010	NA	NA	NA	NA	NA	Korhola, A., M. Ruppel, H. Seppä, M. Väliranta, T. Virtanen, and J. Weckström (2010), The importance of northern peatland expansion to the late-Holocene rise of atmospheric methane, Quaternary Science Reviews, 29(5–6), 611-617, doi:http://dx.doi.org/10.1016/j.quascirev.2009.12.010.	see Gorham et al. 2007 for more information
1611	I-4336				Teledyne Isotopes USA	3790					60.167	-144.5	Korhola 2010	NA	NA	NA	NA	NA	Korhola, A., M. Ruppel, H. Seppä, M. Väliranta, T. Virtanen, and J. Weckström (2010), The importance of northern peatland expansion to the late-Holocene rise of atmospheric methane, Quaternary Science Reviews, 29(5–6), 611-617, doi:http://dx.doi.org/10.1016/j.quascirev.2009.12.010.	see Gorham et al. 2007 for more information
1612	I-4337				Teledyne Isotopes USA	4560					60.167	-144.5	Korhola 2010	NA	NA	NA	NA	NA	Korhola, A., M. Ruppel, H. Seppä, M. Väliranta, T. Virtanen, and J. Weckström (2010), The importance of northern peatland expansion to the late-Holocene rise of atmospheric methane, Quaternary Science Reviews, 29(5–6), 611-617, doi:http://dx.doi.org/10.1016/j.quascirev.2009.12.010.	see Gorham et al. 2007 for more information
1710	ISGS-516	Chatsworth Bog	3370	75		3610					40.675	-88	Korhola 2010	NA	NA	NA	NA	NA	Korhola, A., M. Ruppel, H. Seppä, M. Väliranta, T. Virtanen, and J. Weckström (2010), The importance of northern peatland expansion to the late-Holocene rise of atmospheric methane, Quaternary Science Reviews, 29(5–6), 611-617, doi:http://dx.doi.org/10.1016/j.quascirev.2009.12.010. / King 1981 Ecological Monographs	see Gorham et al. 2007 for more information
1711	ISGS-55					10580					42.02	-92	Korhola 2010	NA	NA	NA	NA	NA	Korhola, A., M. Ruppel, H. Seppä, M. Väliranta, T. Virtanen, and J. Weckström (2010), The importance of northern peatland expansion to the late-Holocene rise of atmospheric methane, Quaternary Science Reviews, 29(5–6), 611-617, doi:http://dx.doi.org/10.1016/j.quascirev.2009.12.010.	see Gorham et al. 2007 for more information
1712	ISGS-601					14120					39.87	-86	Korhola 2010	NA	NA	NA	NA	NA	Korhola, A., M. Ruppel, H. Seppä, M. Väliranta, T. Virtanen, and J. Weckström (2010), The importance of northern peatland expansion to the late-Holocene rise of atmospheric methane, Quaternary Science Reviews, 29(5–6), 611-617, doi:http://dx.doi.org/10.1016/j.quascirev.2009.12.010.	see Gorham et al. 2007 for more information
1713	ISGS-658					9860					41	-82	Korhola 2010	NA	NA	NA	NA	NA	Korhola, A., M. Ruppel, H. Seppä, M. Väliranta, T. Virtanen, and J. Weckström (2010), The importance of northern peatland expansion to the late-Holocene rise of atmospheric methane, Quaternary Science Reviews, 29(5–6), 611-617, doi:http://dx.doi.org/10.1016/j.quascirev.2009.12.010.	see Gorham et al. 2007 for more information
1715	K-1524					1420					82.217	-33	Korhola 2010	NA	NA	NA	NA	NA	Korhola, A., M. Ruppel, H. Seppä, M. Väliranta, T. Virtanen, and J. Weckström (2010), The importance of northern peatland expansion to the late-Holocene rise of atmospheric methane, Quaternary Science Reviews, 29(5–6), 611-617, doi:http://dx.doi.org/10.1016/j.quascirev.2009.12.010.	see Gorham et al. 2007 for more information
1716	K-4573					5840					81.6	-48	Korhola 2010	NA	NA	NA	NA	NA	Korhola, A., M. Ruppel, H. Seppä, M. Väliranta, T. Virtanen, and J. Weckström (2010), The importance of northern peatland expansion to the late-Holocene rise of atmospheric methane, Quaternary Science Reviews, 29(5–6), 611-617, doi:http://dx.doi.org/10.1016/j.quascirev.2009.12.010.	see Gorham et al. 2007 for more information
1735	L-110A				Lamont-Doherty USA	6110					61.1667	-150	Korhola 2010	NA	NA	NA	NA	NA	Korhola, A., M. Ruppel, H. Seppä, M. Väliranta, T. Virtanen, and J. Weckström (2010), The importance of northern peatland expansion to the late-Holocene rise of atmospheric methane, Quaternary Science Reviews, 29(5–6), 611-617, doi:http://dx.doi.org/10.1016/j.quascirev.2009.12.010.	see Gorham et al. 2007 for more information
1744	L-227B				Lamont-Doherty USA	9240					69.38	-152	Korhola 2010	NA	NA	NA	NA	NA	Korhola, A., M. Ruppel, H. Seppä, M. Väliranta, T. Virtanen, and J. Weckström (2010), The importance of northern peatland expansion to the late-Holocene rise of atmospheric methane, Quaternary Science Reviews, 29(5–6), 611-617, doi:http://dx.doi.org/10.1016/j.quascirev.2009.12.010.	see Gorham et al. 2007 for more information
1760	L-738				Lamont-Doherty USA	13170					40.815	-74	Korhola 2010	NA	NA	NA	NA	NA	Korhola, A., M. Ruppel, H. Seppä, M. Väliranta, T. Virtanen, and J. Weckström (2010), The importance of northern peatland expansion to the late-Holocene rise of atmospheric methane, Quaternary Science Reviews, 29(5–6), 611-617, doi:http://dx.doi.org/10.1016/j.quascirev.2009.12.010.	see Gorham et al. 2007 for more information
1797	Lu-2505				Lund SWEDEN	10000					47.63	-92	Korhola 2010	NA	NA	NA	NA	NA	Korhola, A., M. Ruppel, H. Seppä, M. Väliranta, T. Virtanen, and J. Weckström (2010), The importance of northern peatland expansion to the late-Holocene rise of atmospheric methane, Quaternary Science Reviews, 29(5–6), 611-617, doi:http://dx.doi.org/10.1016/j.quascirev.2009.12.010.	see Gorham et al. 2007 for more information
1927	M-1742				University of Michigan USA	8200					43.44	-85	Korhola 2010	NA	NA	NA	NA	NA	Korhola, A., M. Ruppel, H. Seppä, M. Väliranta, T. Virtanen, and J. Weckström (2010), The importance of northern peatland expansion to the late-Holocene rise of atmospheric methane, Quaternary Science Reviews, 29(5–6), 611-617, doi:http://dx.doi.org/10.1016/j.quascirev.2009.12.010.	see Gorham et al. 2007 for more information
1981	NWU-108					15460					40.6	-115	Korhola 2010	NA	NA	NA	NA	NA	Korhola, A., M. Ruppel, H. Seppä, M. Väliranta, T. Virtanen, and J. Weckström (2010), The importance of northern peatland expansion to the late-Holocene rise of atmospheric methane, Quaternary Science Reviews, 29(5–6), 611-617, doi:http://dx.doi.org/10.1016/j.quascirev.2009.12.010.	see Gorham et al. 2007 for more information
1982	O-766					13660					41.3	-71	Korhola 2010	NA	NA	NA	NA	NA	Korhola, A., M. Ruppel, H. Seppä, M. Väliranta, T. Virtanen, and J. Weckström (2010), The importance of northern peatland expansion to the late-Holocene rise of atmospheric methane, Quaternary Science Reviews, 29(5–6), 611-617, doi:http://dx.doi.org/10.1016/j.quascirev.2009.12.010.	see Gorham et al. 2007 for more information
2008	OWU-304					12400					40.68	-82	Korhola 2010	NA	NA	NA	NA	NA	Korhola, A., M. Ruppel, H. Seppä, M. Väliranta, T. Virtanen, and J. Weckström (2010), The importance of northern peatland expansion to the late-Holocene rise of atmospheric methane, Quaternary Science Reviews, 29(5–6), 611-617, doi:http://dx.doi.org/10.1016/j.quascirev.2009.12.010.	see Gorham et al. 2007 for more information
2010	OWU-469					6610					36.1667	-77	Korhola 2010	NA	NA	NA	NA	NA	Korhola, A., M. Ruppel, H. Seppä, M. Väliranta, T. Virtanen, and J. Weckström (2010), The importance of northern peatland expansion to the late-Holocene rise of atmospheric methane, Quaternary Science Reviews, 29(5–6), 611-617, doi:http://dx.doi.org/10.1016/j.quascirev.2009.12.010.	see Gorham et al. 2007 for more information
2011	OX-1					12280					46.77	-90	Korhola 2010	NA	NA	NA	NA	NA	Korhola, A., M. Ruppel, H. Seppä, M. Väliranta, T. Virtanen, and J. Weckström (2010), The importance of northern peatland expansion to the late-Holocene rise of atmospheric methane, Quaternary Science Reviews, 29(5–6), 611-617, doi:http://dx.doi.org/10.1016/j.quascirev.2009.12.010.	see Gorham et al. 2007 for more information
2012	OX-207					13050					44.37	-72	Korhola 2010	NA	NA	NA	NA	NA	Korhola, A., M. Ruppel, H. Seppä, M. Väliranta, T. Virtanen, and J. Weckström (2010), The importance of northern peatland expansion to the late-Holocene rise of atmospheric methane, Quaternary Science Reviews, 29(5–6), 611-617, doi:http://dx.doi.org/10.1016/j.quascirev.2009.12.010.	see Gorham et al. 2007 for more information
2016	PENNAK-1					7040					40.03	-106	Korhola 2010	NA	NA	NA	NA	NA	Korhola, A., M. Ruppel, H. Seppä, M. Väliranta, T. Virtanen, and J. Weckström (2010), The importance of northern peatland expansion to the late-Holocene rise of atmospheric methane, Quaternary Science Reviews, 29(5–6), 611-617, doi:http://dx.doi.org/10.1016/j.quascirev.2009.12.010.	see Gorham et al. 2007 for more information
2017	PENNAK-2					2530					40.04	-106	Korhola 2010	NA	NA	NA	NA	NA	Korhola, A., M. Ruppel, H. Seppä, M. Väliranta, T. Virtanen, and J. Weckström (2010), The importance of northern peatland expansion to the late-Holocene rise of atmospheric methane, Quaternary Science Reviews, 29(5–6), 611-617, doi:http://dx.doi.org/10.1016/j.quascirev.2009.12.010.	see Gorham et al. 2007 for more information
2029	PII-833				University of Pittsburg USA	14340					39.979	-82	Korhola 2010	NA	NA	NA	NA	NA	Korhola, A., M. Ruppel, H. Seppä, M. Väliranta, T. Virtanen, and J. Weckström (2010), The importance of northern peatland expansion to the late-Holocene rise of atmospheric methane, Quaternary Science Reviews, 29(5–6), 611-617, doi:http://dx.doi.org/10.1016/j.quascirev.2009.12.010.	see Gorham et al. 2007 for more information
2098	QC-1082				Queens College USA	10940					40.38	-74	Korhola 2010	NA	NA	NA	NA	NA	Korhola, A., M. Ruppel, H. Seppä, M. Väliranta, T. Virtanen, and J. Weckström (2010), The importance of northern peatland expansion to the late-Holocene rise of atmospheric methane, Quaternary Science Reviews, 29(5–6), 611-617, doi:http://dx.doi.org/10.1016/j.quascirev.2009.12.010.	see Gorham et al. 2007 for more information
2130	QC-297				Queens College USA	15230					40.98	-74	Korhola 2010	NA	NA	NA	NA	NA	Korhola, A., M. Ruppel, H. Seppä, M. Väliranta, T. Virtanen, and J. Weckström (2010), The importance of northern peatland expansion to the late-Holocene rise of atmospheric methane, Quaternary Science Reviews, 29(5–6), 611-617, doi:http://dx.doi.org/10.1016/j.quascirev.2009.12.010.	see Gorham et al. 2007 for more information
2205	QL-1082					10940					40.3833	-74	Korhola 2010	NA	NA	NA	NA	NA	Korhola, A., M. Ruppel, H. Seppä, M. Väliranta, T. Virtanen, and J. Weckström (2010), The importance of northern peatland expansion to the late-Holocene rise of atmospheric methane, Quaternary Science Reviews, 29(5–6), 611-617, doi:http://dx.doi.org/10.1016/j.quascirev.2009.12.010.	see Gorham et al. 2007 for more information
2208	QU-105				Centre de Recherches Minerales Quebec CANADA	10980					48.05	-78	Korhola 2010	NA	NA	NA	NA	NA	Korhola, A., M. Ruppel, H. Seppä, M. Väliranta, T. Virtanen, and J. Weckström (2010), The importance of northern peatland expansion to the late-Holocene rise of atmospheric methane, Quaternary Science Reviews, 29(5–6), 611-617, doi:http://dx.doi.org/10.1016/j.quascirev.2009.12.010.	see Gorham et al. 2007 for more information
2209	QU-1123				Centre de Recherches Minerales Quebec CANADA	2470					50.35	-67	Korhola 2010	NA	NA	NA	NA	NA	Korhola, A., M. Ruppel, H. Seppä, M. Väliranta, T. Virtanen, and J. Weckström (2010), The importance of northern peatland expansion to the late-Holocene rise of atmospheric methane, Quaternary Science Reviews, 29(5–6), 611-617, doi:http://dx.doi.org/10.1016/j.quascirev.2009.12.010.	see Gorham et al. 2007 for more information
2210	QU-1127				Centre de Recherches Minerales Quebec CANADA	7740					48.31	-69	Korhola 2010	NA	NA	NA	NA	NA	Korhola, A., M. Ruppel, H. Seppä, M. Väliranta, T. Virtanen, and J. Weckström (2010), The importance of northern peatland expansion to the late-Holocene rise of atmospheric methane, Quaternary Science Reviews, 29(5–6), 611-617, doi:http://dx.doi.org/10.1016/j.quascirev.2009.12.010.	see Gorham et al. 2007 for more information
2212	QU-1311				Centre de Recherches Minerales Quebec CANADA	1360					51.338	-58	Korhola 2010	NA	NA	NA	NA	NA	Korhola, A., M. Ruppel, H. Seppä, M. Väliranta, T. Virtanen, and J. Weckström (2010), The importance of northern peatland expansion to the late-Holocene rise of atmospheric methane, Quaternary Science Reviews, 29(5–6), 611-617, doi:http://dx.doi.org/10.1016/j.quascirev.2009.12.010.	see Gorham et al. 2007 for more information
2219	QU-393				Centre de Recherches Minerales Quebec CANADA	11780					46.167	-74	Korhola 2010	NA	NA	NA	NA	NA	Korhola, A., M. Ruppel, H. Seppä, M. Väliranta, T. Virtanen, and J. Weckström (2010), The importance of northern peatland expansion to the late-Holocene rise of atmospheric methane, Quaternary Science Reviews, 29(5–6), 611-617, doi:http://dx.doi.org/10.1016/j.quascirev.2009.12.010.	see Gorham et al. 2007 for more information
2229	QU-813				Centre de Recherches Minerales Quebec CANADA	4890					48.98	-66	Korhola 2010	NA	NA	NA	NA	NA	Korhola, A., M. Ruppel, H. Seppä, M. Väliranta, T. Virtanen, and J. Weckström (2010), The importance of northern peatland expansion to the late-Holocene rise of atmospheric methane, Quaternary Science Reviews, 29(5–6), 611-617, doi:http://dx.doi.org/10.1016/j.quascirev.2009.12.010.	see Gorham et al. 2007 for more information
2230	QU-819				Centre de Recherches Minerales Quebec CANADA	7390					46	-73	Korhola 2010	NA	NA	NA	NA	NA	Korhola, A., M. Ruppel, H. Seppä, M. Väliranta, T. Virtanen, and J. Weckström (2010), The importance of northern peatland expansion to the late-Holocene rise of atmospheric methane, Quaternary Science Reviews, 29(5–6), 611-617, doi:http://dx.doi.org/10.1016/j.quascirev.2009.12.010.	see Gorham et al. 2007 for more information
2235	QU-841				Centre de Recherches Minerales Quebec CANADA	2240					48.98	-66	Korhola 2010	NA	NA	NA	NA	NA	Korhola, A., M. Ruppel, H. Seppä, M. Väliranta, T. Virtanen, and J. Weckström (2010), The importance of northern peatland expansion to the late-Holocene rise of atmospheric methane, Quaternary Science Reviews, 29(5–6), 611-617, doi:http://dx.doi.org/10.1016/j.quascirev.2009.12.010.	see Gorham et al. 2007 for more information
2236	QU-893				Centre de Recherches Minerales Quebec CANADA	8390					49.738	-74	Korhola 2010	NA	NA	NA	NA	NA	Korhola, A., M. Ruppel, H. Seppä, M. Väliranta, T. Virtanen, and J. Weckström (2010), The importance of northern peatland expansion to the late-Holocene rise of atmospheric methane, Quaternary Science Reviews, 29(5–6), 611-617, doi:http://dx.doi.org/10.1016/j.quascirev.2009.12.010.	see Gorham et al. 2007 for more information
2237	QU-938				Centre de Recherches Minerales Quebec CANADA	1290					51.158	-61	Korhola 2010	NA	NA	NA	NA	NA	Korhola, A., M. Ruppel, H. Seppä, M. Väliranta, T. Virtanen, and J. Weckström (2010), The importance of northern peatland expansion to the late-Holocene rise of atmospheric methane, Quaternary Science Reviews, 29(5–6), 611-617, doi:http://dx.doi.org/10.1016/j.quascirev.2009.12.010.	see Gorham et al. 2007 for more information
2238	QU-940				Centre de Recherches Minerales Quebec CANADA	1270					50.8	-61	Korhola 2010	NA	NA	NA	NA	NA	Korhola, A., M. Ruppel, H. Seppä, M. Väliranta, T. Virtanen, and J. Weckström (2010), The importance of northern peatland expansion to the late-Holocene rise of atmospheric methane, Quaternary Science Reviews, 29(5–6), 611-617, doi:http://dx.doi.org/10.1016/j.quascirev.2009.12.010.	see Gorham et al. 2007 for more information
2239	QU-945				Centre de Recherches Minerales Quebec CANADA	7310					50.73	-60	Korhola 2010	NA	NA	NA	NA	NA	Korhola, A., M. Ruppel, H. Seppä, M. Väliranta, T. Virtanen, and J. Weckström (2010), The importance of northern peatland expansion to the late-Holocene rise of atmospheric methane, Quaternary Science Reviews, 29(5–6), 611-617, doi:http://dx.doi.org/10.1016/j.quascirev.2009.12.010.	see Gorham et al. 2007 for more information
2240	QU-946				Centre de Recherches Minerales Quebec CANADA	7170					50.9	-60	Korhola 2010	NA	NA	NA	NA	NA	Korhola, A., M. Ruppel, H. Seppä, M. Väliranta, T. Virtanen, and J. Weckström (2010), The importance of northern peatland expansion to the late-Holocene rise of atmospheric methane, Quaternary Science Reviews, 29(5–6), 611-617, doi:http://dx.doi.org/10.1016/j.quascirev.2009.12.010.	see Gorham et al. 2007 for more information
2241	QU-950				Centre de Recherches Minerales Quebec CANADA	7860					50.42	-61	Korhola 2010	NA	NA	NA	NA	NA	Korhola, A., M. Ruppel, H. Seppä, M. Väliranta, T. Virtanen, and J. Weckström (2010), The importance of northern peatland expansion to the late-Holocene rise of atmospheric methane, Quaternary Science Reviews, 29(5–6), 611-617, doi:http://dx.doi.org/10.1016/j.quascirev.2009.12.010.	see Gorham et al. 2007 for more information
2242	QU-952				Centre de Recherches Minerales Quebec CANADA	540					47.48	-70	Korhola 2010	NA	NA	NA	NA	NA	Korhola, A., M. Ruppel, H. Seppä, M. Väliranta, T. Virtanen, and J. Weckström (2010), The importance of northern peatland expansion to the late-Holocene rise of atmospheric methane, Quaternary Science Reviews, 29(5–6), 611-617, doi:http://dx.doi.org/10.1016/j.quascirev.2009.12.010.	see Gorham et al. 2007 for more information
2243	QU-953				Centre de Recherches Minerales Quebec CANADA	7150					47.467	-70	Korhola 2010	NA	NA	NA	NA	NA	Korhola, A., M. Ruppel, H. Seppä, M. Väliranta, T. Virtanen, and J. Weckström (2010), The importance of northern peatland expansion to the late-Holocene rise of atmospheric methane, Quaternary Science Reviews, 29(5–6), 611-617, doi:http://dx.doi.org/10.1016/j.quascirev.2009.12.010.	see Gorham et al. 2007 for more information
2273	RL-1252					9910					47.85	-124	Korhola 2010	NA	NA	NA	NA	NA	Korhola, A., M. Ruppel, H. Seppä, M. Väliranta, T. Virtanen, and J. Weckström (2010), The importance of northern peatland expansion to the late-Holocene rise of atmospheric methane, Quaternary Science Reviews, 29(5–6), 611-617, doi:http://dx.doi.org/10.1016/j.quascirev.2009.12.010.	see Gorham et al. 2007 for more information
2275	RL-157					16140					40.83	-74	Korhola 2010	NA	NA	NA	NA	NA	Korhola, A., M. Ruppel, H. Seppä, M. Väliranta, T. Virtanen, and J. Weckström (2010), The importance of northern peatland expansion to the late-Holocene rise of atmospheric methane, Quaternary Science Reviews, 29(5–6), 611-617, doi:http://dx.doi.org/10.1016/j.quascirev.2009.12.010.	see Gorham et al. 2007 for more information
2277	RL-1614					4280					55.33	-160	Korhola 2010	NA	NA	NA	NA	NA	Korhola, A., M. Ruppel, H. Seppä, M. Väliranta, T. Virtanen, and J. Weckström (2010), The importance of northern peatland expansion to the late-Holocene rise of atmospheric methane, Quaternary Science Reviews, 29(5–6), 611-617, doi:http://dx.doi.org/10.1016/j.quascirev.2009.12.010.	see Gorham et al. 2007 for more information
2279	RL-695					10870					40.57	-112	Korhola 2010	NA	NA	NA	NA	NA	Korhola, A., M. Ruppel, H. Seppä, M. Väliranta, T. Virtanen, and J. Weckström (2010), The importance of northern peatland expansion to the late-Holocene rise of atmospheric methane, Quaternary Science Reviews, 29(5–6), 611-617, doi:http://dx.doi.org/10.1016/j.quascirev.2009.12.010.	see Gorham et al. 2007 for more information
2312	S-1871				Saskatchewan CANADA	11750					67.8167	-140	Korhola 2010	NA	NA	NA	NA	NA	Korhola, A., M. Ruppel, H. Seppä, M. Väliranta, T. Virtanen, and J. Weckström (2010), The importance of northern peatland expansion to the late-Holocene rise of atmospheric methane, Quaternary Science Reviews, 29(5–6), 611-617, doi:http://dx.doi.org/10.1016/j.quascirev.2009.12.010.	see Gorham et al. 2007 for more information
2324	S-2464				Saskatchewan CANADA	8940					58.504	-110	Korhola 2010	NA	NA	NA	NA	NA	Korhola, A., M. Ruppel, H. Seppä, M. Väliranta, T. Virtanen, and J. Weckström (2010), The importance of northern peatland expansion to the late-Holocene rise of atmospheric methane, Quaternary Science Reviews, 29(5–6), 611-617, doi:http://dx.doi.org/10.1016/j.quascirev.2009.12.010.	see Gorham et al. 2007 for more information
2334	S-2474				Saskatchewan CANADA	1150					51.3667	-101	Korhola 2010	NA	NA	NA	NA	NA	Korhola, A., M. Ruppel, H. Seppä, M. Väliranta, T. Virtanen, and J. Weckström (2010), The importance of northern peatland expansion to the late-Holocene rise of atmospheric methane, Quaternary Science Reviews, 29(5–6), 611-617, doi:http://dx.doi.org/10.1016/j.quascirev.2009.12.010.	see Gorham et al. 2007 for more information
2335	S-2475				Saskatchewan CANADA	1850					51.6333	-101	Korhola 2010	NA	NA	NA	NA	NA	Korhola, A., M. Ruppel, H. Seppä, M. Väliranta, T. Virtanen, and J. Weckström (2010), The importance of northern peatland expansion to the late-Holocene rise of atmospheric methane, Quaternary Science Reviews, 29(5–6), 611-617, doi:http://dx.doi.org/10.1016/j.quascirev.2009.12.010.	see Gorham et al. 2007 for more information
2360	S-74				Saskatchewan CANADA	3050					60.71	-110	Korhola 2010	NA	NA	NA	NA	NA	Korhola, A., M. Ruppel, H. Seppä, M. Väliranta, T. Virtanen, and J. Weckström (2010), The importance of northern peatland expansion to the late-Holocene rise of atmospheric methane, Quaternary Science Reviews, 29(5–6), 611-617, doi:http://dx.doi.org/10.1016/j.quascirev.2009.12.010.	see Gorham et al. 2007 for more information
2361	S-811				Saskatchewan CANADA	1410					63.7222	-100	Korhola 2010	NA	NA	NA	NA	NA	Korhola, A., M. Ruppel, H. Seppä, M. Väliranta, T. Virtanen, and J. Weckström (2010), The importance of northern peatland expansion to the late-Holocene rise of atmospheric methane, Quaternary Science Reviews, 29(5–6), 611-617, doi:http://dx.doi.org/10.1016/j.quascirev.2009.12.010.	see Gorham et al. 2007 for more information
2372	SI-3702				Smithsonian Institute USA	11120					47.23	-68	Korhola 2010	NA	NA	NA	NA	NA	Korhola, A., M. Ruppel, H. Seppä, M. Väliranta, T. Virtanen, and J. Weckström (2010), The importance of northern peatland expansion to the late-Holocene rise of atmospheric methane, Quaternary Science Reviews, 29(5–6), 611-617, doi:http://dx.doi.org/10.1016/j.quascirev.2009.12.010.	see Gorham et al. 2007 for more information
2373	SI-3705				Smithsonian Institute USA	11120					47.32	-68	Korhola 2010	NA	NA	NA	NA	NA	Korhola, A., M. Ruppel, H. Seppä, M. Väliranta, T. Virtanen, and J. Weckström (2010), The importance of northern peatland expansion to the late-Holocene rise of atmospheric methane, Quaternary Science Reviews, 29(5–6), 611-617, doi:http://dx.doi.org/10.1016/j.quascirev.2009.12.010.	see Gorham et al. 2007 for more information
2375	SI-4801				Smithsonian Institute USA	9290					46	-68	Korhola 2010	NA	NA	NA	NA	NA	Korhola, A., M. Ruppel, H. Seppä, M. Väliranta, T. Virtanen, and J. Weckström (2010), The importance of northern peatland expansion to the late-Holocene rise of atmospheric methane, Quaternary Science Reviews, 29(5–6), 611-617, doi:http://dx.doi.org/10.1016/j.quascirev.2009.12.010.	see Gorham et al. 2007 for more information
2376	SI-4809				Smithsonian Institute USA	7470					44.2167	-68	Korhola 2010	NA	NA	NA	NA	NA	Korhola, A., M. Ruppel, H. Seppä, M. Väliranta, T. Virtanen, and J. Weckström (2010), The importance of northern peatland expansion to the late-Holocene rise of atmospheric methane, Quaternary Science Reviews, 29(5–6), 611-617, doi:http://dx.doi.org/10.1016/j.quascirev.2009.12.010.	see Gorham et al. 2007 for more information
2377	SI-4932				Smithsonian Institute USA	9400					46	-68	Korhola 2010	NA	NA	NA	NA	NA	Korhola, A., M. Ruppel, H. Seppä, M. Väliranta, T. Virtanen, and J. Weckström (2010), The importance of northern peatland expansion to the late-Holocene rise of atmospheric methane, Quaternary Science Reviews, 29(5–6), 611-617, doi:http://dx.doi.org/10.1016/j.quascirev.2009.12.010.	see Gorham et al. 2007 for more information
2378	SI-4933				Smithsonian Institute USA	10680					45	-69	Korhola 2010	NA	NA	NA	NA	NA	Korhola, A., M. Ruppel, H. Seppä, M. Väliranta, T. Virtanen, and J. Weckström (2010), The importance of northern peatland expansion to the late-Holocene rise of atmospheric methane, Quaternary Science Reviews, 29(5–6), 611-617, doi:http://dx.doi.org/10.1016/j.quascirev.2009.12.010.	see Gorham et al. 2007 for more information
2379	SI-4938				Smithsonian Institute USA	4180					44.8	-68	Korhola 2010	NA	NA	NA	NA	NA	Korhola, A., M. Ruppel, H. Seppä, M. Väliranta, T. Virtanen, and J. Weckström (2010), The importance of northern peatland expansion to the late-Holocene rise of atmospheric methane, Quaternary Science Reviews, 29(5–6), 611-617, doi:http://dx.doi.org/10.1016/j.quascirev.2009.12.010.	see Gorham et al. 2007 for more information
2380	SI-5135				Smithsonian Institute USA	12320					44.733	-67	Korhola 2010	NA	NA	NA	NA	NA	Korhola, A., M. Ruppel, H. Seppä, M. Väliranta, T. Virtanen, and J. Weckström (2010), The importance of northern peatland expansion to the late-Holocene rise of atmospheric methane, Quaternary Science Reviews, 29(5–6), 611-617, doi:http://dx.doi.org/10.1016/j.quascirev.2009.12.010.	see Gorham et al. 2007 for more information
2381	SI-5301				Smithsonian Institute USA	13220					41.25	-75	Korhola 2010	NA	NA	NA	NA	NA	Korhola, A., M. Ruppel, H. Seppä, M. Väliranta, T. Virtanen, and J. Weckström (2010), The importance of northern peatland expansion to the late-Holocene rise of atmospheric methane, Quaternary Science Reviews, 29(5–6), 611-617, doi:http://dx.doi.org/10.1016/j.quascirev.2009.12.010.	see Gorham et al. 2007 for more information
2391	SI-575				Smithsonian Institute USA	3130					81.5	-78	Korhola 2010	NA	NA	NA	NA	NA	Korhola, A., M. Ruppel, H. Seppä, M. Väliranta, T. Virtanen, and J. Weckström (2010), The importance of northern peatland expansion to the late-Holocene rise of atmospheric methane, Quaternary Science Reviews, 29(5–6), 611-617, doi:http://dx.doi.org/10.1016/j.quascirev.2009.12.010.	see Gorham et al. 2007 for more information
2392	SI-5772				Smithsonian Institute USA	3500					48.2625	-95	Korhola 2010	NA	NA	NA	NA	NA	Korhola, A., M. Ruppel, H. Seppä, M. Väliranta, T. Virtanen, and J. Weckström (2010), The importance of northern peatland expansion to the late-Holocene rise of atmospheric methane, Quaternary Science Reviews, 29(5–6), 611-617, doi:http://dx.doi.org/10.1016/j.quascirev.2009.12.010.	see Gorham et al. 2007 for more information
2393	SI-5898				Smithsonian Institute USA	4450					47.0117	-93	Korhola 2010	NA	NA	NA	NA	NA	Korhola, A., M. Ruppel, H. Seppä, M. Väliranta, T. Virtanen, and J. Weckström (2010), The importance of northern peatland expansion to the late-Holocene rise of atmospheric methane, Quaternary Science Reviews, 29(5–6), 611-617, doi:http://dx.doi.org/10.1016/j.quascirev.2009.12.010.	see Gorham et al. 2007 for more information
2394	SI-5902				Smithsonian Institute USA	9840					47.0117	-93	Korhola 2010	NA	NA	NA	NA	NA	Korhola, A., M. Ruppel, H. Seppä, M. Väliranta, T. Virtanen, and J. Weckström (2010), The importance of northern peatland expansion to the late-Holocene rise of atmospheric methane, Quaternary Science Reviews, 29(5–6), 611-617, doi:http://dx.doi.org/10.1016/j.quascirev.2009.12.010.	see Gorham et al. 2007 for more information
2395	SI-5906				Smithsonian Institute USA	7650					44.25	-68	Korhola 2010	NA	NA	NA	NA	NA	Korhola, A., M. Ruppel, H. Seppä, M. Väliranta, T. Virtanen, and J. Weckström (2010), The importance of northern peatland expansion to the late-Holocene rise of atmospheric methane, Quaternary Science Reviews, 29(5–6), 611-617, doi:http://dx.doi.org/10.1016/j.quascirev.2009.12.010.	see Gorham et al. 2007 for more information
2396	SI-5909				Smithsonian Institute USA	2160					44.25	-68	Korhola 2010	NA	NA	NA	NA	NA	Korhola, A., M. Ruppel, H. Seppä, M. Väliranta, T. Virtanen, and J. Weckström (2010), The importance of northern peatland expansion to the late-Holocene rise of atmospheric methane, Quaternary Science Reviews, 29(5–6), 611-617, doi:http://dx.doi.org/10.1016/j.quascirev.2009.12.010.	see Gorham et al. 2007 for more information
2397	SI-5914				Smithsonian Institute USA	1510					46.05	-64	Korhola 2010	NA	NA	NA	NA	NA	Korhola, A., M. Ruppel, H. Seppä, M. Väliranta, T. Virtanen, and J. Weckström (2010), The importance of northern peatland expansion to the late-Holocene rise of atmospheric methane, Quaternary Science Reviews, 29(5–6), 611-617, doi:http://dx.doi.org/10.1016/j.quascirev.2009.12.010.	see Gorham et al. 2007 for more information
2398	SI-5921				Smithsonian Institute USA	5510					49.35	-54	Korhola 2010	NA	NA	NA	NA	NA	Korhola, A., M. Ruppel, H. Seppä, M. Väliranta, T. Virtanen, and J. Weckström (2010), The importance of northern peatland expansion to the late-Holocene rise of atmospheric methane, Quaternary Science Reviews, 29(5–6), 611-617, doi:http://dx.doi.org/10.1016/j.quascirev.2009.12.010.	see Gorham et al. 2007 for more information
2399	SI-5927				Smithsonian Institute USA	11080					45.7167	-60	Korhola 2010	NA	NA	NA	NA	NA	Korhola, A., M. Ruppel, H. Seppä, M. Väliranta, T. Virtanen, and J. Weckström (2010), The importance of northern peatland expansion to the late-Holocene rise of atmospheric methane, Quaternary Science Reviews, 29(5–6), 611-617, doi:http://dx.doi.org/10.1016/j.quascirev.2009.12.010.	see Gorham et al. 2007 for more information
2400	SI-5928				Smithsonian Institute USA	7730					48.9167	-72	Korhola 2010	NA	NA	NA	NA	NA	Korhola, A., M. Ruppel, H. Seppä, M. Väliranta, T. Virtanen, and J. Weckström (2010), The importance of northern peatland expansion to the late-Holocene rise of atmospheric methane, Quaternary Science Reviews, 29(5–6), 611-617, doi:http://dx.doi.org/10.1016/j.quascirev.2009.12.010.	see Gorham et al. 2007 for more information
2401	SI-5937				Smithsonian Institute USA	9120					47.9333	-65	Korhola 2010	NA	NA	NA	NA	NA	Korhola, A., M. Ruppel, H. Seppä, M. Väliranta, T. Virtanen, and J. Weckström (2010), The importance of northern peatland expansion to the late-Holocene rise of atmospheric methane, Quaternary Science Reviews, 29(5–6), 611-617, doi:http://dx.doi.org/10.1016/j.quascirev.2009.12.010.	see Gorham et al. 2007 for more information
2402	SI-5939				Smithsonian Institute USA	4370					49.8318	-58	Korhola 2010	NA	NA	NA	NA	NA	Korhola, A., M. Ruppel, H. Seppä, M. Väliranta, T. Virtanen, and J. Weckström (2010), The importance of northern peatland expansion to the late-Holocene rise of atmospheric methane, Quaternary Science Reviews, 29(5–6), 611-617, doi:http://dx.doi.org/10.1016/j.quascirev.2009.12.010.	see Gorham et al. 2007 for more information
2403	SI-5941				Smithsonian Institute USA	4710					49.85	-58	Korhola 2010	NA	NA	NA	NA	NA	Korhola, A., M. Ruppel, H. Seppä, M. Väliranta, T. Virtanen, and J. Weckström (2010), The importance of northern peatland expansion to the late-Holocene rise of atmospheric methane, Quaternary Science Reviews, 29(5–6), 611-617, doi:http://dx.doi.org/10.1016/j.quascirev.2009.12.010.	see Gorham et al. 2007 for more information
2404	SI-5946				Smithsonian Institute USA	6000					48.7833	-77	Korhola 2010	NA	NA	NA	NA	NA	Korhola, A., M. Ruppel, H. Seppä, M. Väliranta, T. Virtanen, and J. Weckström (2010), The importance of northern peatland expansion to the late-Holocene rise of atmospheric methane, Quaternary Science Reviews, 29(5–6), 611-617, doi:http://dx.doi.org/10.1016/j.quascirev.2009.12.010.	see Gorham et al. 2007 for more information
2405	SI-5949				Smithsonian Institute USA	3020					46.7	-53	Korhola 2010	NA	NA	NA	NA	NA	Korhola, A., M. Ruppel, H. Seppä, M. Väliranta, T. Virtanen, and J. Weckström (2010), The importance of northern peatland expansion to the late-Holocene rise of atmospheric methane, Quaternary Science Reviews, 29(5–6), 611-617, doi:http://dx.doi.org/10.1016/j.quascirev.2009.12.010.	see Gorham et al. 2007 for more information
2407	SI-5977				Smithsonian Institute USA	3270					48.2911	-95	Korhola 2010	NA	NA	NA	NA	NA	Korhola, A., M. Ruppel, H. Seppä, M. Väliranta, T. Virtanen, and J. Weckström (2010), The importance of northern peatland expansion to the late-Holocene rise of atmospheric methane, Quaternary Science Reviews, 29(5–6), 611-617, doi:http://dx.doi.org/10.1016/j.quascirev.2009.12.010.	see Gorham et al. 2007 for more information
2408	SI-5987				Smithsonian Institute USA	3320					48.2	-94	Korhola 2010	NA	NA	NA	NA	NA	Korhola, A., M. Ruppel, H. Seppä, M. Väliranta, T. Virtanen, and J. Weckström (2010), The importance of northern peatland expansion to the late-Holocene rise of atmospheric methane, Quaternary Science Reviews, 29(5–6), 611-617, doi:http://dx.doi.org/10.1016/j.quascirev.2009.12.010.	see Gorham et al. 2007 for more information
2411	SI-6001				Smithsonian Institute USA	2350					48.2833	-95	Korhola 2010	NA	NA	NA	NA	NA	Korhola, A., M. Ruppel, H. Seppä, M. Väliranta, T. Virtanen, and J. Weckström (2010), The importance of northern peatland expansion to the late-Holocene rise of atmospheric methane, Quaternary Science Reviews, 29(5–6), 611-617, doi:http://dx.doi.org/10.1016/j.quascirev.2009.12.010.	see Gorham et al. 2007 for more information
2412	SI-6002				Smithsonian Institute USA	1990					48.2667	-95	Korhola 2010	NA	NA	NA	NA	NA	Korhola, A., M. Ruppel, H. Seppä, M. Väliranta, T. Virtanen, and J. Weckström (2010), The importance of northern peatland expansion to the late-Holocene rise of atmospheric methane, Quaternary Science Reviews, 29(5–6), 611-617, doi:http://dx.doi.org/10.1016/j.quascirev.2009.12.010.	see Gorham et al. 2007 for more information
2413	SI-6004				Smithsonian Institute USA	1710					48.2833	-95	Korhola 2010	NA	NA	NA	NA	NA	Korhola, A., M. Ruppel, H. Seppä, M. Väliranta, T. Virtanen, and J. Weckström (2010), The importance of northern peatland expansion to the late-Holocene rise of atmospheric methane, Quaternary Science Reviews, 29(5–6), 611-617, doi:http://dx.doi.org/10.1016/j.quascirev.2009.12.010.	see Gorham et al. 2007 for more information
2414	SI-6005				Smithsonian Institute USA	2250					48.2833	-95	Korhola 2010	NA	NA	NA	NA	NA	Korhola, A., M. Ruppel, H. Seppä, M. Väliranta, T. Virtanen, and J. Weckström (2010), The importance of northern peatland expansion to the late-Holocene rise of atmospheric methane, Quaternary Science Reviews, 29(5–6), 611-617, doi:http://dx.doi.org/10.1016/j.quascirev.2009.12.010.	see Gorham et al. 2007 for more information
2415	SI-6008				Smithsonian Institute USA	4320					48.3131	-95	Korhola 2010	NA	NA	NA	NA	NA	Korhola, A., M. Ruppel, H. Seppä, M. Väliranta, T. Virtanen, and J. Weckström (2010), The importance of northern peatland expansion to the late-Holocene rise of atmospheric methane, Quaternary Science Reviews, 29(5–6), 611-617, doi:http://dx.doi.org/10.1016/j.quascirev.2009.12.010.	see Gorham et al. 2007 for more information
2416	SI-6011				Smithsonian Institute USA	3950					48.3206	-95	Korhola 2010	NA	NA	NA	NA	NA	Korhola, A., M. Ruppel, H. Seppä, M. Väliranta, T. Virtanen, and J. Weckström (2010), The importance of northern peatland expansion to the late-Holocene rise of atmospheric methane, Quaternary Science Reviews, 29(5–6), 611-617, doi:http://dx.doi.org/10.1016/j.quascirev.2009.12.010.	see Gorham et al. 2007 for more information
2419	SI-6190				Smithsonian Institute USA	4280					48.35	-95	Korhola 2010	NA	NA	NA	NA	NA	Korhola, A., M. Ruppel, H. Seppä, M. Väliranta, T. Virtanen, and J. Weckström (2010), The importance of northern peatland expansion to the late-Holocene rise of atmospheric methane, Quaternary Science Reviews, 29(5–6), 611-617, doi:http://dx.doi.org/10.1016/j.quascirev.2009.12.010.	see Gorham et al. 2007 for more information
2420	SI-6196				Smithsonian Institute USA	8500					47.6833	-92	Korhola 2010	NA	NA	NA	NA	NA	Korhola, A., M. Ruppel, H. Seppä, M. Väliranta, T. Virtanen, and J. Weckström (2010), The importance of northern peatland expansion to the late-Holocene rise of atmospheric methane, Quaternary Science Reviews, 29(5–6), 611-617, doi:http://dx.doi.org/10.1016/j.quascirev.2009.12.010.	see Gorham et al. 2007 for more information
2421	SI-6485				Smithsonian Institute USA	9260					47.5167	-93	Korhola 2010	NA	NA	NA	NA	NA	Korhola, A., M. Ruppel, H. Seppä, M. Väliranta, T. Virtanen, and J. Weckström (2010), The importance of northern peatland expansion to the late-Holocene rise of atmospheric methane, Quaternary Science Reviews, 29(5–6), 611-617, doi:http://dx.doi.org/10.1016/j.quascirev.2009.12.010.	see Gorham et al. 2007 for more information
2422	SI-6641				Smithsonian Institute USA	5120					48.2564	-95	Korhola 2010	NA	NA	NA	NA	NA	Korhola, A., M. Ruppel, H. Seppä, M. Väliranta, T. Virtanen, and J. Weckström (2010), The importance of northern peatland expansion to the late-Holocene rise of atmospheric methane, Quaternary Science Reviews, 29(5–6), 611-617, doi:http://dx.doi.org/10.1016/j.quascirev.2009.12.010.	see Gorham et al. 2007 for more information
2423	SI-6662				Smithsonian Institute USA	9090					44.3833	-70	Korhola 2010	NA	NA	NA	NA	NA	Korhola, A., M. Ruppel, H. Seppä, M. Väliranta, T. Virtanen, and J. Weckström (2010), The importance of northern peatland expansion to the late-Holocene rise of atmospheric methane, Quaternary Science Reviews, 29(5–6), 611-617, doi:http://dx.doi.org/10.1016/j.quascirev.2009.12.010.	see Gorham et al. 2007 for more information
2424	SI-6666				Smithsonian Institute USA	10480					43.4667	-66	Korhola 2010	NA	NA	NA	NA	NA	Korhola, A., M. Ruppel, H. Seppä, M. Väliranta, T. Virtanen, and J. Weckström (2010), The importance of northern peatland expansion to the late-Holocene rise of atmospheric methane, Quaternary Science Reviews, 29(5–6), 611-617, doi:http://dx.doi.org/10.1016/j.quascirev.2009.12.010.	see Gorham et al. 2007 for more information
2425	SI-6674				Smithsonian Institute USA	5160					46.9333	-93	Korhola 2010	NA	NA	NA	NA	NA	Korhola, A., M. Ruppel, H. Seppä, M. Väliranta, T. Virtanen, and J. Weckström (2010), The importance of northern peatland expansion to the late-Holocene rise of atmospheric methane, Quaternary Science Reviews, 29(5–6), 611-617, doi:http://dx.doi.org/10.1016/j.quascirev.2009.12.010.	see Gorham et al. 2007 for more information
2426	SI-6929				Smithsonian Institute USA	7790					46.05	-64	Korhola 2010	NA	NA	NA	NA	NA	Korhola, A., M. Ruppel, H. Seppä, M. Väliranta, T. Virtanen, and J. Weckström (2010), The importance of northern peatland expansion to the late-Holocene rise of atmospheric methane, Quaternary Science Reviews, 29(5–6), 611-617, doi:http://dx.doi.org/10.1016/j.quascirev.2009.12.010.	see Gorham et al. 2007 for more information
2504	St-3894				Stockholm SWEDEN	12120					40.12	-106	Korhola 2010	NA	NA	NA	NA	NA	Korhola, A., M. Ruppel, H. Seppä, M. Väliranta, T. Virtanen, and J. Weckström (2010), The importance of northern peatland expansion to the late-Holocene rise of atmospheric methane, Quaternary Science Reviews, 29(5–6), 611-617, doi:http://dx.doi.org/10.1016/j.quascirev.2009.12.010.	see Gorham et al. 2007 for more information
2505	St-3896				Stockholm SWEDEN	10010					40.12	-106	Korhola 2010	NA	NA	NA	NA	NA	Korhola, A., M. Ruppel, H. Seppä, M. Väliranta, T. Virtanen, and J. Weckström (2010), The importance of northern peatland expansion to the late-Holocene rise of atmospheric methane, Quaternary Science Reviews, 29(5–6), 611-617, doi:http://dx.doi.org/10.1016/j.quascirev.2009.12.010.	see Gorham et al. 2007 for more information
2506	St-3897				Stockholm SWEDEN	7890					40.08	-106	Korhola 2010	NA	NA	NA	NA	NA	Korhola, A., M. Ruppel, H. Seppä, M. Väliranta, T. Virtanen, and J. Weckström (2010), The importance of northern peatland expansion to the late-Holocene rise of atmospheric methane, Quaternary Science Reviews, 29(5–6), 611-617, doi:http://dx.doi.org/10.1016/j.quascirev.2009.12.010.	see Gorham et al. 2007 for more information
2507	St-3898				Stockholm SWEDEN	8490					40.2	-106	Korhola 2010	NA	NA	NA	NA	NA	Korhola, A., M. Ruppel, H. Seppä, M. Väliranta, T. Virtanen, and J. Weckström (2010), The importance of northern peatland expansion to the late-Holocene rise of atmospheric methane, Quaternary Science Reviews, 29(5–6), 611-617, doi:http://dx.doi.org/10.1016/j.quascirev.2009.12.010.	see Gorham et al. 2007 for more information
2549	Su-1216				Geological Survey of Finland FINLAND	6480					47.872	-123	Korhola 2010	NA	NA	NA	NA	NA	Korhola, A., M. Ruppel, H. Seppä, M. Väliranta, T. Virtanen, and J. Weckström (2010), The importance of northern peatland expansion to the late-Holocene rise of atmospheric methane, Quaternary Science Reviews, 29(5–6), 611-617, doi:http://dx.doi.org/10.1016/j.quascirev.2009.12.010.	see Gorham et al. 2007 for more information
2706	SWAIN					4520					46.9111	-91	Korhola 2010	NA	NA	NA	NA	NA	Korhola, A., M. Ruppel, H. Seppä, M. Väliranta, T. Virtanen, and J. Weckström (2010), The importance of northern peatland expansion to the late-Holocene rise of atmospheric methane, Quaternary Science Reviews, 29(5–6), 611-617, doi:http://dx.doi.org/10.1016/j.quascirev.2009.12.010.	see Gorham et al. 2007 for more information
2870	TERASMAE					4420					65.25	-127	Korhola 2010	NA	NA	NA	NA	NA	Korhola, A., M. Ruppel, H. Seppä, M. Väliranta, T. Virtanen, and J. Weckström (2010), The importance of northern peatland expansion to the late-Holocene rise of atmospheric methane, Quaternary Science Reviews, 29(5–6), 611-617, doi:http://dx.doi.org/10.1016/j.quascirev.2009.12.010.	see Gorham et al. 2007 for more information
2900	TO-1408				Isotrace Laboratory Toronto CANADA	9650					64.85	-126	Korhola 2010	NA	NA	NA	NA	NA	Korhola, A., M. Ruppel, H. Seppä, M. Väliranta, T. Virtanen, and J. Weckström (2010), The importance of northern peatland expansion to the late-Holocene rise of atmospheric methane, Quaternary Science Reviews, 29(5–6), 611-617, doi:http://dx.doi.org/10.1016/j.quascirev.2009.12.010.	see Gorham et al. 2007 for more information
2901	TO-2346				Isotrace Laboratory Toronto CANADA	10690					45.8958	-82	Korhola 2010	NA	NA	NA	NA	NA	Korhola, A., M. Ruppel, H. Seppä, M. Väliranta, T. Virtanen, and J. Weckström (2010), The importance of northern peatland expansion to the late-Holocene rise of atmospheric methane, Quaternary Science Reviews, 29(5–6), 611-617, doi:http://dx.doi.org/10.1016/j.quascirev.2009.12.010.	see Gorham et al. 2007 for more information
2907	TO-7090				Isotrace Laboratory Toronto CANADA	8800					54.15	-130	Korhola 2010	NA	NA	NA	NA	NA	Korhola, A., M. Ruppel, H. Seppä, M. Väliranta, T. Virtanen, and J. Weckström (2010), The importance of northern peatland expansion to the late-Holocene rise of atmospheric methane, Quaternary Science Reviews, 29(5–6), 611-617, doi:http://dx.doi.org/10.1016/j.quascirev.2009.12.010.	see Gorham et al. 2007 for more information
2932	Tx-2103				Texas	10290					48.6	-117	Korhola 2010	NA	NA	NA	NA	NA	Korhola, A., M. Ruppel, H. Seppä, M. Väliranta, T. Virtanen, and J. Weckström (2010), The importance of northern peatland expansion to the late-Holocene rise of atmospheric methane, Quaternary Science Reviews, 29(5–6), 611-617, doi:http://dx.doi.org/10.1016/j.quascirev.2009.12.010.	see Gorham et al. 2007 for more information
3060	UL-101				Laval University CANADA	5860					58.715	-66	Korhola 2010	NA	NA	NA	NA	NA	Korhola, A., M. Ruppel, H. Seppä, M. Väliranta, T. Virtanen, and J. Weckström (2010), The importance of northern peatland expansion to the late-Holocene rise of atmospheric methane, Quaternary Science Reviews, 29(5–6), 611-617, doi:http://dx.doi.org/10.1016/j.quascirev.2009.12.010.	see Gorham et al. 2007 for more information
3061	UL-1018				Laval University CANADA	390					55.1	-73	Korhola 2010	NA	NA	NA	NA	NA	Korhola, A., M. Ruppel, H. Seppä, M. Väliranta, T. Virtanen, and J. Weckström (2010), The importance of northern peatland expansion to the late-Holocene rise of atmospheric methane, Quaternary Science Reviews, 29(5–6), 611-617, doi:http://dx.doi.org/10.1016/j.quascirev.2009.12.010.	see Gorham et al. 2007 for more information
3063	UL-118				Laval University CANADA	2900					58.69	-66	Korhola 2010	NA	NA	NA	NA	NA	Korhola, A., M. Ruppel, H. Seppä, M. Väliranta, T. Virtanen, and J. Weckström (2010), The importance of northern peatland expansion to the late-Holocene rise of atmospheric methane, Quaternary Science Reviews, 29(5–6), 611-617, doi:http://dx.doi.org/10.1016/j.quascirev.2009.12.010.	see Gorham et al. 2007 for more information
3098	UL-267				Laval University CANADA	3560					58.883	-66	Korhola 2010	NA	NA	NA	NA	NA	Korhola, A., M. Ruppel, H. Seppä, M. Väliranta, T. Virtanen, and J. Weckström (2010), The importance of northern peatland expansion to the late-Holocene rise of atmospheric methane, Quaternary Science Reviews, 29(5–6), 611-617, doi:http://dx.doi.org/10.1016/j.quascirev.2009.12.010.	see Gorham et al. 2007 for more information
3099	UL-270				Laval University CANADA	4370					58.7	-66	Korhola 2010	NA	NA	NA	NA	NA	Korhola, A., M. Ruppel, H. Seppä, M. Väliranta, T. Virtanen, and J. Weckström (2010), The importance of northern peatland expansion to the late-Holocene rise of atmospheric methane, Quaternary Science Reviews, 29(5–6), 611-617, doi:http://dx.doi.org/10.1016/j.quascirev.2009.12.010.	see Gorham et al. 2007 for more information
3104	UL-53				Laval University CANADA	4960					47.0167	-70	Korhola 2010	NA	NA	NA	NA	NA	Korhola, A., M. Ruppel, H. Seppä, M. Väliranta, T. Virtanen, and J. Weckström (2010), The importance of northern peatland expansion to the late-Holocene rise of atmospheric methane, Quaternary Science Reviews, 29(5–6), 611-617, doi:http://dx.doi.org/10.1016/j.quascirev.2009.12.010.	see Gorham et al. 2007 for more information
3128	UL-92				Laval University CANADA	4230					58.763	-66	Korhola 2010	NA	NA	NA	NA	NA	Korhola, A., M. Ruppel, H. Seppä, M. Väliranta, T. Virtanen, and J. Weckström (2010), The importance of northern peatland expansion to the late-Holocene rise of atmospheric methane, Quaternary Science Reviews, 29(5–6), 611-617, doi:http://dx.doi.org/10.1016/j.quascirev.2009.12.010.	see Gorham et al. 2007 for more information
3131	UL-938				Laval University CANADA	2170					48.8444	-68	Korhola 2010	NA	NA	NA	NA	NA	Korhola, A., M. Ruppel, H. Seppä, M. Väliranta, T. Virtanen, and J. Weckström (2010), The importance of northern peatland expansion to the late-Holocene rise of atmospheric methane, Quaternary Science Reviews, 29(5–6), 611-617, doi:http://dx.doi.org/10.1016/j.quascirev.2009.12.010.	see Gorham et al. 2007 for more information
3134	UL-95				Laval University CANADA	5390					58.69	-66	Korhola 2010	NA	NA	NA	NA	NA	Korhola, A., M. Ruppel, H. Seppä, M. Väliranta, T. Virtanen, and J. Weckström (2010), The importance of northern peatland expansion to the late-Holocene rise of atmospheric methane, Quaternary Science Reviews, 29(5–6), 611-617, doi:http://dx.doi.org/10.1016/j.quascirev.2009.12.010.	see Gorham et al. 2007 for more information
3146	UL-98				Laval University CANADA	6490					58.568	-66	Korhola 2010	NA	NA	NA	NA	NA	Korhola, A., M. Ruppel, H. Seppä, M. Väliranta, T. Virtanen, and J. Weckström (2010), The importance of northern peatland expansion to the late-Holocene rise of atmospheric methane, Quaternary Science Reviews, 29(5–6), 611-617, doi:http://dx.doi.org/10.1016/j.quascirev.2009.12.010.	see Gorham et al. 2007 for more information
3147	UM-2556					14830					40.22	-85	Korhola 2010	NA	NA	NA	NA	NA	Korhola, A., M. Ruppel, H. Seppä, M. Väliranta, T. Virtanen, and J. Weckström (2010), The importance of northern peatland expansion to the late-Holocene rise of atmospheric methane, Quaternary Science Reviews, 29(5–6), 611-617, doi:http://dx.doi.org/10.1016/j.quascirev.2009.12.010.	see Gorham et al. 2007 for more information
3148	UM-2559					17560					39.78	-85	Korhola 2010	NA	NA	NA	NA	NA	Korhola, A., M. Ruppel, H. Seppä, M. Väliranta, T. Virtanen, and J. Weckström (2010), The importance of northern peatland expansion to the late-Holocene rise of atmospheric methane, Quaternary Science Reviews, 29(5–6), 611-617, doi:http://dx.doi.org/10.1016/j.quascirev.2009.12.010.	see Gorham et al. 2007 for more information
3157	UQ-1011				Unviersity of Quebec at Montreal CANADA	7960					48.5	-67.75	Korhola 2010	NA	NA	NA	NA	NA	Korhola, A., M. Ruppel, H. Seppä, M. Väliranta, T. Virtanen, and J. Weckström (2010), The importance of northern peatland expansion to the late-Holocene rise of atmospheric methane, Quaternary Science Reviews, 29(5–6), 611-617, doi:http://dx.doi.org/10.1016/j.quascirev.2009.12.010.	see Gorham et al. 2007 for more information
3158	UQ-1073				Unviersity of Quebec at Montreal CANADA	5380					48.5	-67.75	Korhola 2010	NA	NA	NA	NA	NA	Korhola, A., M. Ruppel, H. Seppä, M. Väliranta, T. Virtanen, and J. Weckström (2010), The importance of northern peatland expansion to the late-Holocene rise of atmospheric methane, Quaternary Science Reviews, 29(5–6), 611-617, doi:http://dx.doi.org/10.1016/j.quascirev.2009.12.010.	see Gorham et al. 2007 for more information
3159	UQ-1108				Unviersity of Quebec at Montreal CANADA	4450					48.5	-67.75	Korhola 2010	NA	NA	NA	NA	NA	Korhola, A., M. Ruppel, H. Seppä, M. Väliranta, T. Virtanen, and J. Weckström (2010), The importance of northern peatland expansion to the late-Holocene rise of atmospheric methane, Quaternary Science Reviews, 29(5–6), 611-617, doi:http://dx.doi.org/10.1016/j.quascirev.2009.12.010.	see Gorham et al. 2007 for more information
3172	UQ-341				Unviersity of Quebec at Montreal CANADA	8500					45.32	-74	Korhola 2010	NA	NA	NA	NA	NA	Korhola, A., M. Ruppel, H. Seppä, M. Väliranta, T. Virtanen, and J. Weckström (2010), The importance of northern peatland expansion to the late-Holocene rise of atmospheric methane, Quaternary Science Reviews, 29(5–6), 611-617, doi:http://dx.doi.org/10.1016/j.quascirev.2009.12.010.	see Gorham et al. 2007 for more information
3173	UQ-347				Unviersity of Quebec at Montreal CANADA	8940					45.17	-73	Korhola 2010	NA	NA	NA	NA	NA	Korhola, A., M. Ruppel, H. Seppä, M. Väliranta, T. Virtanen, and J. Weckström (2010), The importance of northern peatland expansion to the late-Holocene rise of atmospheric methane, Quaternary Science Reviews, 29(5–6), 611-617, doi:http://dx.doi.org/10.1016/j.quascirev.2009.12.010.	see Gorham et al. 2007 for more information
3174	UQ-356				Unviersity of Quebec at Montreal CANADA	8460					45.53	-73	Korhola 2010	NA	NA	NA	NA	NA	Korhola, A., M. Ruppel, H. Seppä, M. Väliranta, T. Virtanen, and J. Weckström (2010), The importance of northern peatland expansion to the late-Holocene rise of atmospheric methane, Quaternary Science Reviews, 29(5–6), 611-617, doi:http://dx.doi.org/10.1016/j.quascirev.2009.12.010.	see Gorham et al. 2007 for more information
3176	UQ-58				Unviersity of Quebec at Montreal CANADA	4130					58	-74	Korhola 2010	NA	NA	NA	NA	NA	Korhola, A., M. Ruppel, H. Seppä, M. Väliranta, T. Virtanen, and J. Weckström (2010), The importance of northern peatland expansion to the late-Holocene rise of atmospheric methane, Quaternary Science Reviews, 29(5–6), 611-617, doi:http://dx.doi.org/10.1016/j.quascirev.2009.12.010.	see Gorham et al. 2007 for more information
3181	UQ-744				Unviersity of Quebec at Montreal CANADA	8130					45.5	-74	Korhola 2010	NA	NA	NA	NA	NA	Korhola, A., M. Ruppel, H. Seppä, M. Väliranta, T. Virtanen, and J. Weckström (2010), The importance of northern peatland expansion to the late-Holocene rise of atmospheric methane, Quaternary Science Reviews, 29(5–6), 611-617, doi:http://dx.doi.org/10.1016/j.quascirev.2009.12.010.	see Gorham et al. 2007 for more information
3182	UQ-893				Unviersity of Quebec at Montreal CANADA	8390					49.73	-74	Korhola 2010	NA	NA	NA	NA	NA	Korhola, A., M. Ruppel, H. Seppä, M. Väliranta, T. Virtanen, and J. Weckström (2010), The importance of northern peatland expansion to the late-Holocene rise of atmospheric methane, Quaternary Science Reviews, 29(5–6), 611-617, doi:http://dx.doi.org/10.1016/j.quascirev.2009.12.010.	see Gorham et al. 2007 for more information
3183	UQ-979				Unviersity of Quebec at Montreal CANADA	4190					48.5	-67.75	Korhola 2010	NA	NA	NA	NA	NA	Korhola, A., M. Ruppel, H. Seppä, M. Väliranta, T. Virtanen, and J. Weckström (2010), The importance of northern peatland expansion to the late-Holocene rise of atmospheric methane, Quaternary Science Reviews, 29(5–6), 611-617, doi:http://dx.doi.org/10.1016/j.quascirev.2009.12.010.	see Gorham et al. 2007 for more information
3184	UQ-980				Unviersity of Quebec at Montreal CANADA	9390					48.5	-67.75	Korhola 2010	NA	NA	NA	NA	NA	Korhola, A., M. Ruppel, H. Seppä, M. Väliranta, T. Virtanen, and J. Weckström (2010), The importance of northern peatland expansion to the late-Holocene rise of atmospheric methane, Quaternary Science Reviews, 29(5–6), 611-617, doi:http://dx.doi.org/10.1016/j.quascirev.2009.12.010.	see Gorham et al. 2007 for more information
3186	UQ-983				Unviersity of Quebec at Montreal CANADA	7900					48.5	-67.75	Korhola 2010	NA	NA	NA	NA	NA	Korhola, A., M. Ruppel, H. Seppä, M. Väliranta, T. Virtanen, and J. Weckström (2010), The importance of northern peatland expansion to the late-Holocene rise of atmospheric methane, Quaternary Science Reviews, 29(5–6), 611-617, doi:http://dx.doi.org/10.1016/j.quascirev.2009.12.010.	see Gorham et al. 2007 for more information
3197	USGS-342				U.S. Geological Survey Menlo Park USA	13650					48.4166	-123	Korhola 2010	NA	NA	NA	NA	NA	Korhola, A., M. Ruppel, H. Seppä, M. Väliranta, T. Virtanen, and J. Weckström (2010), The importance of northern peatland expansion to the late-Holocene rise of atmospheric methane, Quaternary Science Reviews, 29(5–6), 611-617, doi:http://dx.doi.org/10.1016/j.quascirev.2009.12.010.	see Gorham et al. 2007 for more information
3207	USGS-924				U.S. Geological Survey Menlo Park USA	5660					59.2	-139	Korhola 2010	NA	NA	NA	NA	NA	Korhola, A., M. Ruppel, H. Seppä, M. Väliranta, T. Virtanen, and J. Weckström (2010), The importance of northern peatland expansion to the late-Holocene rise of atmospheric methane, Quaternary Science Reviews, 29(5–6), 611-617, doi:http://dx.doi.org/10.1016/j.quascirev.2009.12.010.	see Gorham et al. 2007 for more information
3224	UW-532				University of Washington USA	1840					60.9	-150	Korhola 2010	NA	NA	NA	NA	NA	Korhola, A., M. Ruppel, H. Seppä, M. Väliranta, T. Virtanen, and J. Weckström (2010), The importance of northern peatland expansion to the late-Holocene rise of atmospheric methane, Quaternary Science Reviews, 29(5–6), 611-617, doi:http://dx.doi.org/10.1016/j.quascirev.2009.12.010.	see Gorham et al. 2007 for more information
3240	W-1151				USGS National Center USA	19900					40.1	-75	Korhola 2010	NA	NA	NA	NA	NA	Korhola, A., M. Ruppel, H. Seppä, M. Väliranta, T. Virtanen, and J. Weckström (2010), The importance of northern peatland expansion to the late-Holocene rise of atmospheric methane, Quaternary Science Reviews, 29(5–6), 611-617, doi:http://dx.doi.org/10.1016/j.quascirev.2009.12.010.	see Gorham et al. 2007 for more information
3248	W-1411				USGS National Center USA	12690					40.1	-75	Korhola 2010	NA	NA	NA	NA	NA	Korhola, A., M. Ruppel, H. Seppä, M. Väliranta, T. Virtanen, and J. Weckström (2010), The importance of northern peatland expansion to the late-Holocene rise of atmospheric methane, Quaternary Science Reviews, 29(5–6), 611-617, doi:http://dx.doi.org/10.1016/j.quascirev.2009.12.010.	see Gorham et al. 2007 for more information
3250	W-1539				USGS National Center USA	4320					40.2	-75	Korhola 2010	NA	NA	NA	NA	NA	Korhola, A., M. Ruppel, H. Seppä, M. Väliranta, T. Virtanen, and J. Weckström (2010), The importance of northern peatland expansion to the late-Holocene rise of atmospheric methane, Quaternary Science Reviews, 29(5–6), 611-617, doi:http://dx.doi.org/10.1016/j.quascirev.2009.12.010.	see Gorham et al. 2007 for more information
3260	W-2030				USGS National Center USA	6450					58.28	-134	Korhola 2010	NA	NA	NA	NA	NA	Korhola, A., M. Ruppel, H. Seppä, M. Väliranta, T. Virtanen, and J. Weckström (2010), The importance of northern peatland expansion to the late-Holocene rise of atmospheric methane, Quaternary Science Reviews, 29(5–6), 611-617, doi:http://dx.doi.org/10.1016/j.quascirev.2009.12.010.	see Gorham et al. 2007 for more information
3267	W-2252				USGS National Center USA	9720					41.45	-74	Korhola 2010	NA	NA	NA	NA	NA	Korhola, A., M. Ruppel, H. Seppä, M. Väliranta, T. Virtanen, and J. Weckström (2010), The importance of northern peatland expansion to the late-Holocene rise of atmospheric methane, Quaternary Science Reviews, 29(5–6), 611-617, doi:http://dx.doi.org/10.1016/j.quascirev.2009.12.010.	see Gorham et al. 2007 for more information
3268	W-2255				USGS National Center USA	6020					39	-80	Korhola 2010	NA	NA	NA	NA	NA	Korhola, A., M. Ruppel, H. Seppä, M. Väliranta, T. Virtanen, and J. Weckström (2010), The importance of northern peatland expansion to the late-Holocene rise of atmospheric methane, Quaternary Science Reviews, 29(5–6), 611-617, doi:http://dx.doi.org/10.1016/j.quascirev.2009.12.010.	see Gorham et al. 2007 for more information
3281	W-2893				USGS National Center USA	13440					40.98	-75	Korhola 2010	NA	NA	NA	NA	NA	Korhola, A., M. Ruppel, H. Seppä, M. Väliranta, T. Virtanen, and J. Weckström (2010), The importance of northern peatland expansion to the late-Holocene rise of atmospheric methane, Quaternary Science Reviews, 29(5–6), 611-617, doi:http://dx.doi.org/10.1016/j.quascirev.2009.12.010.	see Gorham et al. 2007 for more information
3283	W-3015				USGS National Center USA	8380					40.83	-74	Korhola 2010	NA	NA	NA	NA	NA	Korhola, A., M. Ruppel, H. Seppä, M. Väliranta, T. Virtanen, and J. Weckström (2010), The importance of northern peatland expansion to the late-Holocene rise of atmospheric methane, Quaternary Science Reviews, 29(5–6), 611-617, doi:http://dx.doi.org/10.1016/j.quascirev.2009.12.010.	see Gorham et al. 2007 for more information
3284	W-323				USGS National Center USA	4520					49.85	-95	Korhola 2010	NA	NA	NA	NA	NA	Korhola, A., M. Ruppel, H. Seppä, M. Väliranta, T. Virtanen, and J. Weckström (2010), The importance of northern peatland expansion to the late-Holocene rise of atmospheric methane, Quaternary Science Reviews, 29(5–6), 611-617, doi:http://dx.doi.org/10.1016/j.quascirev.2009.12.010.	see Gorham et al. 2007 for more information
3287	W-3404				USGS National Center USA	15640					45.75	-123	Korhola 2010	NA	NA	NA	NA	NA	Korhola, A., M. Ruppel, H. Seppä, M. Väliranta, T. Virtanen, and J. Weckström (2010), The importance of northern peatland expansion to the late-Holocene rise of atmospheric methane, Quaternary Science Reviews, 29(5–6), 611-617, doi:http://dx.doi.org/10.1016/j.quascirev.2009.12.010.	see Gorham et al. 2007 for more information
3288	W-343				USGS National Center USA	3830					53.5917	-115	Korhola 2010	NA	NA	NA	NA	NA	Korhola, A., M. Ruppel, H. Seppä, M. Väliranta, T. Virtanen, and J. Weckström (2010), The importance of northern peatland expansion to the late-Holocene rise of atmospheric methane, Quaternary Science Reviews, 29(5–6), 611-617, doi:http://dx.doi.org/10.1016/j.quascirev.2009.12.010.	see Gorham et al. 2007 for more information
3293	W-3804				USGS National Center USA	10460					40.542	-107	Korhola 2010	NA	NA	NA	NA	NA	Korhola, A., M. Ruppel, H. Seppä, M. Väliranta, T. Virtanen, and J. Weckström (2010), The importance of northern peatland expansion to the late-Holocene rise of atmospheric methane, Quaternary Science Reviews, 29(5–6), 611-617, doi:http://dx.doi.org/10.1016/j.quascirev.2009.12.010.	see Gorham et al. 2007 for more information
3294	W-3806				USGS National Center USA	8580					40.545	-107	Korhola 2010	NA	NA	NA	NA	NA	Korhola, A., M. Ruppel, H. Seppä, M. Väliranta, T. Virtanen, and J. Weckström (2010), The importance of northern peatland expansion to the late-Holocene rise of atmospheric methane, Quaternary Science Reviews, 29(5–6), 611-617, doi:http://dx.doi.org/10.1016/j.quascirev.2009.12.010.	see Gorham et al. 2007 for more information
3295	W-388				USGS National Center USA	11510					46.9	-97	Korhola 2010	NA	NA	NA	NA	NA	Korhola, A., M. Ruppel, H. Seppä, M. Väliranta, T. Virtanen, and J. Weckström (2010), The importance of northern peatland expansion to the late-Holocene rise of atmospheric methane, Quaternary Science Reviews, 29(5–6), 611-617, doi:http://dx.doi.org/10.1016/j.quascirev.2009.12.010.	see Gorham et al. 2007 for more information
3299	W-4083				USGS National Center USA	11370					40.83	-106	Korhola 2010	NA	NA	NA	NA	NA	Korhola, A., M. Ruppel, H. Seppä, M. Väliranta, T. Virtanen, and J. Weckström (2010), The importance of northern peatland expansion to the late-Holocene rise of atmospheric methane, Quaternary Science Reviews, 29(5–6), 611-617, doi:http://dx.doi.org/10.1016/j.quascirev.2009.12.010.	see Gorham et al. 2007 for more information
3300	W-4222				USGS National Center USA	5610					40.533	-107	Korhola 2010	NA	NA	NA	NA	NA	Korhola, A., M. Ruppel, H. Seppä, M. Väliranta, T. Virtanen, and J. Weckström (2010), The importance of northern peatland expansion to the late-Holocene rise of atmospheric methane, Quaternary Science Reviews, 29(5–6), 611-617, doi:http://dx.doi.org/10.1016/j.quascirev.2009.12.010.	see Gorham et al. 2007 for more information
3302	W-4529				USGS National Center USA	17880					40.9	-107	Korhola 2010	NA	NA	NA	NA	NA	Korhola, A., M. Ruppel, H. Seppä, M. Väliranta, T. Virtanen, and J. Weckström (2010), The importance of northern peatland expansion to the late-Holocene rise of atmospheric methane, Quaternary Science Reviews, 29(5–6), 611-617, doi:http://dx.doi.org/10.1016/j.quascirev.2009.12.010.	see Gorham et al. 2007 for more information
3303	W-459				USGS National Center USA	8430					46.07	-122	Korhola 2010	NA	NA	NA	NA	NA	Korhola, A., M. Ruppel, H. Seppä, M. Väliranta, T. Virtanen, and J. Weckström (2010), The importance of northern peatland expansion to the late-Holocene rise of atmospheric methane, Quaternary Science Reviews, 29(5–6), 611-617, doi:http://dx.doi.org/10.1016/j.quascirev.2009.12.010.	see Gorham et al. 2007 for more information
3307	W-4752				USGS National Center USA	770					59.99	-141	Korhola 2010	NA	NA	NA	NA	NA	Korhola, A., M. Ruppel, H. Seppä, M. Väliranta, T. Virtanen, and J. Weckström (2010), The importance of northern peatland expansion to the late-Holocene rise of atmospheric methane, Quaternary Science Reviews, 29(5–6), 611-617, doi:http://dx.doi.org/10.1016/j.quascirev.2009.12.010.	see Gorham et al. 2007 for more information
3308	W-4798				USGS National Center USA	3660					59.99	-142	Korhola 2010	NA	NA	NA	NA	NA	Korhola, A., M. Ruppel, H. Seppä, M. Väliranta, T. Virtanen, and J. Weckström (2010), The importance of northern peatland expansion to the late-Holocene rise of atmospheric methane, Quaternary Science Reviews, 29(5–6), 611-617, doi:http://dx.doi.org/10.1016/j.quascirev.2009.12.010.	see Gorham et al. 2007 for more information
3311	W-5187				USGS National Center USA	11410					48.58	-114	Korhola 2010	NA	NA	NA	NA	NA	Korhola, A., M. Ruppel, H. Seppä, M. Väliranta, T. Virtanen, and J. Weckström (2010), The importance of northern peatland expansion to the late-Holocene rise of atmospheric methane, Quaternary Science Reviews, 29(5–6), 611-617, doi:http://dx.doi.org/10.1016/j.quascirev.2009.12.010.	see Gorham et al. 2007 for more information
3316	W-552				USGS National Center USA	13830					42.9	-94	Korhola 2010	NA	NA	NA	NA	NA	Korhola, A., M. Ruppel, H. Seppä, M. Väliranta, T. Virtanen, and J. Weckström (2010), The importance of northern peatland expansion to the late-Holocene rise of atmospheric methane, Quaternary Science Reviews, 29(5–6), 611-617, doi:http://dx.doi.org/10.1016/j.quascirev.2009.12.010.	see Gorham et al. 2007 for more information
3318	W-5539				USGS National Center USA	10540					60.5333	-150	Korhola 2010	NA	NA	NA	NA	NA	Korhola, A., M. Ruppel, H. Seppä, M. Väliranta, T. Virtanen, and J. Weckström (2010), The importance of northern peatland expansion to the late-Holocene rise of atmospheric methane, Quaternary Science Reviews, 29(5–6), 611-617, doi:http://dx.doi.org/10.1016/j.quascirev.2009.12.010.	see Gorham et al. 2007 for more information
3319	W-5571				USGS National Center USA	10830					48.877	-114	Korhola 2010	NA	NA	NA	NA	NA	Korhola, A., M. Ruppel, H. Seppä, M. Väliranta, T. Virtanen, and J. Weckström (2010), The importance of northern peatland expansion to the late-Holocene rise of atmospheric methane, Quaternary Science Reviews, 29(5–6), 611-617, doi:http://dx.doi.org/10.1016/j.quascirev.2009.12.010.	see Gorham et al. 2007 for more information
3320	W-5577				USGS National Center USA	11350					48.877	-114	Korhola 2010	NA	NA	NA	NA	NA	Korhola, A., M. Ruppel, H. Seppä, M. Väliranta, T. Virtanen, and J. Weckström (2010), The importance of northern peatland expansion to the late-Holocene rise of atmospheric methane, Quaternary Science Reviews, 29(5–6), 611-617, doi:http://dx.doi.org/10.1016/j.quascirev.2009.12.010.	see Gorham et al. 2007 for more information
3321	W-5607				USGS National Center USA	10170					42.75	-109	Korhola 2010	NA	NA	NA	NA	NA	Korhola, A., M. Ruppel, H. Seppä, M. Väliranta, T. Virtanen, and J. Weckström (2010), The importance of northern peatland expansion to the late-Holocene rise of atmospheric methane, Quaternary Science Reviews, 29(5–6), 611-617, doi:http://dx.doi.org/10.1016/j.quascirev.2009.12.010.	see Gorham et al. 2007 for more information
3330	W-65				USGS National Center USA	15530					41.75	-85	Korhola 2010	NA	NA	NA	NA	NA	Korhola, A., M. Ruppel, H. Seppä, M. Väliranta, T. Virtanen, and J. Weckström (2010), The importance of northern peatland expansion to the late-Holocene rise of atmospheric methane, Quaternary Science Reviews, 29(5–6), 611-617, doi:http://dx.doi.org/10.1016/j.quascirev.2009.12.010.	see Gorham et al. 2007 for more information
3345	W-964				USGS National Center USA	11960					46.77	-90	Korhola 2010	NA	NA	NA	NA	NA	Korhola, A., M. Ruppel, H. Seppä, M. Väliranta, T. Virtanen, and J. Weckström (2010), The importance of northern peatland expansion to the late-Holocene rise of atmospheric methane, Quaternary Science Reviews, 29(5–6), 611-617, doi:http://dx.doi.org/10.1016/j.quascirev.2009.12.010.	see Gorham et al. 2007 for more information
3346	W-965				USGS National Center USA	10960					46.75	-90	Korhola 2010	NA	NA	NA	NA	NA	Korhola, A., M. Ruppel, H. Seppä, M. Väliranta, T. Virtanen, and J. Weckström (2010), The importance of northern peatland expansion to the late-Holocene rise of atmospheric methane, Quaternary Science Reviews, 29(5–6), 611-617, doi:http://dx.doi.org/10.1016/j.quascirev.2009.12.010.	see Gorham et al. 2007 for more information
3349	W-993				USGS National Center USA	11480					46.9	-97	Korhola 2010	NA	NA	NA	NA	NA	Korhola, A., M. Ruppel, H. Seppä, M. Väliranta, T. Virtanen, and J. Weckström (2010), The importance of northern peatland expansion to the late-Holocene rise of atmospheric methane, Quaternary Science Reviews, 29(5–6), 611-617, doi:http://dx.doi.org/10.1016/j.quascirev.2009.12.010.	see Gorham et al. 2007 for more information
3350	WAT-1018				University of Waterloo CANADA	7750					53.0833	-133	Korhola 2010	NA	NA	NA	NA	NA	Korhola, A., M. Ruppel, H. Seppä, M. Väliranta, T. Virtanen, and J. Weckström (2010), The importance of northern peatland expansion to the late-Holocene rise of atmospheric methane, Quaternary Science Reviews, 29(5–6), 611-617, doi:http://dx.doi.org/10.1016/j.quascirev.2009.12.010.	see Gorham et al. 2007 for more information
3351	WAT-1193				University of Waterloo CANADA	3590					53	-132	Korhola 2010	NA	NA	NA	NA	NA	Korhola, A., M. Ruppel, H. Seppä, M. Väliranta, T. Virtanen, and J. Weckström (2010), The importance of northern peatland expansion to the late-Holocene rise of atmospheric methane, Quaternary Science Reviews, 29(5–6), 611-617, doi:http://dx.doi.org/10.1016/j.quascirev.2009.12.010.	see Gorham et al. 2007 for more information
3352	WAT-1204				University of Waterloo CANADA	14580					53	-132	Korhola 2010	NA	NA	NA	NA	NA	Korhola, A., M. Ruppel, H. Seppä, M. Väliranta, T. Virtanen, and J. Weckström (2010), The importance of northern peatland expansion to the late-Holocene rise of atmospheric methane, Quaternary Science Reviews, 29(5–6), 611-617, doi:http://dx.doi.org/10.1016/j.quascirev.2009.12.010.	see Gorham et al. 2007 for more information
3355	WAT-1733				University of Waterloo CANADA	2450					48.7833	-95	Korhola 2010	NA	NA	NA	NA	NA	Korhola, A., M. Ruppel, H. Seppä, M. Väliranta, T. Virtanen, and J. Weckström (2010), The importance of northern peatland expansion to the late-Holocene rise of atmospheric methane, Quaternary Science Reviews, 29(5–6), 611-617, doi:http://dx.doi.org/10.1016/j.quascirev.2009.12.010.	see Gorham et al. 2007 for more information
3356	WAT-1742				University of Waterloo CANADA	5860					49.2333	-86	Korhola 2010	NA	NA	NA	NA	NA	Korhola, A., M. Ruppel, H. Seppä, M. Väliranta, T. Virtanen, and J. Weckström (2010), The importance of northern peatland expansion to the late-Holocene rise of atmospheric methane, Quaternary Science Reviews, 29(5–6), 611-617, doi:http://dx.doi.org/10.1016/j.quascirev.2009.12.010.	see Gorham et al. 2007 for more information
3358	WAT-1767				University of Waterloo CANADA	7820					49.4333	-92	Korhola 2010	NA	NA	NA	NA	NA	Korhola, A., M. Ruppel, H. Seppä, M. Väliranta, T. Virtanen, and J. Weckström (2010), The importance of northern peatland expansion to the late-Holocene rise of atmospheric methane, Quaternary Science Reviews, 29(5–6), 611-617, doi:http://dx.doi.org/10.1016/j.quascirev.2009.12.010.	see Gorham et al. 2007 for more information
3361	WAT-2068		2220	160	University of Waterloo CANADA	2227	1880	2622	0.949	2	47.07	-65.83	Korhola 2010	NA	NA	NA	NA	NA	Korhola, A., M. Ruppel, H. Seppä, M. Väliranta, T. Virtanen, and J. Weckström (2010), The importance of northern peatland expansion to the late-Holocene rise of atmospheric methane, Quaternary Science Reviews, 29(5–6), 611-617, doi:http://dx.doi.org/10.1016/j.quascirev.2009.12.010.	see Gorham et al. 2007 for more information
3362	WAT-2108		1220	140	University of Waterloo CANADA	1134	801	813	0.005	3	47.07	-65.83	Korhola 2010	NA	NA	NA	NA	NA	Korhola, A., M. Ruppel, H. Seppä, M. Väliranta, T. Virtanen, and J. Weckström (2010), The importance of northern peatland expansion to the late-Holocene rise of atmospheric methane, Quaternary Science Reviews, 29(5–6), 611-617, doi:http://dx.doi.org/10.1016/j.quascirev.2009.12.010.	see Gorham et al. 2007 for more information
3363	WAT-2112		9870	180	University of Waterloo CANADA	11366	10755	11985	1	1	47.07	-65.83	Korhola 2010	NA	NA	NA	NA	NA	Korhola, A., M. Ruppel, H. Seppä, M. Väliranta, T. Virtanen, and J. Weckström (2010), The importance of northern peatland expansion to the late-Holocene rise of atmospheric methane, Quaternary Science Reviews, 29(5–6), 611-617, doi:http://dx.doi.org/10.1016/j.quascirev.2009.12.010.	see Gorham et al. 2007 for more information
3380	WAT-2614				University of Waterloo CANADA	12480					45.1833	-79	Korhola 2010	NA	NA	NA	NA	NA	Korhola, A., M. Ruppel, H. Seppä, M. Väliranta, T. Virtanen, and J. Weckström (2010), The importance of northern peatland expansion to the late-Holocene rise of atmospheric methane, Quaternary Science Reviews, 29(5–6), 611-617, doi:http://dx.doi.org/10.1016/j.quascirev.2009.12.010.	see Gorham et al. 2007 for more information
3395	WAT-3026				University of Waterloo CANADA	9400					69.2883	-133	Korhola 2010	NA	NA	NA	NA	NA	Korhola, A., M. Ruppel, H. Seppä, M. Väliranta, T. Virtanen, and J. Weckström (2010), The importance of northern peatland expansion to the late-Holocene rise of atmospheric methane, Quaternary Science Reviews, 29(5–6), 611-617, doi:http://dx.doi.org/10.1016/j.quascirev.2009.12.010.	see Gorham et al. 2007 for more information
3411	WAT-405				University of Waterloo CANADA	12210					61.47	-121	Korhola 2010	NA	NA	NA	NA	NA	Korhola, A., M. Ruppel, H. Seppä, M. Väliranta, T. Virtanen, and J. Weckström (2010), The importance of northern peatland expansion to the late-Holocene rise of atmospheric methane, Quaternary Science Reviews, 29(5–6), 611-617, doi:http://dx.doi.org/10.1016/j.quascirev.2009.12.010.	see Gorham et al. 2007 for more information
3421	WAT-747				University of Waterloo CANADA	4600					48.58	-58	Korhola 2010	NA	NA	NA	NA	NA	Korhola, A., M. Ruppel, H. Seppä, M. Väliranta, T. Virtanen, and J. Weckström (2010), The importance of northern peatland expansion to the late-Holocene rise of atmospheric methane, Quaternary Science Reviews, 29(5–6), 611-617, doi:http://dx.doi.org/10.1016/j.quascirev.2009.12.010.	see Gorham et al. 2007 for more information
3422	WAT-755				University of Waterloo CANADA	2590					48.53	-58.43	Korhola 2010	NA	NA	NA	NA	NA	Korhola, A., M. Ruppel, H. Seppä, M. Väliranta, T. Virtanen, and J. Weckström (2010), The importance of northern peatland expansion to the late-Holocene rise of atmospheric methane, Quaternary Science Reviews, 29(5–6), 611-617, doi:http://dx.doi.org/10.1016/j.quascirev.2009.12.010.	see Gorham et al. 2007 for more information
3423	WAT-756				University of Waterloo CANADA	8540					48.53	-58.43	Korhola 2010	NA	NA	NA	NA	NA	Korhola, A., M. Ruppel, H. Seppä, M. Väliranta, T. Virtanen, and J. Weckström (2010), The importance of northern peatland expansion to the late-Holocene rise of atmospheric methane, Quaternary Science Reviews, 29(5–6), 611-617, doi:http://dx.doi.org/10.1016/j.quascirev.2009.12.010.	see Gorham et al. 2007 for more information
3424	WAT-757				University of Waterloo CANADA	8940					49.5	-54	Korhola 2010	NA	NA	NA	NA	NA	Korhola, A., M. Ruppel, H. Seppä, M. Väliranta, T. Virtanen, and J. Weckström (2010), The importance of northern peatland expansion to the late-Holocene rise of atmospheric methane, Quaternary Science Reviews, 29(5–6), 611-617, doi:http://dx.doi.org/10.1016/j.quascirev.2009.12.010.	see Gorham et al. 2007 for more information
3426	WAT-866				University of Waterloo CANADA	3520					49.05	-56	Korhola 2010	NA	NA	NA	NA	NA	Korhola, A., M. Ruppel, H. Seppä, M. Väliranta, T. Virtanen, and J. Weckström (2010), The importance of northern peatland expansion to the late-Holocene rise of atmospheric methane, Quaternary Science Reviews, 29(5–6), 611-617, doi:http://dx.doi.org/10.1016/j.quascirev.2009.12.010.	see Gorham et al. 2007 for more information
3427	WAT-867				University of Waterloo CANADA	8450					49.25	-54	Korhola 2010	NA	NA	NA	NA	NA	Korhola, A., M. Ruppel, H. Seppä, M. Väliranta, T. Virtanen, and J. Weckström (2010), The importance of northern peatland expansion to the late-Holocene rise of atmospheric methane, Quaternary Science Reviews, 29(5–6), 611-617, doi:http://dx.doi.org/10.1016/j.quascirev.2009.12.010.	see Gorham et al. 2007 for more information
3428	WAT-881				University of Waterloo CANADA	3190					46.72	-53	Korhola 2010	NA	NA	NA	NA	NA	Korhola, A., M. Ruppel, H. Seppä, M. Väliranta, T. Virtanen, and J. Weckström (2010), The importance of northern peatland expansion to the late-Holocene rise of atmospheric methane, Quaternary Science Reviews, 29(5–6), 611-617, doi:http://dx.doi.org/10.1016/j.quascirev.2009.12.010.	see Gorham et al. 2007 for more information
3430	WAT-886				University of Waterloo CANADA	6620					48.53	-58.43	Korhola 2010	NA	NA	NA	NA	NA	Korhola, A., M. Ruppel, H. Seppä, M. Väliranta, T. Virtanen, and J. Weckström (2010), The importance of northern peatland expansion to the late-Holocene rise of atmospheric methane, Quaternary Science Reviews, 29(5–6), 611-617, doi:http://dx.doi.org/10.1016/j.quascirev.2009.12.010.	see Gorham et al. 2007 for more information
3431	WAT-887				University of Waterloo CANADA	2280					48.525	-58	Korhola 2010	NA	NA	NA	NA	NA	Korhola, A., M. Ruppel, H. Seppä, M. Väliranta, T. Virtanen, and J. Weckström (2010), The importance of northern peatland expansion to the late-Holocene rise of atmospheric methane, Quaternary Science Reviews, 29(5–6), 611-617, doi:http://dx.doi.org/10.1016/j.quascirev.2009.12.010.	see Gorham et al. 2007 for more information
3433	WAT-892				University of Waterloo CANADA	6100					48.4	-59	Korhola 2010	NA	NA	NA	NA	NA	Korhola, A., M. Ruppel, H. Seppä, M. Väliranta, T. Virtanen, and J. Weckström (2010), The importance of northern peatland expansion to the late-Holocene rise of atmospheric methane, Quaternary Science Reviews, 29(5–6), 611-617, doi:http://dx.doi.org/10.1016/j.quascirev.2009.12.010.	see Gorham et al. 2007 for more information
3434	WAT-903				University of Waterloo CANADA	6930					46.6	-53	Korhola 2010	NA	NA	NA	NA	NA	Korhola, A., M. Ruppel, H. Seppä, M. Väliranta, T. Virtanen, and J. Weckström (2010), The importance of northern peatland expansion to the late-Holocene rise of atmospheric methane, Quaternary Science Reviews, 29(5–6), 611-617, doi:http://dx.doi.org/10.1016/j.quascirev.2009.12.010.	see Gorham et al. 2007 for more information
3435	WAT-917				University of Waterloo CANADA	9460					50.2	-128	Korhola 2010	NA	NA	NA	NA	NA	Korhola, A., M. Ruppel, H. Seppä, M. Väliranta, T. Virtanen, and J. Weckström (2010), The importance of northern peatland expansion to the late-Holocene rise of atmospheric methane, Quaternary Science Reviews, 29(5–6), 611-617, doi:http://dx.doi.org/10.1016/j.quascirev.2009.12.010.	see Gorham et al. 2007 for more information
3436	WAT-999				University of Waterloo CANADA	12840					43.5	-81	Korhola 2010	NA	NA	NA	NA	NA	Korhola, A., M. Ruppel, H. Seppä, M. Väliranta, T. Virtanen, and J. Weckström (2010), The importance of northern peatland expansion to the late-Holocene rise of atmospheric methane, Quaternary Science Reviews, 29(5–6), 611-617, doi:http://dx.doi.org/10.1016/j.quascirev.2009.12.010.	see Gorham et al. 2007 for more information
3437	WAT-BAN2				University of Waterloo CANADA	9780					54.283	-130	Korhola 2010	NA	NA	NA	NA	NA	Korhola, A., M. Ruppel, H. Seppä, M. Väliranta, T. Virtanen, and J. Weckström (2010), The importance of northern peatland expansion to the late-Holocene rise of atmospheric methane, Quaternary Science Reviews, 29(5–6), 611-617, doi:http://dx.doi.org/10.1016/j.quascirev.2009.12.010.	see Gorham et al. 2007 for more information
3447	WIS-1050				Wisconsin USA	12270					44.92	-75	Korhola 2010	NA	NA	NA	NA	NA	Korhola, A., M. Ruppel, H. Seppä, M. Väliranta, T. Virtanen, and J. Weckström (2010), The importance of northern peatland expansion to the late-Holocene rise of atmospheric methane, Quaternary Science Reviews, 29(5–6), 611-617, doi:http://dx.doi.org/10.1016/j.quascirev.2009.12.010.	see Gorham et al. 2007 for more information
3487	WIS-1759				Wisconsin USA	7370					45.93	-69	Korhola 2010	NA	NA	NA	NA	NA	Korhola, A., M. Ruppel, H. Seppä, M. Väliranta, T. Virtanen, and J. Weckström (2010), The importance of northern peatland expansion to the late-Holocene rise of atmospheric methane, Quaternary Science Reviews, 29(5–6), 611-617, doi:http://dx.doi.org/10.1016/j.quascirev.2009.12.010.	see Gorham et al. 2007 for more information
3489	WIS-1952				Wisconsin USA	10050					41.4	-72	Korhola 2010	NA	NA	NA	NA	NA	Korhola, A., M. Ruppel, H. Seppä, M. Väliranta, T. Virtanen, and J. Weckström (2010), The importance of northern peatland expansion to the late-Holocene rise of atmospheric methane, Quaternary Science Reviews, 29(5–6), 611-617, doi:http://dx.doi.org/10.1016/j.quascirev.2009.12.010.	see Gorham et al. 2007 for more information
3517	WIS-347				Wisconsin USA	14660					43.25	-88	Korhola 2010	NA	NA	NA	NA	NA	Korhola, A., M. Ruppel, H. Seppä, M. Väliranta, T. Virtanen, and J. Weckström (2010), The importance of northern peatland expansion to the late-Holocene rise of atmospheric methane, Quaternary Science Reviews, 29(5–6), 611-617, doi:http://dx.doi.org/10.1016/j.quascirev.2009.12.010.	see Gorham et al. 2007 for more information
3519	WIS-421				Wisconsin USA	15730					43.08	-89	Korhola 2010	NA	NA	NA	NA	NA	Korhola, A., M. Ruppel, H. Seppä, M. Väliranta, T. Virtanen, and J. Weckström (2010), The importance of northern peatland expansion to the late-Holocene rise of atmospheric methane, Quaternary Science Reviews, 29(5–6), 611-617, doi:http://dx.doi.org/10.1016/j.quascirev.2009.12.010.	see Gorham et al. 2007 for more information
3524	WIS-626				Wisconsin USA	12470					43.05	-90	Korhola 2010	NA	NA	NA	NA	NA	Korhola, A., M. Ruppel, H. Seppä, M. Väliranta, T. Virtanen, and J. Weckström (2010), The importance of northern peatland expansion to the late-Holocene rise of atmospheric methane, Quaternary Science Reviews, 29(5–6), 611-617, doi:http://dx.doi.org/10.1016/j.quascirev.2009.12.010.	see Gorham et al. 2007 for more information
3539	WSU-2679					12740					48.25	-116	Korhola 2010	NA	NA	NA	NA	NA	Korhola, A., M. Ruppel, H. Seppä, M. Väliranta, T. Virtanen, and J. Weckström (2010), The importance of northern peatland expansion to the late-Holocene rise of atmospheric methane, Quaternary Science Reviews, 29(5–6), 611-617, doi:http://dx.doi.org/10.1016/j.quascirev.2009.12.010.	see Gorham et al. 2007 for more information
3540	WW-20					15050					47.23	-122	Korhola 2010	NA	NA	NA	NA	NA	Korhola, A., M. Ruppel, H. Seppä, M. Väliranta, T. Virtanen, and J. Weckström (2010), The importance of northern peatland expansion to the late-Holocene rise of atmospheric methane, Quaternary Science Reviews, 29(5–6), 611-617, doi:http://dx.doi.org/10.1016/j.quascirev.2009.12.010.	see Gorham et al. 2007 for more information
3566	WW-6					11110					48.74	-122	Korhola 2010	NA	NA	NA	NA	NA	Korhola, A., M. Ruppel, H. Seppä, M. Väliranta, T. Virtanen, and J. Weckström (2010), The importance of northern peatland expansion to the late-Holocene rise of atmospheric methane, Quaternary Science Reviews, 29(5–6), 611-617, doi:http://dx.doi.org/10.1016/j.quascirev.2009.12.010.	see Gorham et al. 2007 for more information
3567	WW-8					10800					48.74	-122	Korhola 2010	NA	NA	NA	NA	NA	Korhola, A., M. Ruppel, H. Seppä, M. Väliranta, T. Virtanen, and J. Weckström (2010), The importance of northern peatland expansion to the late-Holocene rise of atmospheric methane, Quaternary Science Reviews, 29(5–6), 611-617, doi:http://dx.doi.org/10.1016/j.quascirev.2009.12.010.	see Gorham et al. 2007 for more information
3570	XXX-02					12110					41	-78	Korhola 2010	NA	NA	NA	NA	NA	Korhola, A., M. Ruppel, H. Seppä, M. Väliranta, T. Virtanen, and J. Weckström (2010), The importance of northern peatland expansion to the late-Holocene rise of atmospheric methane, Quaternary Science Reviews, 29(5–6), 611-617, doi:http://dx.doi.org/10.1016/j.quascirev.2009.12.010.	see Gorham et al. 2007 for more information
3571	XXX-06					13050					43	-78	Korhola 2010	NA	NA	NA	NA	NA	Korhola, A., M. Ruppel, H. Seppä, M. Väliranta, T. Virtanen, and J. Weckström (2010), The importance of northern peatland expansion to the late-Holocene rise of atmospheric methane, Quaternary Science Reviews, 29(5–6), 611-617, doi:http://dx.doi.org/10.1016/j.quascirev.2009.12.010.	see Gorham et al. 2007 for more information
3573	XXX-10					5600					52.8833	-173	Korhola 2010	NA	NA	NA	NA	NA	Korhola, A., M. Ruppel, H. Seppä, M. Väliranta, T. Virtanen, and J. Weckström (2010), The importance of northern peatland expansion to the late-Holocene rise of atmospheric methane, Quaternary Science Reviews, 29(5–6), 611-617, doi:http://dx.doi.org/10.1016/j.quascirev.2009.12.010.	see Gorham et al. 2007 for more information
3574	XXX-11					5920					57.08	-136	Korhola 2010	NA	NA	NA	NA	NA	Korhola, A., M. Ruppel, H. Seppä, M. Väliranta, T. Virtanen, and J. Weckström (2010), The importance of northern peatland expansion to the late-Holocene rise of atmospheric methane, Quaternary Science Reviews, 29(5–6), 611-617, doi:http://dx.doi.org/10.1016/j.quascirev.2009.12.010.	see Gorham et al. 2007 for more information
3575	XXX-12					7430					52.8833	-173	Korhola 2010	NA	NA	NA	NA	NA	Korhola, A., M. Ruppel, H. Seppä, M. Väliranta, T. Virtanen, and J. Weckström (2010), The importance of northern peatland expansion to the late-Holocene rise of atmospheric methane, Quaternary Science Reviews, 29(5–6), 611-617, doi:http://dx.doi.org/10.1016/j.quascirev.2009.12.010.	see Gorham et al. 2007 for more information
3576	XXX-13					10180					70.55	-149	Korhola 2010	NA	NA	NA	NA	NA	Korhola, A., M. Ruppel, H. Seppä, M. Väliranta, T. Virtanen, and J. Weckström (2010), The importance of northern peatland expansion to the late-Holocene rise of atmospheric methane, Quaternary Science Reviews, 29(5–6), 611-617, doi:http://dx.doi.org/10.1016/j.quascirev.2009.12.010.	see Gorham et al. 2007 for more information
3577	XXX-14					10270					61.854	-137	Korhola 2010	NA	NA	NA	NA	NA	Korhola, A., M. Ruppel, H. Seppä, M. Väliranta, T. Virtanen, and J. Weckström (2010), The importance of northern peatland expansion to the late-Holocene rise of atmospheric methane, Quaternary Science Reviews, 29(5–6), 611-617, doi:http://dx.doi.org/10.1016/j.quascirev.2009.12.010.	see Gorham et al. 2007 for more information
3578	XXX-15					7560					52.8167	-173	Korhola 2010	NA	NA	NA	NA	NA	Korhola, A., M. Ruppel, H. Seppä, M. Väliranta, T. Virtanen, and J. Weckström (2010), The importance of northern peatland expansion to the late-Holocene rise of atmospheric methane, Quaternary Science Reviews, 29(5–6), 611-617, doi:http://dx.doi.org/10.1016/j.quascirev.2009.12.010.	see Gorham et al. 2007 for more information
3579	XXX-16					10800					61.764	-137	Korhola 2010	NA	NA	NA	NA	NA	Korhola, A., M. Ruppel, H. Seppä, M. Väliranta, T. Virtanen, and J. Weckström (2010), The importance of northern peatland expansion to the late-Holocene rise of atmospheric methane, Quaternary Science Reviews, 29(5–6), 611-617, doi:http://dx.doi.org/10.1016/j.quascirev.2009.12.010.	see Gorham et al. 2007 for more information
3580	XXX-17					9400					57.08	-136	Korhola 2010	NA	NA	NA	NA	NA	Korhola, A., M. Ruppel, H. Seppä, M. Väliranta, T. Virtanen, and J. Weckström (2010), The importance of northern peatland expansion to the late-Holocene rise of atmospheric methane, Quaternary Science Reviews, 29(5–6), 611-617, doi:http://dx.doi.org/10.1016/j.quascirev.2009.12.010.	see Gorham et al. 2007 for more information
3581	XXX-18					14850					42.3	-78	Korhola 2010	NA	NA	NA	NA	NA	Korhola, A., M. Ruppel, H. Seppä, M. Väliranta, T. Virtanen, and J. Weckström (2010), The importance of northern peatland expansion to the late-Holocene rise of atmospheric methane, Quaternary Science Reviews, 29(5–6), 611-617, doi:http://dx.doi.org/10.1016/j.quascirev.2009.12.010.	see Gorham et al. 2007 for more information
3582	XXX-19					17720					42.5	-79	Korhola 2010	NA	NA	NA	NA	NA	Korhola, A., M. Ruppel, H. Seppä, M. Väliranta, T. Virtanen, and J. Weckström (2010), The importance of northern peatland expansion to the late-Holocene rise of atmospheric methane, Quaternary Science Reviews, 29(5–6), 611-617, doi:http://dx.doi.org/10.1016/j.quascirev.2009.12.010.	see Gorham et al. 2007 for more information
3583	XXX-20					12910					45.08	-71.08	Korhola 2010	NA	NA	NA	NA	NA	Korhola, A., M. Ruppel, H. Seppä, M. Väliranta, T. Virtanen, and J. Weckström (2010), The importance of northern peatland expansion to the late-Holocene rise of atmospheric methane, Quaternary Science Reviews, 29(5–6), 611-617, doi:http://dx.doi.org/10.1016/j.quascirev.2009.12.010.	see Gorham et al. 2007 for more information
3584	XXX-21					12420					45.08	-71.08	Korhola 2010	NA	NA	NA	NA	NA	Korhola, A., M. Ruppel, H. Seppä, M. Väliranta, T. Virtanen, and J. Weckström (2010), The importance of northern peatland expansion to the late-Holocene rise of atmospheric methane, Quaternary Science Reviews, 29(5–6), 611-617, doi:http://dx.doi.org/10.1016/j.quascirev.2009.12.010.	see Gorham et al. 2007 for more information
3585	XXX-22					14070					43.25	-88	Korhola 2010	NA	NA	NA	NA	NA	Korhola, A., M. Ruppel, H. Seppä, M. Väliranta, T. Virtanen, and J. Weckström (2010), The importance of northern peatland expansion to the late-Holocene rise of atmospheric methane, Quaternary Science Reviews, 29(5–6), 611-617, doi:http://dx.doi.org/10.1016/j.quascirev.2009.12.010.	see Gorham et al. 2007 for more information
3586	XXX-24-GX					12980					68.67	-149	Korhola 2010	NA	NA	NA	NA	NA	Korhola, A., M. Ruppel, H. Seppä, M. Väliranta, T. Virtanen, and J. Weckström (2010), The importance of northern peatland expansion to the late-Holocene rise of atmospheric methane, Quaternary Science Reviews, 29(5–6), 611-617, doi:http://dx.doi.org/10.1016/j.quascirev.2009.12.010.	see Gorham et al. 2007 for more information
3587	XXX-26					10520					41.55	-80	Korhola 2010	NA	NA	NA	NA	NA	Korhola, A., M. Ruppel, H. Seppä, M. Väliranta, T. Virtanen, and J. Weckström (2010), The importance of northern peatland expansion to the late-Holocene rise of atmospheric methane, Quaternary Science Reviews, 29(5–6), 611-617, doi:http://dx.doi.org/10.1016/j.quascirev.2009.12.010.	see Gorham et al. 2007 for more information
3588	XXX-27					4680					79.417	-90	Korhola 2010	NA	NA	NA	NA	NA	Korhola, A., M. Ruppel, H. Seppä, M. Väliranta, T. Virtanen, and J. Weckström (2010), The importance of northern peatland expansion to the late-Holocene rise of atmospheric methane, Quaternary Science Reviews, 29(5–6), 611-617, doi:http://dx.doi.org/10.1016/j.quascirev.2009.12.010.	see Gorham et al. 2007 for more information
3613	Y-1460				Yale Unversity USA	13750					44.43	-69	Korhola 2010	NA	NA	NA	NA	NA	Korhola, A., M. Ruppel, H. Seppä, M. Väliranta, T. Virtanen, and J. Weckström (2010), The importance of northern peatland expansion to the late-Holocene rise of atmospheric methane, Quaternary Science Reviews, 29(5–6), 611-617, doi:http://dx.doi.org/10.1016/j.quascirev.2009.12.010.	see Gorham et al. 2007 for more information
3614	Y-1479				Yale Unversity USA	14400					44.63	-69	Korhola 2010	NA	NA	NA	NA	NA	Korhola, A., M. Ruppel, H. Seppä, M. Väliranta, T. Virtanen, and J. Weckström (2010), The importance of northern peatland expansion to the late-Holocene rise of atmospheric methane, Quaternary Science Reviews, 29(5–6), 611-617, doi:http://dx.doi.org/10.1016/j.quascirev.2009.12.010.	see Gorham et al. 2007 for more information
3615	Y-1559				Yale Unversity USA	8230					48.42	-72	Korhola 2010	NA	NA	NA	NA	NA	Korhola, A., M. Ruppel, H. Seppä, M. Väliranta, T. Virtanen, and J. Weckström (2010), The importance of northern peatland expansion to the late-Holocene rise of atmospheric methane, Quaternary Science Reviews, 29(5–6), 611-617, doi:http://dx.doi.org/10.1016/j.quascirev.2009.12.010.	see Gorham et al. 2007 for more information
3627	Y-1994				Yale Unversity USA	4890					62.37	-143	Korhola 2010	NA	NA	NA	NA	NA	Korhola, A., M. Ruppel, H. Seppä, M. Väliranta, T. Virtanen, and J. Weckström (2010), The importance of northern peatland expansion to the late-Holocene rise of atmospheric methane, Quaternary Science Reviews, 29(5–6), 611-617, doi:http://dx.doi.org/10.1016/j.quascirev.2009.12.010.	see Gorham et al. 2007 for more information
3628	Y-1996				Yale Unversity USA	6050					66.12	-142	Korhola 2010	NA	NA	NA	NA	NA	Korhola, A., M. Ruppel, H. Seppä, M. Väliranta, T. Virtanen, and J. Weckström (2010), The importance of northern peatland expansion to the late-Holocene rise of atmospheric methane, Quaternary Science Reviews, 29(5–6), 611-617, doi:http://dx.doi.org/10.1016/j.quascirev.2009.12.010.	see Gorham et al. 2007 for more information
3629	Y-2218				Yale Unversity USA	11610					44.69	-68	Korhola 2010	NA	NA	NA	NA	NA	Korhola, A., M. Ruppel, H. Seppä, M. Väliranta, T. Virtanen, and J. Weckström (2010), The importance of northern peatland expansion to the late-Holocene rise of atmospheric methane, Quaternary Science Reviews, 29(5–6), 611-617, doi:http://dx.doi.org/10.1016/j.quascirev.2009.12.010.	see Gorham et al. 2007 for more information
3630	Y-2219				Yale Unversity USA	12480					44.72	-68	Korhola 2010	NA	NA	NA	NA	NA	Korhola, A., M. Ruppel, H. Seppä, M. Väliranta, T. Virtanen, and J. Weckström (2010), The importance of northern peatland expansion to the late-Holocene rise of atmospheric methane, Quaternary Science Reviews, 29(5–6), 611-617, doi:http://dx.doi.org/10.1016/j.quascirev.2009.12.010.	see Gorham et al. 2007 for more information
3632	Y-2221				Yale Unversity USA	13890					44.92	-68	Korhola 2010	NA	NA	NA	NA	NA	Korhola, A., M. Ruppel, H. Seppä, M. Väliranta, T. Virtanen, and J. Weckström (2010), The importance of northern peatland expansion to the late-Holocene rise of atmospheric methane, Quaternary Science Reviews, 29(5–6), 611-617, doi:http://dx.doi.org/10.1016/j.quascirev.2009.12.010.	see Gorham et al. 2007 for more information
3640	Y-2437				Yale Unversity USA	14870					39.5567	-79	Korhola 2010	NA	NA	NA	NA	NA	Korhola, A., M. Ruppel, H. Seppä, M. Väliranta, T. Virtanen, and J. Weckström (2010), The importance of northern peatland expansion to the late-Holocene rise of atmospheric methane, Quaternary Science Reviews, 29(5–6), 611-617, doi:http://dx.doi.org/10.1016/j.quascirev.2009.12.010.	see Gorham et al. 2007 for more information
3642	Y-2464				Yale Unversity USA	11620					45.08	-71.08	Korhola 2010	NA	NA	NA	NA	NA	Korhola, A., M. Ruppel, H. Seppä, M. Väliranta, T. Virtanen, and J. Weckström (2010), The importance of northern peatland expansion to the late-Holocene rise of atmospheric methane, Quaternary Science Reviews, 29(5–6), 611-617, doi:http://dx.doi.org/10.1016/j.quascirev.2009.12.010.	see Gorham et al. 2007 for more information
1734	L-106B		3500	250	Lamont-Doherty USA	3805	3168	4444	0.994	2	58.3583	-135	Korhola 2010	NA	NA	NA	NA	NA	Kulp, J.L., L.E. Tryon, W.R. Eckelman, W.A. Snell, Lamount Natural Radiocarbon measurements II, 1952.
1737	L-117N		3800	400	Lamont-Doherty USA	4210	3219	5305	1	1	61	-151	Korhola 2010	NA	NA	NA	NA	NA	Kulp, J.L., L.E. Tryon, W.R. Eckelman, W.A. Snell, Lamount Natural Radiocarbon measurements II, 1952.
3216	Utc-8661		5705	40	Utrecht van der Graaf Laboratorium THE NETHERLANDS	6491	6407	6569	0.91	2	67.1	59	Korhola 2010	NA	NA	NA	NA	M	Kultti, S., P. Oksanen, and M. Väliranta (2004), Holocene tree line, permafrost, and climate dynamics in the Nenets Region, East European Arctic, Canadian Journal of Earth Sciences, 41, 1141-1158.
3218	Utc-8665		9260	60	Utrecht van der Graaf Laboratorium THE NETHERLANDS	10435	10258	10577	1	1	67.1	59	Korhola 2010	NA	NA	NA	NA	NA	Kultti, S., P. Oksanen, and M. Väliranta (2004), Holocene tree line, permafrost, and climate dynamics in the Nenets Region, East European Arctic, Canadian Journal of Earth Sciences, 41, 1141-1158.
3219	Utc-8673		8010	60	Utrecht van der Graaf Laboratorium THE NETHERLANDS	8870	8649	8678	0.035	2	67.1	59	Korhola 2010	NA	NA	NA	NA	M	Kultti, S., P. Oksanen, and M. Väliranta (2004), Holocene tree line, permafrost, and climate dynamics in the Nenets Region, East European Arctic, Canadian Journal of Earth Sciences, 41, 1141-1158.
2320	S-2441		3450	90	Saskatchewan CANADA	3718	3479	3539	0.048	3	82.2	-68.5167	Korhola 2010	NA	NA	NA	NA	M	LaFarge-England, C., D. H. Vitt, and J. England (1991), Holocene Soligenous Fens on a High Arctic Fault Block, Northern Ellesmere Island (82-Degrees-N), NWT, Canada, Arctic and Alpine Research, 23(1), 80-98.
2323	S-2451		2800	200	Saskatchewan CANADA	2948	2379	2394	0.004	3	82.2	-68.5167	Korhola 2010	NA	NA	NA	NA	M	LaFarge-England, C., D. H. Vitt, and J. England (1991), Holocene Soligenous Fens on a High Arctic Fault Block, Northern Ellesmere Island (82-Degrees-N), NWT, Canada, Arctic and Alpine Research, 23(1), 80-98.
129	BETA-11495		4410	95	Beta Analytic USA	5037	4841	5301	1	1	59	-73	Korhola 2010	NA	NA	NA	NA	NA	Lauriol, B., & Gray, J. T. (1987). The decay and disappearance of the late Wisconsin ice sheet in the Ungava Peninsula, northern Québec, Canada. Arctic and Alpine Research, 109-126.
137	BETA-12986		4410	100	Beta Analytic USA	5039	4832	5311	1	1	57.95	-70	Korhola 2010	NA	NA	NA	NA	NA	Lauriol, B., & Gray, J. T. (1987). The decay and disappearance of the late Wisconsin ice sheet in the Ungava Peninsula, northern Québec, Canada. Arctic and Alpine Research, 109-126.
2228	QU-791		4690	90	Centre de Recherches Minerales Quebec CANADA	5420	5065	5112	0.025	4	58.23	-72	Korhola 2010	NA	NA	NA	NA	NA	Lauriol, B., & Gray, J. T. (1987). The decay and disappearance of the late Wisconsin ice sheet in the Ungava Peninsula, northern Québec, Canada. Arctic and Alpine Research, 109-126.
3132	UL-947		1610	80	Laval University CANADA	1501	1344	1639	0.935	2	58	-76	Korhola 2010	NA	NA	NA	NA	M	Lavoie, C., and S. Payette (1996), The long-term stability of the boreal forest limit in subarctic Quebec, Ecology, 77(4), 1226-1233.
3133	UL-948		1340	70	Laval University CANADA	1260	1079	1161	0.088	2	58	-76	Korhola 2010	NA	NA	NA	NA	M	Lavoie, C., and S. Payette (1996), The long-term stability of the boreal forest limit in subarctic Quebec, Ecology, 77(4), 1226-1233.
3135	UL-950		2040	70	Laval University CANADA	2007	1827	1850	0.015	3	58	-76	Korhola 2010	NA	NA	NA	NA	M	Lavoie, C., and S. Payette (1996), The long-term stability of the boreal forest limit in subarctic Quebec, Ecology, 77(4), 1226-1233.
3136	UL-951		1430	70	Laval University CANADA	1341	1187	1204	0.017	5	58	-76	Korhola 2010	NA	NA	NA	NA	M	Lavoie, C., and S. Payette (1996), The long-term stability of the boreal forest limit in subarctic Quebec, Ecology, 77(4), 1226-1233.
3137	UL-952		1450	70	Laval University CANADA	1357	1273	1523	1	1	58	-76	Korhola 2010	NA	NA	NA	NA	M	Lavoie, C., and S. Payette (1996), The long-term stability of the boreal forest limit in subarctic Quebec, Ecology, 77(4), 1226-1233.
3138	UL-953		2650	80	Laval University CANADA	2773	2491	2603	0.115	4	58	-76	Korhola 2010	NA	NA	NA	NA	M	Lavoie, C., and S. Payette (1996), The long-term stability of the boreal forest limit in subarctic Quebec, Ecology, 77(4), 1226-1233.
3139	UL-954		630	60	Laval University CANADA	604	535	675	1	1	58	-76	Korhola 2010	NA	NA	NA	NA	M	Lavoie, C., and S. Payette (1996), The long-term stability of the boreal forest limit in subarctic Quebec, Ecology, 77(4), 1226-1233.
3140	UL-955		3040	70	Laval University CANADA	3236	3007	3013	0.004	2	58	-76	Korhola 2010	NA	NA	NA	NA	M	Lavoie, C., and S. Payette (1996), The long-term stability of the boreal forest limit in subarctic Quebec, Ecology, 77(4), 1226-1233.
3141	UL-956		1010	80	Laval University CANADA	922	732	1081	0.994	2	58	-76	Korhola 2010	NA	NA	NA	NA	M	Lavoie, C., and S. Payette (1996), The long-term stability of the boreal forest limit in subarctic Quebec, Ecology, 77(4), 1226-1233.
3142	UL-958		1020	70	Laval University CANADA	934	747	751	0.002	3	58	-76	Korhola 2010	NA	NA	NA	NA	M	Lavoie, C., and S. Payette (1996), The long-term stability of the boreal forest limit in subarctic Quebec, Ecology, 77(4), 1226-1233.
3143	UL-962		1240	70	Laval University CANADA	1167	989	1030	0.053	2	58	-76	Korhola 2010	NA	NA	NA	NA	M	Lavoie, C., and S. Payette (1996), The long-term stability of the boreal forest limit in subarctic Quebec, Ecology, 77(4), 1226-1233.
3144	UL-964		2100	70	Laval University CANADA	2080	1901	1911	0.009	3	58	-76	Korhola 2010	NA	NA	NA	NA	M	Lavoie, C., and S. Payette (1996), The long-term stability of the boreal forest limit in subarctic Quebec, Ecology, 77(4), 1226-1233.
3145	UL-965		1430	80	Laval University CANADA	1344	1185	1207	0.028	2	58	-76	Korhola 2010	NA	NA	NA	NA	M	Lavoie, C., and S. Payette (1996), The long-term stability of the boreal forest limit in subarctic Quebec, Ecology, 77(4), 1226-1233.
3070	UL-1879		6400	110	Laval University CANADA	7321	7023	7118	0.052	3	49.9167	-64	Korhola 2010	NA	NA	NA	NA	M	Lavoie, M., & Filion, L. (2001). Holocene vegetation dynamics of Anticosti Island, Quebec, and consequences of remoteness on ecological succession. Quaternary Research, 56(1), 112-127.
3071	UL-1880		6030	110	Laval University CANADA	6890	6635	7175	0.997	2	49.8333	-64	Korhola 2010	NA	NA	NA	NA	O	Lavoie, M., & Filion, L. (2001). Holocene vegetation dynamics of Anticosti Island, Quebec, and consequences of remoteness on ecological succession. Quaternary Research, 56(1), 112-127.
3076	UL-2056		5470	110	Laval University CANADA	6255	5991	6480	1	1	49.2667	-62	Korhola 2010	NA	NA	NA	NA	M	Lavoie, M., & Filion, L. (2001). Holocene vegetation dynamics of Anticosti Island, Quebec, and consequences of remoteness on ecological succession. Quaternary Research, 56(1), 112-127.
338	BETA-50191	FRON-2	10930	140	Beta Analytic USA	12841	12637	13086	1	1	45.967	-71.133	Korhola 2010	NA	NA	NA	NA	O	Lavoie, M., and P. J. H. Richard (2000), The role of climate on the developmental history of Frontenac Peatland, southern Quebec, Canadian Journal of Botany, 78, 668-684.
3068	UL-1848		8550	120	Laval University CANADA	9545	9264	9910	1	1	49.6	-63	Korhola 2010	NA	NA	NA	NA	O	Lavoie, M., L. Filion, Quaternary Research 56, 112 (2001).
1143	GSC-5889		8020	180	Geological Survey Canada CANADA	8900	8458	8498	0.015	3	47.6	-70.967	Korhola 2010	NA	NA	NA	NA	NA	Lavoie, M., P.J.H. Richard, Geographie Physique et Quaternaire 54, 169 (2000).
1632	I-8137		8095	155	Teledyne Isotopes USA	9009	8599	9420	1	1	47.6	-70.9667	Korhola 2010	NA	NA	NA	NA	NA	Lavoie, M., P.J.H. Richard, Geographie Physique et Quaternaire 54, 169 (2000).
2686	SUERC-166		4330	40		4904	4836	4976	0.967	2	61.65	7	Korhola 2010	NA	NA	NA	NA	NA	Lawson, I.T., et al., Earth and Environmental Science Transactions of the Royal Society of Edinburgh, 98, 15 (2007).
2687	SUERC-167		4425	35		5012	4871	5069	0.772	4	61.65	7	Korhola 2010	NA	NA	NA	NA	NA	Lawson, I.T., et al., Earth and Environmental Science Transactions of the Royal Society of Edinburgh, 98, 15 (2007).
2688	SUERC-169		5585	40		6362	6298	6438	1	1	61.65	7	Korhola 2010	NA	NA	NA	NA	NA	Lawson, I.T., et al., Earth and Environmental Science Transactions of the Royal Society of Edinburgh, 98, 15 (2007).
2689	SUERC-170		3580	40		3883	3725	3754	0.042	3	61.65	7	Korhola 2010	NA	NA	NA	NA	NA	Lawson, I.T., et al., Earth and Environmental Science Transactions of the Royal Society of Edinburgh, 98, 15 (2007).
2690	SUERC-171		4990	40		5717	5610	5763	0.779	2	61.65	7	Korhola 2010	NA	NA	NA	NA	NA	Lawson, I.T., et al., Earth and Environmental Science Transactions of the Royal Society of Edinburgh, 98, 15 (2007).
[truncated: 2,741 more rows]
